# Supplementary material for: RNA-Seq Based De Novo Transcriptome Assembly and Gene Discovery of Cistanche deserticola Fleshy Stem
Source: PLoS One. 2015 May 4;10(5):e0125722. doi: 10.1371/journal.pone.0125722 (PMC4418726; doi:10.1371/journal.pone.0125722)
Supplement: S1 Dataset — (XLSX) [file pone.0125722.s003.xlsx]

## Sheet: Sheet1
Gene_ID	Primer名称	序列(5'to3')
comp10579_c0	1-a1	TGTTGCTGGAGTGTTTGAGC
	1-a2	AACCAAGGACTTGCGAACAG
comp26895_c0	2-a1	AATTTGCATTCGTGGACCTC
	2-a2	CCAATGTCACCAGTGTGGAG
comp30193_c0	3-a1	AGATAGTCGGCGTGGTCAC
	3-a2	CATGTTTTGCACGAATCGAC
comp30398_c0	4-a1	CTGCCATCTTTTCCGTTG
	4-a2	ATGTTGTGCTTCCCACACAC
comp21305_c0	5-a1	GACCTCGTTGCTCTCTCAGG
	5-a2	AAATGACGGATTCAGGTTCG
comp25087_c0	6-a1	CCTCTTCTTCCACGACTGC
	6-a2	GGGGAGGGAGAGGTTAATG
comp30272_c0	7-a1	TGTTCTTCAGCGCTTTGC
	7-a2	AGACGGTGGACCAACTTCAC
comp26902_c8	8-a1	AAGCCGACATCCACAATCTC
	8-a2	CGATCTTGACGTTCGTGTTG
comp19323_c0	9-a1	CCCCGAGAAACTCAAAATC
	9-a2	TCTGCACGTATTCGCATTG
comp28020_c1	10-a1	TCTCTTGGCTACTGCCCTTG
	10-a2	TGTGAGCAACACCAGCTTTC
