# Supplementary material for: RNA-Seq Based De Novo Transcriptome Assembly and Gene Discovery of Cistanche deserticola Fleshy Stem
Source: PLoS One. 2015 May 4;10(5):e0125722. doi: 10.1371/journal.pone.0125722 (PMC4418726; doi:10.1371/journal.pone.0125722)
Supplement: S2 Dataset — (XLSX) [file pone.0125722.s004.xlsx]

## Sheet: all_expressed_transcripts
#Transcript_id	FPKM	NT	NR	TAIR	ORF
comp0_c0_seq1	0.59	*	*	*	*
comp0_c1_seq1	0.85	*	*	*	*
comp10000_c0_seq1	5.63	*	*	*	*
comp10000_c1_seq1	0.84	*	*	*	*
comp100048_c0_seq1	1.51	*	*	*	*
comp10005_c0_seq1	5.25	*	gi|147852277|emb|CAN80126.1|	*	*
comp10006_c0_seq1	4.93	*	gi|460402713|ref|XP_004246855.1|	AT3G09250.1	Y
comp10007_c0_seq1	3.7	*	*	*	*
comp10007_c1_seq1	3.28	*	*	*	*
comp100161_c0_seq1	1.74	*	*	*	*
comp100164_c0_seq1	1.88	*	gi|147779587|emb|CAN76645.1|	*	*
comp10019_c0_seq1	5.25	*	gi|460384810|ref|XP_004238101.1|	AT1G75810.1	*
comp1001_c0_seq1	0.72	*	gi|224101727|ref|XP_002312396.1|	AT1G68540.1	*
comp10020_c0_seq1	2.04	*	*	*	*
comp10020_c0_seq2	1.38	*	*	*	*
comp10021_c0_seq1	4.27	gi|460397549|ref|XM_004244282.1|	gi|460405681|ref|XP_004248304.1|	AT3G13340.2	Y
comp10025_c0_seq1	3.93	*	*	*	*
comp100271_c0_seq1	1.43	*	*	*	*
comp100277_c0_seq1	1.97	*	gi|460385397|ref|XP_004238390.1|	AT1G20300.1	Y
comp10029_c0_seq1	3.34	*	gi|225424985|ref|XP_002266813.1|	AT1G69020.1	Y
comp10029_c1_seq1	0.65	*	*	*	*
comp1002_c0_seq1	1.09	*	*	*	*
comp10032_c0_seq1	1.83	*	*	*	*
comp10032_c0_seq2	2.54	*	*	*	*
comp10033_c0_seq2	2.81	gi|356561844|ref|XM_003549139.1|	gi|255584097|ref|XP_002532791.1|	AT5G37180.1	Y
comp10035_c0_seq1	2.83	gi|356556622|ref|XM_003546575.1|	gi|460393921|ref|XP_004242556.1|	AT5G51350.1	Y
comp10036_c0_seq1	1.01	*	*	*	*
comp10038_c0_seq1	4.63	*	*	*	*
comp10042_c0_seq1	5.73	*	*	*	*
comp100469_c0_seq1	1.3	*	*	*	*
comp100476_c0_seq1	2.7	*	*	*	*
comp10049_c0_seq1	8.67	*	gi|224055749|ref|XP_002298634.1|	AT5G08391.1	Y
comp1004_c0_seq1	0.63	*	*	*	*
comp10050_c0_seq1	0.93	gi|56968000|gb|AY859546.1|	*	*	*
comp100517_c0_seq1	2.59	*	*	*	*
comp10051_c0_seq2	4.49	*	*	*	*
comp10052_c0_seq1	1.3	*	*	*	*
comp10055_c0_seq1	6.25	*	*	*	*
comp100565_c0_seq1	1.42	*	*	*	*
comp10056_c0_seq1	3.01	*	*	*	*
comp10057_c0_seq1	2.58	*	gi|21553762|gb|AAM62855.1|	AT3G59050.1	*
comp100606_c0_seq1	1.51	*	*	*	*
comp100622_c0_seq1	1.64	*	*	*	*
comp100632_c0_seq1	1.77	*	*	*	*
comp100654_c0_seq1	1.96	*	*	*	*
comp10068_c0_seq1	3.49	*	gi|255558712|ref|XP_002520380.1|	AT3G58790.1	Y
comp1006_c0_seq1	1.26	*	gi|460376154|ref|XP_004233864.1|	AT5G46460.1	*
comp10070_c0_seq1	4.05	*	gi|359473314|ref|XP_002267856.2|	AT1G24190.2	*
comp10070_c1_seq1	1.78	gi|133922647|gb|AC182565.2|	gi|296086479|emb|CBI32068.3|	AT1G24190.2	*
comp10071_c0_seq1	1.01	*	*	*	*
comp10071_c1_seq1	5.59	*	*	*	*
comp100731_c0_seq1	2.52	*	*	*	*
comp100759_c0_seq1	0.64	*	*	*	*
comp10075_c0_seq1	4.41	*	*	*	*
comp10077_c0_seq1	3.02	*	*	*	*
comp10077_c0_seq2	0.96	*	*	*	*
comp100785_c0_seq1	1.39	gi|224133655|ref|XM_002327612.1|	gi|297734977|emb|CBI17339.3|	AT5G66130.1	Y
comp10078_c0_seq1	2.26	*	*	*	*
comp10078_c0_seq2	3.12	*	*	*	*
comp10081_c0_seq1	0.65	*	*	*	*
comp10086_c0_seq1	3.91	*	*	*	*
comp10092_c0_seq1	3.87	gi|123690708|emb|AM460067.1|	*	*	*
comp10093_c0_seq1	2.56	*	*	*	*
comp100976_c0_seq1	2.11	*	*	*	*
comp10097_c0_seq1	4.73	*	*	*	*
comp100_c0_seq1	0.96	*	*	*	*
comp101004_c0_seq1	1.54	*	*	*	*
comp10100_c0_seq1	3.9	*	*	*	*
comp10100_c1_seq1	5.48	*	*	*	*
comp10103_c0_seq1	3.42	gi|261597323|gb|GU011735.1|	gi|147832714|emb|CAN74885.1|	AT5G10970.1	*
comp101049_c0_seq1	1.83	*	*	*	*
comp10111_c0_seq1	3.03	*	gi|296082044|emb|CBI21049.3|	AT4G32290.1	Y
comp10112_c0_seq1	3.14	*	*	*	*
comp10112_c1_seq1	4.52	*	*	*	*
comp10114_c0_seq2	1.19	*	*	*	*
comp101169_c0_seq1	1.93	*	*	*	*
comp101172_c0_seq1	1.7	*	*	*	*
comp10118_c0_seq1	26.13	*	*	*	*
comp1011975_c0_seq1	0.67	*	*	*	*
comp10119_c0_seq1	12.13	*	*	*	*
comp10119_c0_seq2	11.4	*	*	*	*
comp10120_c0_seq1	13.44	*	*	*	*
comp10123_c0_seq1	4.56	*	gi|255561476|ref|XP_002521748.1|	AT1G33490.1	*
comp10123_c0_seq2	18.73	*	gi|255561476|ref|XP_002521748.1|	AT1G33490.1	Y
comp10124_c0_seq1	2.09	*	*	*	*
comp10125_c0_seq1	13.07	gi|148807242|gb|EF640716.1|	gi|224087088|ref|XP_002308060.1|	AT2G10940.2	Y
comp101262_c0_seq1	2.16	*	*	*	*
comp10127_c0_seq1	19.01	*	gi|359474015|ref|XP_002269627.2|	AT5G41190.1	Y
comp10128_c0_seq1	2.31	*	*	*	*
comp10129_c0_seq1	29.2	gi|388517028|gb|BT146782.1|	gi|460408501|ref|XP_004249683.1|	AT2G35795.1	Y
comp1012_c0_seq1	0.97	*	*	*	*
comp10131_c0_seq1	29.47	*	gi|255581949|ref|XP_002531773.1|	AT5G56170.1	*
comp10131_c1_seq1	4.04	*	*	*	*
comp10132_c0_seq1	30.86	gi|241983883|dbj|AK331825.1|	gi|225451130|ref|XP_002266266.1|	AT1G08820.2	Y
comp10132_c1_seq1	1.83	*	*	*	*
comp10134_c0_seq1	1.16	*	*	*	*
comp10135_c0_seq1	27.98	gi|11414909|dbj|AB043540.1|	gi|34595979|gb|AAQ76705.1|	AT1G74920.1	Y
comp101360_c0_seq1	1.07	*	*	*	*
comp10136_c0_seq1	4.68	*	gi|224091513|ref|XP_002309277.1|	AT3G58460.1	Y
comp10136_c0_seq2	15.84	*	gi|224091513|ref|XP_002309277.1|	AT3G58460.1	Y
comp10137_c0_seq1	29.78	*	gi|460380830|ref|XP_004236157.1|	AT5G62910.1	Y
comp10138_c0_seq1	23.04	*	gi|297798524|ref|XP_002867146.1|	AT2G14860.1	Y
comp10140_c0_seq1	21.04	*	*	*	*
comp10142_c0_seq1	19.77	gi|460412547|ref|XM_004251612.1|	gi|460412548|ref|XP_004251660.1|	AT4G29510.1	Y
comp10142_c0_seq2	0.96	gi|460412547|ref|XM_004251612.1|	gi|460412548|ref|XP_004251660.1|	AT4G29510.1	Y
comp101437_c0_seq1	1	*	*	*	*
comp10143_c0_seq1	22.52	gi|154350257|gb|AC182570.2|	gi|225451954|ref|XP_002283161.1|	AT5G38630.1	Y
comp10145_c0_seq1	17.14	*	gi|258406676|gb|ACV72061.1|	AT5G27380.1	Y
comp10146_c0_seq1	17.53	*	gi|460393795|ref|XP_004242494.1|	AT1G16870.1	Y
comp101487_c0_seq1	1.4	*	gi|225425256|ref|XP_002269974.1|	AT1G17100.1	Y
comp10149_c0_seq1	18.5	gi|359475339|ref|XM_003631615.1|	gi|460385157|ref|XP_004238271.1|	AT1G19440.1	Y
comp1014_c0_seq1	1.07	*	*	*	*
comp10150_c0_seq1	20.15	gi|255550308|ref|XM_002516159.1|	gi|225444599|ref|XP_002274576.1|	AT2G26460.1	Y
comp10151_c0_seq1	21.92	gi|460389764|ref|XM_004240471.1|	gi|225436765|ref|XP_002267320.1|	AT2G47850.3	Y
comp10152_c0_seq1	21.81	gi|255564799|ref|XM_002523348.1|	gi|255564800|ref|XP_002523394.1|	AT5G04990.1	Y
comp10152_c1_seq1	20.59	*	gi|460368400|ref|XP_004230055.1|	*	*
comp10153_c0_seq1	23.76	gi|224067949|ref|XM_002302578.1|	gi|460379773|ref|XP_004235635.1|	AT2G46230.1	Y
comp10154_c0_seq1	10.43	*	*	*	*
comp10154_c0_seq2	15.63	*	*	*	*
comp10156_c0_seq1	2.44	*	gi|356527296|ref|XP_003532247.1|	AT2G26470.1	Y
comp10156_c0_seq2	22.32	*	gi|356527296|ref|XP_003532247.1|	AT2G26470.1	Y
comp10157_c0_seq1	10.61	gi|359486184|ref|XM_003633360.1|	gi|359486185|ref|XP_003633408.1|	AT1G61010.3	Y
comp10157_c0_seq2	11.73	gi|359486184|ref|XM_003633360.1|	gi|359486185|ref|XP_003633408.1|	AT1G61010.3	Y
comp10158_c0_seq1	19.94	gi|460409948|ref|XM_004250351.1|	gi|225460732|ref|XP_002267868.1|	AT1G65280.1	Y
comp10160_c0_seq1	8.6	gi|356550443|ref|XM_003543549.1|	gi|225442266|ref|XP_002275703.1|	AT1G17665.1	*
comp10160_c0_seq2	3.43	gi|356550443|ref|XM_003543549.1|	gi|225442266|ref|XP_002275703.1|	AT1G17665.1	*
comp10161_c0_seq1	19.93	*	gi|359480397|ref|XP_003632448.1|	AT1G05990.1	Y
comp101633_c0_seq1	2.14	*	gi|224117168|ref|XP_002317496.1|	AT1G53140.1	Y
comp10163_c0_seq1	14.73	gi|359478104|ref|XM_002269547.2|	gi|460390743|ref|XP_004240984.1|	AT2G43410.4	Y
comp10164_c0_seq1	19.28	*	gi|225451591|ref|XP_002275647.1|	AT3G26760.1	Y
comp10164_c0_seq2	2.88	*	gi|225451591|ref|XP_002275647.1|	AT3G26760.1	Y
comp10166_c0_seq1	28.1	*	gi|460411665|ref|XP_004251226.1|	AT5G22040.3	*
comp10169_c0_seq1	28.66	*	gi|460401288|ref|XP_004246158.1|	AT4G14490.1	Y
comp1016_c0_seq1	0.68	*	gi|449442000|ref|XP_004138770.1|	AT5G53520.1	Y
comp10170_c0_seq1	13.5	gi|47104305|gb|BT012890.1|	gi|460415089|ref|XP_004252893.1|	AT5G08415.1	Y
comp10174_c0_seq1	0.77	*	*	*	*
comp10175_c0_seq1	26.39	gi|224102808|ref|XM_002312773.1|	gi|460370501|ref|XP_004231091.1|	AT2G17980.1	Y
comp10175_c0_seq2	2.24	*	gi|224132414|ref|XP_002328263.1|	AT2G17980.1	Y
comp10176_c0_seq1	18.59	gi|295646608|gb|GU075398.1|	gi|460395142|ref|XP_004243146.1|	AT2G19690.1	*
comp10176_c0_seq2	2.13	gi|295646608|gb|GU075398.1|	gi|295646609|gb|ADF55750.1|	AT2G19690.1	*
comp10177_c0_seq1	25.89	gi|357467560|ref|XM_003604017.1|	gi|460410715|ref|XP_004250766.1|	AT3G06980.1	Y
comp10179_c0_seq1	15.01	*	*	*	*
comp1017_c0_seq1	1.59	gi|113194556|gb|AE013599.4|	*	*	*
comp10180_c0_seq1	29.98	*	gi|224070999|ref|XP_002303323.1|	AT3G14160.1	Y
comp10180_c1_seq1	0.53	*	*	*	*
comp10181_c0_seq1	15.2	*	*	*	*
comp10182_c0_seq1	26.64	*	*	*	*
comp10184_c0_seq1	24.04	gi|225462040|ref|XM_002274718.1|	gi|225462041|ref|XP_002274754.1|	AT5G56130.1	Y
comp10185_c0_seq1	23.22	gi|359480920|ref|XM_002268072.2|	gi|460394923|ref|XP_004243039.1|	AT5G17270.1	Y
comp101863_c0_seq1	2.03	*	*	*	*
comp10187_c0_seq1	26.43	*	gi|359481589|ref|XP_002282804.2|	AT2G36290.1	Y
comp10188_c0_seq1	30.81	gi|460388289|ref|XM_004239753.1|	gi|460366799|ref|XP_004229266.1|	AT3G06810.1	Y
comp10189_c0_seq1	2.14	*	gi|255565031|ref|XP_002523508.1|	AT4G30996.1	Y
comp10189_c0_seq2	22.08	*	gi|225467313|ref|XP_002262851.1|	AT2G24290.1	Y
comp1018_c0_seq1	1.11	*	*	*	*
comp10190_c0_seq1	24.07	gi|460373755|ref|XR_182477.1|	gi|3790100|gb|AAC67586.1|	AT1G12000.1	Y
comp10191_c0_seq1	6.75	*	gi|224129294|ref|XP_002320549.1|	AT4G12760.1	Y
comp10191_c0_seq2	18.51	*	gi|224129294|ref|XP_002320549.1|	AT4G12760.1	Y
comp101927_c0_seq1	2.26	*	gi|460377179|ref|XP_004234372.1|	AT5G52180.1	Y
comp10192_c0_seq1	27.39	*	gi|225433017|ref|XP_002284642.1|	AT1G06620.1	Y
comp10193_c0_seq1	38.26	*	*	*	*
comp101946_c0_seq1	2.45	*	*	*	*
comp10194_c0_seq1	14.91	*	gi|460410158|ref|XP_004250498.1|	AT5G04290.1	Y
comp10195_c0_seq1	1.35	*	*	*	*
comp10195_c1_seq1	31.39	*	gi|356524866|ref|XP_003531049.1|	AT5G09670.1	*
comp10196_c0_seq1	23.65	gi|359480241|ref|XM_002281398.2|	gi|460366616|ref|XP_004229177.1|	AT3G62140.1	Y
comp10197_c0_seq1	22.2	*	*	*	*
comp10198_c0_seq1	19.82	gi|270133716|gb|BT100668.1|	gi|356528463|ref|XP_003532822.1|	AT5G64970.1	Y
comp101_c0_seq1	1.24	*	*	*	*
comp10200_c0_seq1	24.59	*	*	*	*
comp10202_c0_seq1	29.56	*	gi|356569661|ref|XP_003553016.1|	AT5G55560.1	Y
comp10202_c1_seq1	0.64	*	*	*	*
comp10206_c0_seq1	23.2	gi|359490918|ref|XM_002272151.2|	gi|225455814|ref|XP_002272187.1|	AT5G23090.4	Y
comp10206_c0_seq2	16.24	gi|359490918|ref|XM_002272151.2|	gi|225455814|ref|XP_002272187.1|	AT5G23090.3	Y
comp10207_c0_seq1	20.9	*	gi|255559757|ref|XP_002520898.1|	*	Y
comp10207_c0_seq2	3.19	*	*	*	Y
comp10209_c0_seq1	22.45	gi|224072866|ref|XM_002303883.1|	gi|255544023|ref|XP_002513074.1|	AT3G61790.1	Y
comp1020_c0_seq1	1.56	*	gi|460401585|ref|XP_004246299.1|	AT3G51740.1	Y
comp10210_c0_seq1	33.42	gi|388500843|gb|BT138693.1|	gi|225440494|ref|XP_002273794.1|	AT3G11397.1	Y
comp10213_c1_seq1	22.17	gi|356533875|ref|XR_136867.1|	gi|225448900|ref|XP_002264719.1|	AT5G04420.3	Y
comp10213_c1_seq2	2.68	gi|356533875|ref|XR_136867.1|	gi|225448900|ref|XP_002264719.1|	AT5G04420.3	Y
comp10215_c0_seq1	25.71	gi|224141522|ref|XM_002324083.1|	gi|460376287|ref|XP_004233930.1|	AT5G60980.2	Y
comp10216_c0_seq1	25	gi|110665973|gb|DQ793217.1|	gi|404435149|gb|AFR68941.1|	AT1G60940.2	Y
comp10217_c0_seq1	10.52	*	*	*	Y
comp10217_c0_seq2	12.86	*	gi|460390094|ref|XP_004240677.1|	AT1G07980.1	Y
comp102185_c0_seq1	1.7	*	*	*	*
comp10218_c0_seq1	8.51	*	*	*	*
comp10218_c0_seq2	16.96	*	*	*	*
comp102193_c0_seq1	2.73	*	*	*	*
comp10219_c0_seq1	0.63	*	*	*	*
comp10220_c0_seq1	14.75	*	*	*	*
comp10220_c0_seq2	11.67	*	*	*	*
comp10222_c0_seq1	25.5	*	*	*	*
comp10222_c0_seq2	5.47	*	*	*	*
comp10223_c0_seq1	20.38	gi|225317144|dbj|AK328909.1|	gi|449490847|ref|XP_004158724.1|	AT3G05760.1	Y
comp102265_c0_seq1	0.74	*	*	*	*
comp10226_c0_seq1	25.18	*	gi|460386611|ref|XP_004238991.1|	AT3G25545.1	*
comp10226_c0_seq2	1.58	*	*	*	*
comp10227_c0_seq1	27	*	gi|460398428|ref|XP_004244761.1|	AT1G05730.1	Y
comp10228_c0_seq1	27.92	*	gi|460392836|ref|XP_004242019.1|	AT1G44835.1	Y
comp10229_c0_seq1	22.09	*	*	*	*
comp1022_c0_seq1	0.83	*	*	*	*
comp10230_c0_seq1	20.15	*	gi|225445466|ref|XP_002285124.1|	AT3G57340.2	Y
comp10230_c0_seq2	4.8	*	gi|225445466|ref|XP_002285124.1|	AT3G57340.2	Y
comp10231_c0_seq1	19.4	*	gi|460382012|ref|XP_004236734.1|	AT3G46620.1	Y
comp10232_c0_seq1	12.96	*	gi|460369510|ref|XP_004230605.1|	AT1G58120.1	*
comp10233_c0_seq1	13.97	*	gi|356566838|ref|XP_003551633.1|	*	*
comp10234_c0_seq1	8.06	gi|56968000|gb|AY859546.1|	*	*	*
comp10237_c0_seq1	15.7	gi|255544805|ref|XM_002513418.1|	gi|460410922|ref|XP_004250864.1|	AT3G20830.1	Y
comp10238_c0_seq1	13.67	*	*	*	*
comp102400_c0_seq1	1.64	gi|224117381|ref|XM_002317524.1|	gi|460373914|ref|XP_004232757.1|	AT5G54630.1	*
comp10240_c0_seq1	17.63	*	gi|296087160|emb|CBI33534.3|	AT1G77360.1	Y
comp102417_c0_seq1	0.83	*	*	*	*
comp10241_c0_seq1	10.55	*	*	*	*
comp10241_c1_seq1	18.7	gi|407731623|gb|JX017378.1|	gi|323371352|gb|ADX59536.1|	AT3G53750.1	*
comp10242_c0_seq1	1.28	*	*	*	*
comp102436_c0_seq1	1	*	*	*	*
comp10245_c0_seq1	16.38	*	gi|460395320|ref|XP_004243232.1|	AT3G58800.1	*
comp102465_c0_seq1	1.56	*	*	*	*
comp102477_c0_seq1	0.66	*	*	*	*
comp102501_c0_seq1	1.96	*	*	*	*
comp10250_c0_seq1	29	*	gi|460415843|ref|XP_004253263.1|	AT1G71730.1	*
comp102529_c0_seq1	3.13	*	*	*	*
comp10253_c0_seq1	20.64	gi|255566459|ref|XM_002524169.1|	gi|10432446|emb|CAC10358.1|	AT3G11410.1	Y
comp102556_c0_seq1	3.21	*	*	*	*
comp10255_c0_seq1	11.82	*	gi|460368271|ref|XP_004229991.1|	AT1G01260.3	Y
comp102563_c0_seq1	1.54	gi|82623382|gb|DQ241835.1|	gi|460409039|ref|XP_004249948.1|	AT3G26618.1	Y
comp102565_c0_seq1	2.35	*	*	*	*
comp10256_c0_seq1	8.67	*	*	*	*
comp10256_c1_seq1	9.29	*	*	*	*
comp1025_c0_seq1	0.99	*	*	*	*
comp102601_c0_seq1	2.32	*	*	*	*
comp10260_c0_seq1	4.85	*	gi|297733750|emb|CBI14997.3|	AT5G63040.1	*
comp10260_c0_seq2	12.51	*	gi|224119486|ref|XP_002318085.1|	AT5G63040.1	*
comp102610_c0_seq1	2.87	*	*	*	*
comp10261_c0_seq1	18.03	*	gi|359493638|ref|XP_002282690.2|	AT3G15150.1	Y
comp10262_c0_seq1	11.22	gi|225464943|ref|XM_002274110.1|	gi|460407651|ref|XP_004249264.1|	AT3G49080.1	Y
comp10263_c0_seq1	4.68	*	*	*	*
comp102652_c0_seq1	1.77	*	gi|460370789|ref|XP_004231232.1|	AT4G14970.1	Y
comp102657_c0_seq1	2.01	gi|460378887|ref|XM_004235152.1|	gi|15004984|dbj|BAB62170.1|	AT5G07440.2	Y
comp10265_c0_seq1	20.16	*	*	*	*
comp102663_c0_seq1	1.45	*	*	*	*
comp10266_c0_seq1	11.36	*	*	*	*
comp102681_c0_seq1	2.48	*	*	*	*
comp102699_c0_seq1	1.96	*	*	*	*
comp10270_c0_seq1	16.49	gi|349703405|emb|FQ383368.1|	gi|356562640|ref|XP_003549577.1|	AT4G22360.1	Y
comp10272_c0_seq1	15.23	*	*	*	Y
comp102739_c0_seq1	1.08	*	*	*	*
comp10273_c0_seq1	18.09	*	*	*	*
comp102744_c0_seq1	1.33	*	*	*	*
comp102748_c0_seq1	1.27	*	gi|460415788|ref|XP_004253236.1|	AT3G51460.1	Y
comp10274_c0_seq1	12.57	*	*	*	*
comp102762_c0_seq1	1.73	*	*	*	*
comp102764_c0_seq1	2.38	*	*	*	*
comp10276_c0_seq1	14.68	gi|460366317|ref|XM_004228986.1|	gi|133872|sp|P29344.1|RR1_SPIOL	AT5G30510.1	Y
comp10277_c0_seq1	15.48	*	gi|297844562|ref|XP_002890162.1|	AT1G16390.1	Y
comp10279_c0_seq1	11.68	*	gi|359488622|ref|XP_003633791.1|	AT3G01750.1	Y
comp10279_c1_seq1	4.31	*	*	*	*
comp102805_c0_seq1	1.87	*	gi|359473220|ref|XP_003631270.1|	AT2G16910.1	Y
comp10280_c0_seq1	18.99	*	gi|460401740|ref|XP_004246375.1|	*	*
comp102822_c0_seq1	1.49	gi|297803149|ref|XM_002869413.1|	gi|297738803|emb|CBI28048.3|	AT2G20110.1	Y
comp10282_c0_seq1	16.79	gi|460372649|ref|XM_004232093.1|	gi|147780878|emb|CAN68249.1|	AT5G60920.1	Y
comp102830_c0_seq1	2.73	*	*	*	*
comp102833_c0_seq1	2.08	*	*	*	*
comp10283_c0_seq1	21.79	gi|116789191|gb|EF085857.1|	gi|225458521|ref|XP_002284264.1|	AT5G36210.1	Y
comp10283_c1_seq1	16.3	gi|359492069|ref|XM_002284228.2|	gi|460383656|ref|XP_004237535.1|	AT5G36210.1	*
comp102852_c0_seq1	1.5	*	*	*	*
comp10285_c0_seq1	20	gi|460410641|ref|XM_004250683.1|	gi|255554517|ref|XP_002518297.1|	AT5G64500.1	Y
comp10285_c1_seq1	25.4	*	*	*	*
comp10286_c0_seq1	12.93	*	gi|255565603|ref|XP_002523791.1|	AT5G22460.2	Y
comp10287_c0_seq1	21.78	*	gi|225433786|ref|XP_002268984.1|	AT2G43210.2	Y
comp10288_c0_seq1	17.19	*	*	*	*
comp10289_c0_seq1	19.92	*	gi|224073700|ref|XP_002304133.1|	*	*
comp1028_c0_seq1	0.74	*	*	*	*
comp102908_c0_seq1	2.49	*	gi|296089193|emb|CBI38896.3|	AT4G08900.1	*
comp10290_c0_seq1	13.73	gi|460400986|ref|XM_004245963.1|	gi|225427595|ref|XP_002270679.1|	AT4G19190.1	Y
comp10291_c0_seq1	22.65	*	gi|225461411|ref|XP_002282248.1|	AT4G27470.1	Y
comp102925_c0_seq1	1.26	*	*	*	*
comp102927_c0_seq1	1.04	*	*	*	*
comp10292_c0_seq1	8	*	gi|359491684|ref|XP_003634305.1|	AT1G18680.1	*
comp10292_c0_seq2	9.9	*	gi|359491684|ref|XP_003634305.1|	AT1G18680.1	Y
comp10293_c0_seq1	26.78	*	*	*	*
comp10294_c0_seq1	19.11	*	gi|460377084|ref|XP_004234325.1|	AT4G39630.1	*
comp10295_c0_seq1	18.43	gi|440135804|gb|JX846906.1|	gi|440135805|gb|AGB85016.1|	AT1G16610.1	Y
comp10295_c0_seq2	1.73	gi|440135804|gb|JX846906.1|	gi|440135805|gb|AGB85016.1|	AT1G16610.1	Y
comp102965_c0_seq1	0.62	*	*	*	*
comp102969_c0_seq1	2.39	*	*	*	*
comp10297_c0_seq1	24.29	gi|224060638|ref|XM_002300210.1|	gi|359475460|ref|XP_002270710.2|	AT4G34270.1	Y
comp10298_c0_seq1	8.37	*	*	*	*
comp10298_c0_seq2	14.42	*	*	*	*
comp10299_c0_seq1	27.25	gi|359474551|ref|XM_002278788.2|	gi|460400766|ref|XP_004245903.1|	AT1G72210.1	Y
comp102_c0_seq1	0.55	*	*	*	*
comp10300_c0_seq1	27.27	*	*	*	*
comp10300_c0_seq2	2.24	*	*	*	*
comp10301_c0_seq1	18.48	*	gi|460382494|ref|XP_004236974.1|	AT1G23030.1	Y
comp103021_c0_seq1	0.94	gi|288814595|gb|GU593056.1|	gi|288814596|gb|ADC54384.1|	AT5G13430.1	Y
comp10302_c0_seq1	1.33	*	gi|460385365|ref|XP_004238374.1|	AT5G42150.1	*
comp10302_c0_seq2	22.21	*	gi|460385365|ref|XP_004238374.1|	AT5G42150.1	Y
comp10303_c0_seq1	18.4	gi|255541453|ref|XM_002511745.1|	gi|255541454|ref|XP_002511791.1|	AT3G61080.1	Y
comp10303_c0_seq2	1.29	gi|255541453|ref|XM_002511745.1|	gi|224067842|ref|XP_002302560.1|	AT3G61080.1	Y
comp10304_c0_seq1	29.55	*	*	*	*
comp10305_c0_seq1	16.29	*	gi|359497760|ref|XP_003635632.1|	AT4G16490.1	Y
comp103063_c0_seq1	2.36	*	*	*	*
comp10306_c0_seq1	13.95	*	gi|282154858|dbj|BAI60050.1|	AT1G09960.1	Y
comp10306_c0_seq2	1.53	*	gi|282154858|dbj|BAI60050.1|	AT1G09960.1	Y
comp10307_c0_seq1	18.49	gi|359482999|ref|XM_002285236.2|	gi|356511630|ref|XP_003524526.1|	AT3G15610.1	Y
comp103086_c0_seq1	1.83	*	*	*	*
comp10310_c0_seq1	18.73	*	gi|225429234|ref|XP_002264051.1|	AT3G20000.1	Y
comp10310_c1_seq1	0.71	*	*	*	*
comp10311_c0_seq1	1.55	*	*	*	*
comp10311_c0_seq2	17.42	*	gi|460394718|ref|XP_004242942.1|	AT5G56780.1	*
comp103127_c0_seq1	2.89	*	*	*	*
comp10312_c0_seq1	21.29	*	*	*	*
comp10313_c0_seq1	15.3	*	gi|225427987|ref|XP_002277717.1|	AT4G34960.1	Y
comp10314_c0_seq1	2.58	*	*	*	*
comp103156_c0_seq1	1.85	*	*	*	*
comp10316_c0_seq1	13.22	gi|147864247|emb|AM451900.2|	gi|147864248|emb|CAN83015.1|	AT4G23160.1	Y
comp10316_c0_seq2	0.73	*	*	*	*
comp103176_c0_seq1	0.62	*	*	*	*
comp10317_c0_seq1	15.65	*	*	*	*
comp103195_c0_seq1	2.77	*	*	*	*
comp10319_c0_seq1	22.11	*	*	*	*
comp10320_c0_seq1	8.36	*	*	*	*
comp10320_c0_seq2	0.66	*	*	*	*
comp10322_c0_seq1	16.35	gi|225458827|ref|XM_002285261.1|	gi|460384795|ref|XP_004238094.1|	AT1G27770.1	Y
comp10323_c0_seq1	18.71	*	gi|33331578|gb|AAQ10954.1|	AT1G27730.1	Y
comp10324_c0_seq1	17.96	*	gi|460381830|ref|XP_004236644.1|	AT4G15950.1	Y
comp10326_c0_seq1	19.94	gi|460384072|ref|XM_004237691.1|	gi|460384071|ref|XP_004237738.1|	AT4G31080.1	Y
comp1032809_c0_seq1	0.77	*	*	*	*
comp10329_c0_seq1	19.35	gi|255574971|ref|XM_002528346.1|	gi|460394059|ref|XP_004242623.1|	AT2G24090.1	Y
comp103309_c0_seq1	2.36	*	*	*	*
comp10330_c0_seq1	61.06	*	gi|255549846|ref|XP_002515974.1|	AT1G15215.2	*
comp10331_c0_seq1	68.07	*	gi|460401839|ref|XP_004246423.1|	AT3G09350.1	Y
comp10332_c0_seq1	44.68	gi|359479177|ref|XM_002271858.2|	gi|255583653|ref|XP_002532581.1|	AT2G26980.3	Y
comp10332_c0_seq2	27.35	gi|359479177|ref|XM_002271858.2|	gi|255583653|ref|XP_002532581.1|	AT2G26980.3	Y
comp10333_c0_seq1	91.99	*	*	*	*
comp10333_c1_seq1	2.58	*	*	*	*
comp10334_c0_seq1	74.27	gi|449518760|ref|XM_004166356.1|	gi|297737434|emb|CBI26635.3|	AT3G20390.1	Y
comp10335_c0_seq1	89.26	*	gi|224074883|ref|XP_002304474.1|	AT1G63120.1	Y
comp10336_c0_seq1	75.57	*	gi|225439882|ref|XP_002278904.1|	AT3G53630.1	*
comp103379_c0_seq1	1.19	*	gi|242013021|ref|XP_002427220.1|	*	Y
comp10338_c0_seq1	94.99	gi|148908158|gb|EF677369.1|	gi|115187640|gb|ABI84264.1|	AT5G59300.1	Y
comp10339_c0_seq1	50.11	*	gi|225445949|ref|XP_002264417.1|	AT4G26000.1	Y
comp10340_c0_seq1	74.8	gi|359494601|ref|XM_002263760.2|	gi|2499497|sp|Q42961.1|PGKH_TOBAC	AT1G56190.1	Y
comp103417_c0_seq1	2.75	*	*	*	*
comp10341_c0_seq1	70.75	*	*	*	*
comp10341_c1_seq1	0.72	*	*	*	*
comp10342_c0_seq1	60.68	gi|460377449|ref|XM_004234458.1|	gi|460377450|ref|XP_004234506.1|	AT5G67630.1	Y
comp10343_c0_seq1	75.19	*	*	*	*
comp10345_c0_seq1	64.71	*	gi|225464904|ref|XP_002274347.1|	*	Y
comp103467_c0_seq1	1.26	*	*	*	*
comp10347_c0_seq1	86.14	*	gi|225434921|ref|XP_002280853.1|	AT2G32910.1	Y
comp10348_c0_seq1	8.23	*	gi|225463830|ref|XP_002264489.1|	AT5G17610.1	*
comp10348_c0_seq2	90.49	*	gi|225463830|ref|XP_002264489.1|	AT5G17610.1	*
comp10349_c0_seq1	72	*	gi|351726182|ref|NP_001236094.1|	AT4G39100.1	Y
comp103501_c0_seq1	2.53	*	*	*	*
comp10350_c0_seq1	79.84	*	gi|255552539|ref|XP_002517313.1|	AT5G03460.1	*
comp10351_c0_seq1	95.43	*	gi|192910708|gb|ACF06462.1|	AT4G11220.1	Y
comp10352_c0_seq1	3.12	*	*	*	*
comp10352_c0_seq2	115.65	*	*	*	*
comp10353_c0_seq1	32.38	*	*	*	*
comp10353_c0_seq2	65.2	*	*	*	*
comp10354_c0_seq1	97.59	*	*	*	*
comp10355_c0_seq1	95.95	gi|359475891|ref|XM_002285528.2|	gi|118489959|gb|ABK96776.1|	AT2G25080.1	Y
comp10356_c0_seq1	89.49	gi|356566710|ref|XM_003551525.1|	gi|62867576|emb|CAI84653.1|	AT2G40330.1	Y
comp10357_c0_seq1	61.04	*	*	*	*
comp10357_c0_seq2	12.78	*	*	*	*
comp103582_c0_seq1	2.15	*	*	*	*
comp10358_c0_seq1	92.67	*	gi|460397702|ref|XP_004244406.1|	AT1G27000.1	Y
comp10359_c0_seq1	121.05	*	*	*	*
comp1035_c0_seq1	2.03	*	*	*	*
comp10360_c0_seq1	3.92	*	*	*	*
comp103618_c0_seq1	2.93	*	*	*	*
comp10362_c0_seq1	86.29	gi|317159570|gb|HQ323245.1|	gi|315937232|gb|ADU56174.1|	AT3G52560.1	Y
comp10363_c0_seq1	72.16	*	*	*	*
comp10363_c0_seq2	1.88	*	*	*	*
comp103643_c0_seq1	1.78	*	*	*	*
comp10364_c0_seq1	71.72	*	gi|351721708|ref|NP_001235427.1|	AT5G18110.1	Y
comp10364_c1_seq1	1.58	*	*	*	*
comp10365_c0_seq1	53.96	*	*	*	*
comp103661_c0_seq1	2.3	*	*	*	*
comp10366_c0_seq1	64.52	gi|224113442|ref|XM_002332539.1|	gi|51490665|emb|CAG26903.1|	AT5G59950.1	Y
comp103677_c0_seq1	0.69	*	*	*	*
comp10367_c0_seq1	47.2	*	gi|21592431|gb|AAM64382.1|	AT2G16800.1	Y
comp103688_c0_seq1	1.15	*	*	*	*
comp10368_c0_seq1	57.64	gi|224068764|ref|XM_002326158.1|	gi|460402267|ref|XP_004246635.1|	AT5G03345.1	Y
comp10368_c1_seq1	10.89	*	*	*	*
comp10369_c0_seq1	74.98	*	gi|363807644|ref|NP_001242671.1|	AT4G24820.2	Y
comp103700_c0_seq1	2.11	*	gi|332322132|emb|CCA66040.1|	*	Y
comp103701_c0_seq1	2.61	*	*	*	*
comp103711_c0_seq1	0.65	*	*	*	*
comp10371_c0_seq1	73.33	*	gi|460390747|ref|XP_004240986.1|	AT1G06110.1	Y
comp103727_c0_seq1	1.42	*	gi|357506285|ref|XP_003623431.1|	*	*
comp10372_c0_seq1	63.13	gi|115482777|ref|NM_001071517.1|	gi|460374129|ref|XP_004232864.1|	AT4G04950.1	Y
comp10373_c0_seq1	78.17	gi|225448921|ref|XM_002271819.1|	gi|224097766|ref|XP_002311071.1|	AT3G10410.1	Y
comp10374_c0_seq1	80	gi|452726020|ref|NM_001250924.2|	gi|225455513|ref|XP_002265347.1|	AT3G47370.3	Y
comp10375_c0_seq1	46.38	*	gi|225464217|ref|XP_002265712.1|	AT3G24730.1	Y
comp10375_c0_seq2	32.12	gi|357156906|ref|XM_003577568.1|	gi|225464217|ref|XP_002265712.1|	AT3G24730.1	Y
comp10377_c0_seq1	8.02	*	*	*	*
comp10377_c1_seq1	72.54	*	*	*	*
comp10378_c0_seq1	89.79	gi|390098815|gb|JN885191.1|	gi|224125650|ref|XP_002329684.1|	AT5G23250.1	Y
comp103799_c0_seq1	1.09	*	*	*	*
comp10380_c0_seq1	63.69	gi|1838960|emb|Y10994.1|	gi|16518983|gb|AAL25091.1|AF428256_1	AT5G27200.1	Y
comp103819_c0_seq1	1.81	*	*	*	*
comp10381_c0_seq1	35.56	*	*	*	*
comp103828_c0_seq1	1.78	*	*	*	*
comp10383_c0_seq1	4.8	*	*	*	*
comp10383_c0_seq2	55.17	gi|225320944|dbj|AK325155.1|	gi|267527|sp|Q01111.1|YPT3_NICPL	AT5G45750.1	Y
comp10384_c0_seq1	5.81	gi|224118449|ref|XM_002331449.1|	gi|297822485|ref|XP_002879125.1|	AT2G27970.1	*
comp10384_c0_seq2	53.88	gi|224118449|ref|XM_002331449.1|	gi|297822485|ref|XP_002879125.1|	AT2G27970.1	*
comp10385_c0_seq1	39.88	gi|359486665|ref|XM_002274091.2|	gi|359486666|ref|XP_002274127.2|	AT5G17530.3	Y
comp10385_c0_seq2	14.25	gi|359486665|ref|XM_002274091.2|	gi|255584011|ref|XP_002532751.1|	AT5G17530.2	Y
comp10386_c0_seq1	25.1	*	*	*	*
comp10386_c0_seq2	9.59	*	*	*	*
comp10387_c0_seq1	7.87	*	*	*	*
comp10387_c0_seq2	38.89	*	*	*	*
comp1038_c0_seq1	1.18	gi|302818378|ref|XM_002990817.1|	gi|224121516|ref|XP_002318604.1|	AT3G47690.1	Y
comp103907_c0_seq1	2.2	*	gi|224140255|ref|XP_002323499.1|	AT3G54930.1	*
comp10390_c0_seq1	62.52	*	gi|460412160|ref|XP_004251470.1|	AT5G54855.1	Y
comp10391_c0_seq1	7.98	*	gi|225458095|ref|XP_002279453.1|	AT1G75560.2	Y
comp10391_c0_seq2	39.21	*	gi|225458095|ref|XP_002279453.1|	AT1G75560.2	Y
comp10392_c0_seq1	10.04	gi|388521796|gb|BT149166.1|	gi|46399273|gb|AAS92257.1|	AT5G60540.1	Y
comp10392_c0_seq2	42.88	gi|388521796|gb|BT149166.1|	gi|46399273|gb|AAS92257.1|	AT5G60540.1	Y
comp10393_c0_seq1	40.39	*	gi|225427147|ref|XP_002277288.1|	AT1G29320.1	*
comp10395_c0_seq1	49.62	gi|460227579|gb|GABL01038967.1|	gi|460365081|ref|XP_004228434.1|	AT1G27435.1	*
comp10396_c0_seq1	52.84	gi|326498208|dbj|AK367329.1|	gi|460385348|ref|XP_004238366.1|	AT1G75800.1	Y
comp10397_c0_seq1	49.24	*	gi|225444981|ref|XP_002282754.1|	AT4G29520.1	*
comp10399_c0_seq1	53.52	*	gi|356499002|ref|XP_003518333.1|	AT5G58410.1	*
comp10399_c0_seq2	2.72	*	gi|255553403|ref|XP_002517743.1|	AT5G58410.1	*
comp1039_c0_seq1	1.04	*	gi|225432374|ref|XP_002276206.1|	AT4G15630.1	Y
comp103_c0_seq1	0.99	*	*	*	*
comp104010_c0_seq1	1.28	*	*	*	*
comp10401_c1_seq1	83.57	gi|224056320|ref|XM_002298765.1|	gi|255562058|ref|XP_002522037.1|	AT2G22780.1	Y
comp10402_c0_seq1	32.87	gi|460379906|ref|XM_004235653.1|	gi|255574532|ref|XP_002528177.1|	AT1G80000.2	Y
comp10403_c0_seq1	108.54	*	gi|75278818|sp|O80363.1|RK17_TOBAC	AT3G54210.1	Y
comp10404_c0_seq1	68.97	gi|551256|emb|X81853.1|	gi|99032691|gb|ABF61806.1|	AT1G77120.1	Y
comp10406_c0_seq1	63.94	*	*	*	*
comp10407_c0_seq1	0.79	*	gi|359477889|ref|XP_002267189.2|	AT3G24160.1	*
comp10407_c0_seq2	61.36	*	gi|359477889|ref|XP_002267189.2|	AT3G24160.1	*
comp10408_c0_seq1	47.72	*	gi|359494659|ref|XP_003634820.1|	AT1G79200.1	*
comp10409_c0_seq1	24.33	*	*	*	*
comp10410_c0_seq1	45.46	*	gi|460409359|ref|XP_004250106.1|	AT5G65250.1	*
comp10412_c0_seq1	52.97	gi|359484700|ref|XM_002265458.2|	gi|365222902|gb|AEW69803.1|	AT5G25220.1	Y
comp10413_c0_seq1	96.2	gi|77745461|gb|DQ222498.1|	gi|1762945|gb|AAC49975.1|	AT4G14420.1	Y
comp10414_c0_seq1	42.17	*	*	*	*
comp10414_c1_seq1	34.2	*	*	*	*
comp104156_c0_seq1	1.82	*	gi|224101627|ref|XP_002312359.1|	*	*
comp104167_c0_seq1	1.74	*	*	*	*
comp104169_c0_seq1	1.95	*	*	*	*
comp10416_c0_seq1	220.41	gi|211906499|gb|FJ415197.1|	gi|76160956|gb|ABA40441.1|	AT1G59900.1	Y
comp10417_c0_seq1	218.71	gi|186508973|ref|NM_130337.5|	gi|166012639|gb|ABY77914.1|	AT2G47690.1	*
comp10418_c0_seq2	10.96	*	gi|356507182|ref|XP_003522349.1|	AT2G24940.1	Y
comp10418_c0_seq3	188.95	*	gi|356507182|ref|XP_003522349.1|	AT2G24940.1	Y
comp10419_c0_seq1	258.26	*	gi|66096352|gb|AAY42864.1|	AT5G39950.1	Y
comp1041_c0_seq1	0.87	*	*	*	*
comp10420_c0_seq1	192.99	*	*	*	*
comp10421_c0_seq1	214.26	*	gi|224096790|ref|XP_002310737.1|	AT3G50520.1	Y
comp10422_c0_seq1	220.34	*	gi|255556366|ref|XP_002519217.1|	AT3G17020.1	Y
comp10423_c0_seq1	218.25	gi|14719275|gb|AF390556.1|	gi|350535435|ref|NP_001234450.1|	AT5G47120.1	Y
comp10424_c0_seq1	116.88	gi|356532757|ref|XM_003534890.1|	gi|224139462|ref|XP_002323124.1|	AT5G50740.1	Y
comp10425_c0_seq1	182.7	gi|225442804|ref|XM_002285237.1|	gi|225430151|ref|XP_002284747.1|	AT5G19990.1	Y
comp10426_c0_seq1	200.36	*	gi|460414336|ref|XP_004252528.1|	AT1G22450.1	Y
comp10427_c0_seq1	144.62	*	gi|255579560|ref|XP_002530622.1|	AT3G13310.1	Y
comp10428_c0_seq1	1.57	*	*	*	*
comp10429_c0_seq1	210.54	*	gi|6561156|gb|AAF16869.1|AF109693_1	AT4G08685.1	Y
comp1042_c0_seq1	0.98	*	*	*	*
comp10430_c0_seq1	136.92	*	gi|460388216|ref|XP_004239765.1|	AT2G39390.1	Y
comp10431_c0_seq1	151.37	*	*	*	*
comp10432_c0_seq1	124.61	*	*	*	*
comp10433_c0_seq1	139.2	*	*	*	*
comp10434_c0_seq1	164.87	*	gi|225437334|ref|XP_002264898.1|	AT4G02450.2	Y
comp10434_c1_seq1	235.97	*	*	*	*
comp10435_c0_seq1	130.02	*	gi|255573503|ref|XP_002527677.1|	AT5G46750.1	Y
comp10436_c0_seq1	972.86	*	gi|460379214|ref|XP_004235359.1|	AT5G17165.1	*
comp104374_c0_seq1	1.33	*	*	*	*
comp10437_c0_seq1	1193.66	gi|197312900|gb|EU931228.1|	gi|197312901|gb|ACH63231.1|	AT2G04520.1	Y
comp10438_c0_seq1	876.25	gi|292756625|dbj|AK337483.1|	gi|297743124|emb|CBI35991.3|	AT5G56670.1	*
comp10439_c0_seq1	629.12	gi|359486387|ref|XM_003633388.1|	*	*	*
comp10440_c0_seq1	546.91	gi|224053762|ref|XM_002297931.1|	gi|460399954|ref|XP_004245501.1|	AT5G42050.1	Y
comp10441_c0_seq1	309.59	*	gi|257815602|gb|ACV70139.1|	AT2G18420.1	Y
comp104427_c0_seq1	1.59	*	*	*	*
comp104436_c0_seq1	1.82	*	*	*	*
comp10443_c0_seq1	928.94	*	*	*	*
comp10443_c0_seq2	1.11	*	*	*	*
comp10443_c0_seq3	25.64	*	*	*	*
comp104443_c0_seq1	2.23	*	*	*	*
comp10445_c0_seq1	2552.38	*	gi|460405320|ref|XP_004248124.1|	AT1G65870.1	Y
comp10446_c0_seq1	417.19	gi|340007640|gb|JN098455.1|	gi|357436159|ref|XP_003588355.1|	ATMG00030.1	*
comp10447_c0_seq1	1358.9	*	gi|460374183|ref|XP_004232891.1|	AT2G34700.1	Y
comp10448_c0_seq1	56.69	*	*	*	*
comp10449_c0_seq1	1660.45	gi|21405985|gb|AY087261.1|	gi|225449319|ref|XP_002281586.1|	AT5G20160.1	Y
comp10450_c0_seq1	333.82	*	*	*	*
comp10451_c0_seq1	466.39	gi|349718326|emb|FQ381331.1|	gi|460403227|ref|XP_004247095.1|	AT2G32670.1	Y
comp10452_c0_seq1	291.87	gi|386870478|gb|JQ658353.1|	gi|218195938|gb|EEC78365.1|	AT5G09810.1	*
comp10452_c1_seq1	415.51	gi|386870478|gb|JQ658353.1|	gi|386870479|gb|AFJ42570.1|	AT5G09810.1	Y
comp10452_c2_seq1	11.46	*	*	*	*
comp10453_c0_seq1	6045.73	gi|62123167|gb|AC122441.6|	gi|460416408|ref|XP_004253534.1|	AT1G70840.1	Y
comp10454_c0_seq1	273.23	gi|242389427|emb|FP100459.1|	gi|89276299|gb|ABD66506.1|	AT2G31200.1	Y
comp104553_c0_seq1	1.52	*	*	*	*
comp10457_c0_seq1	232.83	gi|225312786|dbj|AK320129.1|	gi|350534744|ref|NP_001234413.1|	AT4G00430.1	Y
comp10458_c0_seq1	129.27	*	*	*	*
comp10458_c1_seq1	565.43	gi|326928694|ref|XM_003210463.1|	gi|3551838|gb|AAC63273.1|	AT1G75950.1	Y
comp104597_c0_seq1	1.76	*	*	*	*
comp10459_c0_seq1	362.21	gi|242387583|emb|FP094442.1|	gi|460407711|ref|XP_004249294.1|	AT1G09690.1	Y
comp10460_c0_seq1	1394.68	gi|42558485|gb|AY462246.1|	gi|42558486|gb|AAS19934.1|	AT1G07890.8	Y
comp10461_c0_seq1	578.41	*	*	*	*
comp10462_c0_seq1	6667.79	*	*	*	*
comp10462_c0_seq2	532.62	*	*	*	*
comp10464_c0_seq1	588.41	*	*	*	*
comp10464_c1_seq1	75.17	*	*	*	*
comp10465_c0_seq1	184.52	gi|386870486|gb|JQ658357.1|	gi|255568846|ref|XP_002525394.1|	AT2G47110.2	Y
comp10465_c1_seq1	287.3	gi|386870486|gb|JQ658357.1|	gi|1076678|pir||S42643	AT3G52590.1	*
comp10466_c0_seq1	535.19	gi|6979166|gb|AF119365.1|AF119365	gi|381216466|gb|AFG16923.1|	AT2G19770.1	Y
comp10467_c0_seq1	314.8	*	gi|449440915|ref|XP_004138229.1|	AT5G64140.1	*
comp10468_c0_seq1	180.65	*	*	*	*
comp10469_c0_seq1	243.7	*	gi|442738864|gb|AGC66792.1|	*	*
comp10469_c1_seq1	8.62	*	*	*	*
comp1046_c0_seq1	1.41	*	*	*	*
comp10470_c0_seq1	292.34	gi|289546514|gb|FJ888358.1|	gi|255571441|ref|XP_002526668.1|	AT2G40300.1	Y
comp104717_c0_seq1	2.92	*	*	*	*
comp10471_c0_seq1	69.69	*	gi|449468900|ref|XP_004152159.1|	AT1G28120.1	Y
comp104722_c0_seq1	1.81	*	*	*	*
comp10472_c0_seq1	438.11	*	gi|115511406|emb|CAL49076.1|	AT4G14710.2	Y
comp10474_c0_seq1	426.99	*	gi|225462759|ref|XP_002272618.1|	AT5G09360.1	Y
comp104754_c0_seq1	1.95	*	*	*	*
comp10475_c0_seq1	71.63	*	gi|225461850|ref|XP_002283789.1|	AT4G00650.1	Y
comp10476_c0_seq1	117.85	*	gi|460395708|ref|XP_004243423.1|	AT4G03240.1	Y
comp1047730_c0_seq1	0.72	*	*	*	*
comp10477_c0_seq1	580.25	*	gi|225441018|ref|XP_002283772.1|	AT3G52970.1	Y
comp10478_c0_seq1	97.02	gi|118481074|gb|EF144227.1|	gi|224075088|ref|XP_002304553.1|	AT1G01360.1	Y
comp10479_c0_seq1	120.36	*	gi|460367904|ref|XP_004229810.1|	AT2G45380.1	*
comp1047_c0_seq1	0.77	*	*	*	*
comp10481_c0_seq1	61.76	gi|388505739|gb|BT141142.1|	gi|359475590|ref|XP_002264303.2|	AT5G64460.8	Y
comp10481_c0_seq2	12.94	gi|388505739|gb|BT141142.1|	gi|449459558|ref|XP_004147513.1|	AT5G64460.8	Y
comp10483_c0_seq1	357.84	*	gi|460367505|ref|XP_004229614.1|	AT1G51200.4	Y
comp10484_c0_seq1	187.73	gi|224106050|ref|XM_002313990.1|	gi|14423898|sp|Q9M573.1|RL31_PERFR	AT2G19740.1	*
comp10484_c1_seq1	53.59	*	*	*	*
comp10485_c0_seq1	82.68	*	gi|255567194|ref|XP_002524578.1|	AT3G07560.1	*
comp10487_c0_seq1	397.53	*	*	*	*
comp10488_c0_seq1	315.88	*	gi|209571719|gb|AAU29064.3|	AT2G46140.1	Y
comp10489_c0_seq1	91.09	*	gi|255559597|ref|XP_002520818.1|	AT5G01740.1	Y
comp10490_c0_seq1	108.39	*	*	*	*
comp10490_c0_seq2	6.17	*	*	*	*
comp10491_c0_seq1	148.21	*	*	*	*
comp10492_c0_seq1	136.8	*	gi|192910708|gb|ACF06462.1|	AT2G46170.1	Y
comp10493_c0_seq1	400.72	*	gi|460368807|ref|XP_004230256.1|	AT1G56220.3	Y
comp10494_c0_seq1	112.04	*	*	*	*
comp10494_c0_seq2	12.81	*	*	*	*
comp10495_c0_seq1	85.88	gi|224106821|ref|XM_002314261.1|	gi|224118402|ref|XP_002331473.1|	AT5G60790.1	Y
comp10496_c0_seq1	153.43	gi|357159352|ref|XM_003578371.1|	gi|125531097|gb|EAY77662.1|	AT5G11680.1	*
comp10496_c1_seq1	9.47	*	*	*	*
comp104977_c0_seq1	0.64	*	*	*	*
comp10498_c0_seq1	116.1	*	*	*	*
comp10499_c0_seq1	117.37	*	*	*	*
comp1049_c0_seq1	0.51	*	*	*	*
comp104_c0_seq1	0.5	gi|332189094|gb|CP002684.1|	gi|8778340|gb|AAF79348.1|AC007887_7	*	Y
comp104_c1_seq1	0.97	*	*	*	*
comp105006_c0_seq1	2.43	gi|310943164|gb|CP002280.1|	*	*	*
comp10502_c0_seq1	220.68	*	gi|357453179|ref|XP_003596866.1|	AT1G08370.1	Y
comp10503_c0_seq1	120.21	gi|460388922|ref|XM_004240065.1|	gi|460388923|ref|XP_004240113.1|	AT2G45640.1	Y
comp10504_c0_seq1	0.79	*	*	*	*
comp10504_c1_seq1	337.91	gi|17926|emb|X60093.1|	gi|225428816|ref|XP_002285208.1|	AT2G15620.1	Y
comp10505_c0_seq1	107.95	*	*	*	*
comp10505_c0_seq2	64.29	*	*	*	*
comp10507_c0_seq1	12.13	gi|359487134|ref|XM_002262737.2|	gi|147783608|emb|CAN63691.1|	AT2G38730.1	Y
comp10507_c0_seq2	96.58	gi|359487134|ref|XM_002262737.2|	gi|225465809|ref|XP_002262773.1|	AT2G38730.1	Y
comp10508_c0_seq1	130.28	gi|47558816|gb|AY548741.1|	gi|460370745|ref|XP_004231210.1|	AT1G01360.1	Y
comp10509_c0_seq1	95.87	gi|356552595|ref|XM_003544603.1|	gi|460397872|ref|XP_004244489.1|	AT4G31580.2	Y
comp10509_c0_seq2	9.23	gi|356552595|ref|XM_003544603.1|	gi|460397872|ref|XP_004244489.1|	AT4G31580.2	Y
comp1050_c1_seq1	0.66	*	*	*	*
comp10510_c0_seq1	375.77	*	*	*	*
comp10510_c1_seq1	164.99	*	*	*	*
comp105110_c0_seq1	2.58	*	*	*	*
comp10511_c0_seq1	134.33	gi|225318387|dbj|AK329362.1|	gi|460382083|ref|XP_004236769.1|	AT5G02610.1	Y
comp10512_c0_seq1	164.49	gi|357125486|ref|XM_003564377.1|	gi|225426385|ref|XP_002271992.1|	AT5G23860.2	Y
comp105135_c0_seq1	1.39	*	*	*	*
comp10513_c0_seq1	120.22	gi|357467578|ref|XM_003604026.1|	gi|356507166|ref|XP_003522341.1|	AT2G43030.1	Y
comp10513_c1_seq1	1.91	*	*	*	*
comp10514_c0_seq1	186.92	*	gi|460387092|ref|XP_004239223.1|	AT1G27330.1	Y
comp10515_c0_seq1	729.46	*	gi|225428033|ref|XP_002278879.1|	AT4G38580.1	Y
comp10516_c0_seq1	57.58	*	*	*	*
comp10517_c0_seq1	109.97	*	gi|460383229|ref|XP_004237333.1|	AT3G57080.1	Y
comp10518_c0_seq1	117.68	*	gi|356543792|ref|XP_003540344.1|	*	*
comp10519_c0_seq1	108.43	gi|357159758|ref|XM_003578502.1|	gi|460394090|ref|XP_004242638.1|	AT4G30480.2	Y
comp1051_c0_seq1	0.98	*	*	*	*
comp10520_c0_seq1	4.61	*	*	*	*
comp10520_c1_seq1	19.7	*	*	*	*
comp10521_c0_seq1	74.93	*	*	*	*
comp10522_c0_seq1	108.99	*	gi|460399259|ref|XP_004245159.1|	AT4G29260.1	Y
comp10523_c0_seq1	471.3	*	gi|350538193|ref|NP_001234587.1|	AT5G58590.1	Y
comp10524_c0_seq1	151.62	gi|403044276|ref|NM_001251749.2|	gi|225441207|ref|XP_002270931.1|	AT2G36930.1	Y
comp105261_c0_seq1	0.81	*	*	*	*
comp10526_c0_seq1	73.27	*	*	*	*
comp10527_c0_seq1	35.35	*	*	*	*
comp10527_c1_seq1	37.78	*	*	*	*
comp10528_c0_seq1	176.08	*	gi|225439916|ref|XP_002279879.1|	AT2G37110.1	Y
comp10529_c0_seq1	135.83	gi|225312823|dbj|AK320165.1|	gi|449435627|ref|XP_004135596.1|	AT3G05530.1	Y
comp105303_c0_seq1	1.64	*	gi|359490564|ref|XP_003634113.1|	*	*
comp10530_c0_seq1	1043.05	*	gi|356513419|ref|XP_003525411.1|	AT4G11650.1	Y
comp10531_c0_seq1	38.07	gi|84688911|gb|DQ321491.1|	gi|460391559|ref|XP_004241388.1|	AT2G27040.2	Y
comp10531_c0_seq2	30.92	gi|84688911|gb|DQ321491.1|	gi|460391559|ref|XP_004241388.1|	AT2G27040.2	Y
comp105329_c0_seq1	0.8	*	*	*	*
comp10532_c0_seq1	159.59	*	gi|356520108|ref|XP_003528707.1|	AT1G54050.1	Y
comp105334_c0_seq1	2.1	*	*	*	*
comp10533_c0_seq1	68.36	*	gi|224062696|ref|XP_002300875.1|	*	Y
comp10534_c0_seq1	148.25	gi|449440178|ref|XM_004137814.1|	gi|297741090|emb|CBI31821.3|	AT3G53020.1	*
comp10534_c1_seq1	94.05	gi|255537324|ref|XM_002509683.1|	*	*	*
comp105367_c0_seq1	1.95	*	*	*	*
comp10536_c0_seq1	27.85	*	gi|460415063|ref|XP_004252880.1|	AT1G13160.1	Y
comp10538_c0_seq1	135.52	gi|239819393|gb|GQ131539.1|	gi|460391351|ref|XP_004241286.1|	AT5G03340.1	Y
comp10539_c0_seq2	115.68	gi|460391864|ref|XM_004241491.1|	gi|255540771|ref|XP_002511450.1|	AT1G10200.1	Y
comp1053_c0_seq1	0.94	*	*	*	*
comp10540_c0_seq1	2.84	gi|460408043|ref|XM_004249410.1|	gi|460408044|ref|XP_004249458.1|	AT3G23620.1	Y
comp10540_c0_seq2	27.72	gi|460408043|ref|XM_004249410.1|	gi|460408044|ref|XP_004249458.1|	AT3G23620.1	Y
comp10542_c0_seq1	23.47	gi|224069950|ref|XM_002303055.1|	gi|356576413|ref|XP_003556326.1|	AT3G23990.1	Y
comp10542_c1_seq1	19.66	gi|224057685|ref|XM_002299259.1|	gi|461736|sp|Q05046.1|CH62_CUCMA	AT3G23990.1	Y
comp10543_c0_seq1	42.74	*	gi|255539599|ref|XP_002510864.1|	AT5G51890.1	Y
comp10544_c0_seq1	69.17	gi|403043719|ref|NM_001255036.2|	gi|255560329|ref|XP_002521181.1|	AT2G16710.1	Y
comp10546_c0_seq1	130	*	gi|224120234|ref|XP_002318279.1|	AT5G62290.2	Y
comp10547_c0_seq1	35.17	gi|460391384|ref|XM_004241253.1|	gi|194045466|gb|ACF33171.1|	AT5G22740.1	Y
comp105482_c0_seq1	1.21	*	*	*	*
comp10548_c0_seq1	116.71	gi|388540217|gb|JQ732180.1|	gi|356556977|ref|XP_003546795.1|	AT1G56070.1	Y
comp10549_c0_seq1	143.72	gi|253684300|gb|GQ244524.1|	gi|146220096|gb|ABQ11262.1|	AT1G02140.1	Y
comp1054_c0_seq1	1.13	*	*	*	*
comp10550_c0_seq1	100.3	gi|460367316|ref|XM_004229473.1|	gi|460367317|ref|XP_004229521.1|	AT1G64850.1	*
comp10550_c1_seq1	7.14	*	*	*	*
comp10551_c0_seq1	59.85	*	gi|224118112|ref|XP_002331561.1|	*	*
comp10551_c0_seq2	273.61	gi|326501983|dbj|AK375289.1|	gi|255554761|ref|XP_002518418.1|	AT4G04180.1	*
comp10552_c0_seq1	1.2	*	*	*	*
comp10553_c0_seq1	21.34	*	gi|460407827|ref|XP_004249351.1|	AT5G17700.1	Y
comp10554_c0_seq1	2.05	*	gi|449443790|ref|XP_004139660.1|	AT2G31600.1	Y
comp10554_c0_seq2	23.87	*	gi|460365286|ref|XP_004228534.1|	AT2G31600.1	Y
comp10555_c0_seq1	120.2	*	gi|449476055|ref|XP_004154627.1|	AT3G20920.1	Y
comp10556_c0_seq1	37.91	*	*	*	*
comp10557_c0_seq1	44.83	*	*	*	*
comp105597_c0_seq1	2.1	*	*	*	*
comp10559_c0_seq1	40.74	*	*	*	*
comp1055_c0_seq1	0.7	*	gi|460401021|ref|XP_004246028.1|	AT4G19420.1	*
comp10560_c0_seq1	111.86	*	gi|460382257|ref|XP_004236856.1|	AT5G23340.1	Y
comp10561_c0_seq1	64.82	gi|359493897|ref|XM_002285580.2|	gi|460397472|ref|XP_004244291.1|	AT1G78630.1	Y
comp10561_c1_seq1	30.56	*	*	*	*
comp10562_c0_seq1	661.28	gi|148537951|dbj|AK246717.1|	gi|225460943|ref|XP_002279682.1|	AT1G62040.2	Y
comp10563_c0_seq1	36.92	gi|260505493|gb|GQ901890.1|	gi|260505494|gb|ACX42226.1|	AT2G04030.1	Y
comp10564_c0_seq1	28.71	gi|40809924|dbj|AB119250.1|	gi|460372158|ref|XP_004231899.1|	AT4G33910.1	Y
comp10565_c0_seq1	51.36	gi|77817408|gb|DQ244732.1|	gi|255577683|ref|XP_002529718.1|	AT2G35790.1	Y
comp10567_c0_seq1	27.08	*	gi|460398294|ref|XP_004244697.1|	AT2G24970.1	*
comp10568_c0_seq1	34.08	*	gi|359494145|ref|XP_003634728.1|	AT4G26890.1	Y
comp10569_c0_seq1	28.59	gi|460374901|ref|XM_004233199.1|	gi|460374902|ref|XP_004233247.1|	AT2G35100.1	Y
comp10569_c1_seq1	12.05	*	*	*	*
comp10570_c0_seq1	39.66	gi|359472542|ref|XM_002274034.2|	gi|460386724|ref|XP_004239046.1|	AT2G03620.2	Y
comp10571_c0_seq1	25.56	*	gi|255543541|ref|XP_002512833.1|	AT5G13970.1	Y
comp10572_c0_seq1	58.39	*	*	*	*
comp10573_c0_seq1	37.7	gi|225430577|ref|XM_002263783.1|	gi|460397884|ref|XP_004244495.1|	AT5G10730.1	Y
comp10574_c0_seq1	49.38	*	gi|255559478|ref|XP_002520759.1|	AT4G00910.1	Y
comp10575_c0_seq1	33.9	*	gi|225468218|ref|XP_002263085.1|	AT5G35330.3	Y
comp105778_c0_seq1	1.4	*	*	*	*
comp10577_c0_seq1	65.43	*	gi|351723819|ref|NP_001237804.1|	AT4G04470.1	Y
comp10579_c0_seq1	34.08	gi|224104314|ref|XM_002313357.1|	gi|460391132|ref|XP_004241177.1|	AT3G47040.1	Y
comp10580_c0_seq1	31.97	gi|664900|emb|Z46646.1|	gi|255541252|ref|XP_002511690.1|	AT2G45290.1	Y
comp10581_c0_seq1	28.66	gi|315142921|gb|HQ449715.1|	gi|449443544|ref|XP_004139537.1|	AT5G47540.1	Y
comp105837_c0_seq1	0.93	*	*	*	*
comp10583_c0_seq1	32.33	*	gi|460390445|ref|XP_004240844.1|	AT1G61670.1	Y
comp10584_c0_seq1	27.23	*	*	*	*
comp10585_c0_seq1	1.72	gi|118483399|gb|EF145443.1|	gi|255538588|ref|XP_002510359.1|	AT5G42970.1	*
comp10585_c0_seq2	25.17	gi|118483399|gb|EF145443.1|	gi|255538588|ref|XP_002510359.1|	AT5G42970.1	Y
comp10587_c0_seq1	110.24	gi|255570174|ref|XM_002526002.1|	gi|460372012|ref|XP_004231828.1|	AT4G35860.1	Y
comp10590_c0_seq1	31	gi|147462065|gb|AC182578.2|	gi|21105736|gb|AAM34767.1|AF509867_1	AT3G10480.2	Y
comp10592_c0_seq1	17.59	gi|224109521|ref|XM_002315188.1|	gi|225449525|ref|XP_002283615.1|	AT2G39630.1	Y
comp10593_c0_seq1	106.88	*	gi|225443626|ref|XP_002279760.1|	AT1G28360.1	Y
comp10593_c1_seq1	4.67	*	*	*	*
comp1059409_c0_seq1	0.67	*	*	*	*
comp10594_c0_seq1	31.64	*	gi|460372760|ref|XP_004232193.1|	AT5G15350.1	Y
comp10595_c0_seq1	4.49	*	*	*	*
comp10597_c0_seq1	18.87	*	*	*	*
comp10598_c0_seq1	27.23	gi|460385366|ref|XM_004238327.1|	gi|225457901|ref|XP_002271105.1|	AT1G20110.1	Y
comp10599_c0_seq1	33.02	*	gi|224071405|ref|XP_002303444.1|	AT1G68310.2	Y
comp10599_c0_seq2	66.04	*	gi|224071405|ref|XP_002303444.1|	AT1G68310.2	Y
comp1059_c0_seq1	0.82	*	*	*	*
comp105_c0_seq1	0.71	*	gi|460373630|ref|XP_004232618.1|	AT1G30900.1	Y
comp10600_c0_seq1	30.69	*	gi|460409395|ref|XP_004250124.1|	AT1G72210.1	Y
comp10601_c0_seq1	21.13	*	gi|224127592|ref|XP_002329316.1|	AT5G15880.1	*
comp10603_c0_seq1	21.57	gi|460365408|ref|XM_004228547.1|	gi|460365409|ref|XP_004228595.1|	AT2G35920.1	Y
comp10605_c0_seq1	33.54	*	*	*	*
comp10606_c0_seq1	118.88	*	gi|460399558|ref|XP_004245305.1|	AT4G14342.1	*
comp10607_c0_seq1	36.67	*	gi|255537465|ref|XP_002509799.1|	AT4G11570.2	Y
comp10607_c1_seq1	24.07	*	*	*	*
comp10608_c0_seq1	31.52	gi|460401967|ref|XM_004246439.1|	gi|460401968|ref|XP_004246487.1|	AT5G06140.1	Y
comp10609_c0_seq1	45.57	gi|15149818|emb|AJ315591.1|	gi|15149819|emb|CAC50874.1|	AT2G39780.1	Y
comp10609_c0_seq2	56.31	gi|15149818|emb|AJ315591.1|	gi|15149819|emb|CAC50874.1|	AT2G39780.1	Y
comp1060_c0_seq1	0.51	*	*	*	*
comp10610_c0_seq1	6.69	*	gi|460399904|ref|XP_004245476.1|	AT1G64600.1	Y
comp10610_c0_seq2	23.87	*	gi|460399904|ref|XP_004245476.1|	AT1G64600.1	Y
comp10613_c0_seq1	220.14	*	gi|449497647|ref|XP_004160460.1|	AT1G60870.1	*
comp10614_c0_seq1	2.43	*	*	*	*
comp10614_c0_seq2	14.18	*	gi|255570248|ref|XP_002526084.1|	*	*
comp10615_c1_seq1	15.98	gi|460411056|ref|XM_004250883.1|	gi|47271332|emb|CAG27839.1|	AT5G19450.2	Y
comp10616_c0_seq1	25.27	gi|255579875|ref|XM_002530728.1|	gi|2494076|sp|P93338.1|GAPN_NICPL	AT2G24270.3	Y
comp10617_c0_seq1	39.54	*	gi|460383339|ref|XP_004237383.1|	AT3G02800.1	Y
comp10618_c0_seq1	14.78	*	gi|196123612|gb|ABU94739.2|	*	Y
comp10618_c1_seq1	4.18	*	*	*	*
comp10619_c0_seq1	33.57	*	gi|356571748|ref|XP_003554035.1|	AT2G43770.1	Y
comp10620_c0_seq1	166.06	*	gi|460399323|ref|XP_004245191.1|	AT5G25450.1	Y
comp10621_c0_seq1	42.67	gi|224138887|ref|XM_002326679.1|	gi|225427268|ref|XP_002281297.1|	AT5G46630.1	Y
comp106228_c0_seq1	0.94	*	*	*	*
comp10623_c1_seq1	28.68	*	*	*	*
comp10624_c0_seq1	20.89	gi|356551986|ref|XM_003544305.1|	gi|460373750|ref|XP_004232677.1|	AT3G03220.1	Y
comp10624_c1_seq1	0.74	*	*	*	*
comp10628_c0_seq1	33.83	*	gi|460386424|ref|XP_004238898.1|	AT1G15030.1	Y
comp10629_c0_seq1	23.59	gi|224067265|ref|XM_002302402.1|	gi|224067266|ref|XP_002302438.1|	AT4G33350.1	Y
comp1062_c0_seq1	0.66	*	*	*	*
comp10630_c0_seq1	4.39	*	*	*	*
comp10630_c0_seq2	23.28	*	*	*	*
comp106314_c0_seq1	3.26	*	*	*	*
comp10631_c0_seq1	132.39	*	gi|460405250|ref|XP_004248089.1|	AT2G46600.1	Y
comp10633_c0_seq1	34.96	gi|359492144|ref|XM_002281985.2|	gi|449469963|ref|XP_004152688.1|	AT1G47260.1	Y
comp10634_c0_seq1	1048.52	*	*	*	*
comp10635_c0_seq1	5.35	*	gi|460392511|ref|XP_004241859.1|	AT3G14010.3	Y
comp10635_c0_seq2	30.24	*	gi|460392511|ref|XP_004241859.1|	AT3G14010.3	Y
comp10637_c0_seq1	40.41	gi|270138326|gb|BT105278.1|	gi|224074711|ref|XP_002304436.1|	AT1G62850.3	Y
comp10638_c0_seq1	3.7	*	*	*	*
comp10638_c1_seq1	22.57	*	*	*	*
comp10639_c0_seq1	27.21	*	*	*	*
comp1063_c0_seq1	0.92	*	*	*	*
comp10642_c0_seq1	46.6	gi|460365630|ref|XM_004228656.1|	gi|297746453|emb|CBI16509.3|	AT3G13550.1	Y
comp10644_c0_seq1	44.01	*	*	*	*
comp10645_c0_seq1	203.09	gi|225320883|dbj|AK325094.1|	gi|350537551|ref|NP_001234554.1|	AT3G02230.1	Y
comp10646_c0_seq1	50.3	gi|255575221|ref|XM_002528469.1|	gi|284192454|gb|ADB82905.1|	AT5G17330.1	Y
comp10647_c0_seq1	64.23	gi|359481653|ref|XM_002280428.2|	gi|255555154|ref|XP_002518614.1|	AT3G10640.1	Y
comp10648_c0_seq1	41.16	*	*	*	*
comp10649_c0_seq1	48.35	*	gi|48209876|gb|AAT40482.1|	AT1G14340.1	Y
comp10649_c0_seq2	11	*	gi|113205183|gb|AAT39930.2|	AT1G14340.1	Y
comp10650_c0_seq1	41.53	*	gi|4760704|dbj|BAA77389.1|	AT5G05340.1	Y
comp10651_c0_seq1	51.58	*	gi|255585052|ref|XP_002533234.1|	AT5G57860.2	Y
comp10652_c0_seq1	33.38	*	gi|359475952|ref|XP_002277697.2|	AT1G15215.2	*
comp10652_c0_seq2	9.57	*	gi|359475952|ref|XP_002277697.2|	AT3G18380.1	*
comp10654_c0_seq1	41.8	*	*	*	*
comp10655_c0_seq1	26.26	gi|460407954|ref|XM_004249366.1|	gi|6014908|sp|Q42948.1|DAPA_TOBAC	AT2G45440.1	Y
comp10655_c1_seq1	7.65	*	*	*	*
comp10656_c0_seq1	32.59	*	*	*	*
comp10657_c0_seq1	467.09	*	*	*	Y
comp10657_c0_seq2	189.88	*	*	*	Y
comp10658_c0_seq1	96.12	*	*	*	*
comp10659_c0_seq1	135.37	*	gi|225441720|ref|XP_002283046.1|	AT1G51200.4	Y
comp1065_c0_seq1	1.33	*	*	*	*
comp10661_c0_seq1	47.87	*	gi|225461868|ref|XP_002265045.1|	AT3G13120.2	Y
comp10662_c0_seq1	64.66	*	gi|460385294|ref|XP_004238339.1|	AT5G39600.1	*
comp10663_c0_seq1	18.9	gi|225455307|ref|XM_002275370.1|	gi|255555711|ref|XP_002518891.1|	AT4G27745.1	Y
comp10664_c0_seq1	64.34	*	gi|449449258|ref|XP_004142382.1|	AT3G12260.1	Y
comp10665_c0_seq1	257.79	gi|164652941|gb|EU189224.1|	gi|449438841|ref|XP_004137196.1|	AT3G02520.1	Y
comp10667_c0_seq1	13.78	*	*	*	*
comp10667_c1_seq1	10.13	*	*	*	*
comp10669_c0_seq1	35.36	gi|460367306|ref|XM_004229468.1|	gi|356538952|ref|XP_003537964.1|	AT1G50920.1	Y
comp1066_c0_seq1	0.88	*	*	*	*
comp10671_c0_seq1	41.91	gi|225311995|dbj|AK319734.1|	gi|297746392|emb|CBI16448.3|	AT5G13030.1	Y
comp10672_c0_seq1	42.14	*	gi|225426586|ref|XP_002280081.1|	AT1G26665.1	Y
comp10673_c0_seq1	42.44	gi|365189291|dbj|AB689676.1|	gi|365189290|dbj|BAL42332.1|	AT4G24190.1	Y
comp10674_c0_seq1	226.67	*	gi|460410138|ref|XP_004250488.1|	AT3G16990.1	Y
comp10675_c0_seq1	48.19	*	*	*	Y
comp10676_c0_seq1	39.33	gi|224056886|ref|XM_002299037.1|	gi|460396898|ref|XP_004244007.1|	AT5G56140.1	*
comp10676_c1_seq1	1.06	*	*	*	*
comp10677_c0_seq1	54.17	gi|225313383|dbj|AK320527.1|	gi|350537617|ref|NP_001234557.1|	AT1G17280.2	Y
comp10678_c0_seq1	178.56	*	gi|460377434|ref|XP_004234498.1|	*	*
comp10679_c0_seq1	46.01	*	gi|351721100|ref|NP_001238222.1|	AT5G52980.1	Y
comp1067_c0_seq1	0.74	*	*	*	*
comp10680_c0_seq1	27.66	*	*	*	*
comp10681_c0_seq1	64.59	*	*	*	*
comp10681_c1_seq1	4.22	*	*	*	*
comp10681_c2_seq1	49.63	gi|460388622|ref|XM_004239918.1|	gi|460388623|ref|XP_004239966.1|	AT2G40600.1	Y
comp10682_c0_seq1	121.83	gi|449516070|ref|XM_004165023.1|	gi|225448367|ref|XP_002268645.1|	AT3G09200.1	Y
comp10682_c1_seq1	6.64	*	*	*	*
comp10684_c0_seq1	46.88	*	*	*	*
comp10686_c0_seq1	46.7	*	gi|206573535|gb|ACI14379.1|	AT5G09500.1	*
comp10686_c1_seq1	22.68	gi|164653627|gb|EU351514.1|	gi|168017419|ref|XP_001761245.1|	AT5G09500.1	*
comp106877_c0_seq1	1.45	*	*	*	*
comp10687_c0_seq1	35.47	*	gi|359490027|ref|XP_002279399.2|	AT4G02820.1	Y
comp10688_c0_seq1	5.48	gi|460385917|ref|XM_004238599.1|	gi|460385918|ref|XP_004238647.1|	AT1G10670.4	Y
comp10688_c0_seq2	29.14	gi|460385917|ref|XM_004238599.1|	gi|297739077|emb|CBI28566.3|	AT1G10670.4	Y
comp10689_c0_seq1	31.67	*	gi|460369572|ref|XP_004230636.1|	AT5G64180.1	*
comp106906_c0_seq1	0.77	*	*	*	*
comp10690_c0_seq1	178.62	gi|224140050|ref|XM_002323364.1|	gi|388502304|gb|AFK39218.1|	AT3G52560.1	Y
comp106919_c0_seq1	1.87	*	*	*	*
comp10691_c0_seq1	34.05	*	gi|460388055|ref|XP_004239687.1|	AT2G02230.1	Y
comp10692_c0_seq1	32.31	gi|359484576|ref|XM_002284318.2|	gi|225445216|ref|XP_002284354.1|	AT2G20120.1	Y
comp10693_c0_seq1	30.78	gi|255588056|ref|XM_002534445.1|	gi|225460498|ref|XP_002275027.1|	AT1G34220.2	Y
comp106952_c0_seq1	2.41	*	*	*	*
comp106956_c0_seq1	1.71	*	*	*	*
comp106960_c0_seq1	1.96	*	*	*	*
comp10696_c0_seq1	48.27	gi|349724638|emb|FQ388472.1|	gi|255570960|ref|XP_002526431.1|	AT1G09630.1	Y
comp106981_c0_seq1	2.3	*	*	*	*
comp10698_c0_seq1	25.45	gi|297837004|ref|XM_002886338.1|	gi|351725405|ref|NP_001237603.1|	AT1G63800.1	Y
comp106990_c0_seq1	2.1	*	gi|356562926|ref|XP_003549719.1|	AT2G11890.1	*
comp10699_c0_seq1	10.21	*	gi|255543194|ref|XP_002512660.1|	AT3G23255.2	*
comp10699_c0_seq2	32.06	gi|255543193|ref|XM_002512614.1|	gi|255543194|ref|XP_002512660.1|	AT3G23255.2	*
comp1069_c0_seq1	0.59	*	gi|124361182|gb|ABN09154.1|	*	*
comp10700_c0_seq1	50.89	*	gi|124221924|dbj|BAF45465.1|	AT5G02070.1	Y
comp10700_c1_seq1	10.28	*	*	*	*
comp10702_c0_seq1	34.69	*	*	*	*
comp10702_c1_seq1	33.51	*	gi|460400991|ref|XP_004246013.1|	AT3G03590.1	Y
comp10704_c0_seq1	22.74	*	*	*	*
comp107053_c0_seq1	2.35	*	*	*	*
comp10705_c0_seq1	45.46	*	gi|255564625|ref|XP_002523307.1|	AT1G01230.1	Y
comp107060_c0_seq1	2.69	*	*	*	*
comp107063_c0_seq1	0.56	*	*	*	*
comp10706_c0_seq1	24.05	*	*	*	*
comp10706_c1_seq1	8.92	*	*	*	*
comp10707_c0_seq1	90.56	*	gi|460387422|ref|XP_004239376.1|	AT1G27050.1	Y
comp10708_c0_seq1	31.6	*	gi|460394061|ref|XP_004242624.1|	AT4G30840.1	*
comp107093_c0_seq1	1.2	gi|157133423|ref|XM_001662795.1|	*	*	*
comp107108_c0_seq1	1.08	*	*	*	*
comp10710_c0_seq1	144.02	*	gi|460411303|ref|XP_004251052.1|	AT3G52730.1	Y
comp10711_c0_seq1	197.11	gi|460404937|ref|XM_004247887.1|	gi|75207182|sp|Q9SQ57.1|PXG_SESIN	AT4G26740.1	Y
comp107134_c0_seq1	1.58	*	*	*	*
comp10714_c0_seq1	93.65	*	*	*	*
comp10715_c0_seq1	137.46	*	*	*	*
comp10716_c0_seq1	413.88	gi|290109446|gb|GU556154.1|	gi|290109447|gb|ADD23217.1|	AT1G51410.1	Y
comp10716_c1_seq1	13.73	*	*	*	*
comp10717_c0_seq1	20.73	gi|356567768|ref|XM_003552040.1|	gi|356567769|ref|XP_003552088.1|	AT5G65460.1	Y
comp107187_c0_seq1	1.77	*	*	*	*
comp10718_c0_seq1	50.5	gi|460385554|ref|XM_004238421.1|	gi|170773912|gb|ACB32232.1|	*	Y
comp10719_c0_seq1	46.92	*	gi|218200594|gb|EEC83021.1|	AT2G05710.1	*
comp107203_c0_seq1	1.18	*	*	*	*
comp107207_c0_seq1	1.82	*	*	*	*
comp10721_c0_seq1	43.35	*	*	*	*
comp10721_c0_seq2	5.09	*	*	*	*
comp10722_c0_seq1	94.41	*	*	*	*
comp107230_c0_seq1	1.03	*	*	*	*
comp107234_c0_seq1	0.59	*	*	*	*
comp10724_c0_seq1	35.87	gi|359480268|ref|XM_002278846.2|	gi|460404523|ref|XP_004247731.1|	AT2G31200.1	Y
comp10725_c0_seq1	343.75	*	gi|224066943|ref|XP_002302291.1|	AT5G65020.1	Y
comp10726_c0_seq1	11.01	*	*	*	*
comp10726_c1_seq1	30.61	gi|356521761|ref|XM_003529472.1|	gi|224101557|ref|XP_002312329.1|	AT3G06620.1	Y
comp10727_c0_seq1	38.23	gi|51234082|gb|AY687353.1|	gi|374639395|gb|AEZ55686.1|	AT4G15560.1	Y
comp10728_c0_seq1	46.04	*	gi|388517015|gb|AFK46569.1|	AT4G22320.2	*
comp107292_c0_seq1	1.83	*	gi|224113637|ref|XP_002316529.1|	AT1G11710.1	Y
comp10729_c0_seq1	47.9	*	gi|37572449|dbj|BAC98494.1|	AT5G66320.2	Y
comp1072_c0_seq1	0.77	*	gi|460415759|ref|XP_004253224.1|	AT3G24255.1	Y
comp107303_c0_seq1	1.39	*	gi|255579930|ref|XP_002530800.1|	AT3G30530.1	Y
comp10730_c0_seq1	185.29	gi|225435849|ref|XM_002262848.1|	gi|356501392|ref|XP_003519509.1|	AT5G12190.1	Y
comp107313_c0_seq1	1.64	*	*	*	*
comp10731_c1_seq1	253.39	*	gi|356543560|ref|XP_003540228.1|	AT4G21105.1	*
comp10732_c0_seq1	28.16	*	gi|147795448|emb|CAN65860.1|	AT3G23920.1	Y
comp10733_c0_seq1	35.69	*	*	*	*
comp107340_c0_seq1	1.49	*	*	*	*
comp10734_c0_seq1	39.71	*	gi|460368837|ref|XP_004230271.1|	AT4G11060.1	Y
comp107386_c0_seq1	1.1	*	gi|460372869|ref|XP_004232245.1|	AT3G01310.2	*
comp10738_c0_seq1	11.89	*	*	*	*
comp107425_c0_seq1	1.53	gi|81238593|gb|DQ256294.1|	gi|81238594|gb|ABB60055.1|	AT5G44120.2	Y
comp10743_c0_seq1	8.05	*	*	*	*
comp107466_c0_seq1	1.7	*	gi|77552617|gb|ABA95414.1|	AT2G32250.4	Y
comp10749_c0_seq1	10.64	*	gi|297612178|ref|NP_001068267.2|	AT3G42170.1	Y
comp1074_c0_seq1	0.67	*	*	*	*
comp10751_c0_seq1	80.74	*	gi|225441720|ref|XP_002283046.1|	AT1G51200.4	Y
comp10752_c0_seq1	41.48	gi|2792519|gb|AF042320.1|AF042320	gi|460405699|ref|XP_004248313.1|	AT4G27070.1	Y
comp107545_c0_seq1	1.17	*	*	*	*
comp10758_c0_seq1	72.6	*	*	*	*
comp10758_c0_seq2	10.2	*	*	*	*
comp1075_c0_seq1	0.84	*	*	*	*
comp10760_c0_seq1	0.66	*	*	*	*
comp10760_c1_seq1	115.36	gi|460391580|ref|XM_004241351.1|	gi|388493548|gb|AFK34840.1|	AT2G31440.1	Y
comp10760_c1_seq2	12.99	gi|460391580|ref|XM_004241351.1|	gi|388495380|gb|AFK35756.1|	AT2G31440.1	Y
comp10761_c0_seq1	8.51	*	gi|224108295|ref|XP_002314792.1|	AT1G70670.1	Y
comp10761_c0_seq2	37.63	*	gi|224108295|ref|XP_002314792.1|	AT1G70670.1	Y
comp10762_c0_seq1	61.01	gi|255583290|ref|XM_002532363.1|	gi|255583291|ref|XP_002532409.1|	AT5G57655.2	Y
comp107635_c0_seq1	1.82	*	*	*	*
comp107654_c0_seq1	1.9	*	*	*	*
comp10765_c0_seq1	3.83	gi|364504043|gb|JN858174.1|	gi|334362230|ref|YP_004564564.1|	ATMG00160.1	*
comp10766_c0_seq1	7.39	*	gi|359494866|ref|XP_003634858.1|	AT1G11090.1	Y
comp10767_c0_seq1	11.16	*	*	*	*
comp10768_c0_seq1	7.93	gi|359492990|ref|XM_002283581.2|	gi|302142122|emb|CBI19325.3|	AT4G31770.1	Y
comp10769_c0_seq1	8.74	*	*	*	*
comp10771_c0_seq1	7.15	*	gi|255563554|ref|XP_002522779.1|	AT1G55850.1	Y
comp10772_c0_seq1	11.29	gi|262192722|gb|GU066880.1|	gi|225441145|ref|XP_002266748.1|	AT2G32600.1	Y
comp107738_c0_seq1	2.62	gi|367033406|ref|XM_003665938.1|	gi|342866306|gb|EGU72061.1|	*	*
comp10774_c0_seq1	3.06	*	*	*	*
comp107766_c0_seq1	1.57	*	*	*	*
comp107771_c0_seq1	0.95	*	*	*	*
comp107776_c0_seq1	0.76	*	*	*	*
comp10778_c0_seq1	37.69	*	gi|449465757|ref|XP_004150594.1|	AT1G70810.1	Y
comp107791_c0_seq1	2.6	*	*	*	*
comp10779_c0_seq1	21.67	gi|255560326|ref|XM_002521134.1|	gi|460382163|ref|XP_004236809.1|	*	Y
comp1077_c0_seq1	0.68	gi|13122811|gb|AF240836.1|	gi|346465493|gb|AEO32591.1|	AT5G60390.3	Y
comp10780_c0_seq1	33.45	gi|359477914|ref|XM_002273096.2|	gi|351726864|ref|NP_001236629.1|	AT4G14147.1	Y
comp10781_c0_seq1	102.84	*	gi|460409804|ref|XP_004250328.1|	AT4G08240.1	*
comp10784_c0_seq1	9.77	*	gi|460399135|ref|XP_004245097.1|	AT2G26110.1	Y
comp107869_c0_seq1	1.52	*	*	*	*
comp10788_c0_seq2	8.98	*	*	*	*
comp10791_c0_seq1	0.61	*	gi|261597692|gb|ACX85638.1|	AT3G42170.1	Y
comp10791_c1_seq1	6.27	*	gi|297596183|ref|NP_001042140.2|	*	Y
comp107928_c0_seq1	1.6	*	gi|460383541|ref|XP_004237480.1|	AT4G39380.1	*
comp10794_c0_seq1	10.52	*	*	*	*
comp10795_c0_seq1	8.14	*	gi|31321944|gb|AAM54366.1|	AT3G22640.1	Y
comp10796_c0_seq1	0.74	*	*	*	*
comp10799_c0_seq1	3.43	*	*	*	*
comp107_c0_seq1	0.81	*	*	*	*
comp108002_c0_seq1	2.04	*	gi|357516349|ref|XP_003628463.1|	AT3G62860.1	*
comp10800_c0_seq1	8.22	*	gi|118486162|gb|ABK94924.1|	AT3G12685.1	Y
comp10800_c0_seq2	1.75	*	gi|118486162|gb|ABK94924.1|	AT3G12685.1	Y
comp10802_c0_seq1	38.52	*	*	*	*
comp10805_c0_seq1	10.07	*	*	*	*
comp10806_c0_seq1	1.14	gi|460400625|ref|XM_004245786.1|	gi|460400626|ref|XP_004245834.1|	AT4G17620.1	Y
comp10806_c0_seq2	12.5	gi|460400625|ref|XM_004245786.1|	gi|460400626|ref|XP_004245834.1|	AT4G17620.1	Y
comp10807_c0_seq1	1.66	*	*	*	*
comp108109_c0_seq1	2.13	*	*	*	*
comp10812_c0_seq1	4.38	*	*	*	*
comp10812_c1_seq1	1.13	*	*	*	*
comp108141_c0_seq1	2.13	*	*	*	*
comp108152_c0_seq1	1.16	*	*	*	*
comp108168_c0_seq1	1.37	*	*	*	*
comp10816_c0_seq1	9.27	*	*	*	*
comp10817_c0_seq1	29.29	*	gi|118481326|gb|ABK92606.1|	AT5G54530.1	Y
comp108180_c0_seq1	2.34	*	*	*	*
comp10819_c0_seq1	9.37	gi|242381372|emb|FP096843.1|	gi|147860330|emb|CAN81862.1|	AT2G34770.1	Y
comp10820_c0_seq1	11.49	*	*	*	*
comp10821_c0_seq1	25.86	gi|166203412|gb|EU375459.1|	gi|166203413|gb|ABY84675.1|	AT5G58230.1	Y
comp10823_c0_seq1	13.19	*	*	*	*
comp108240_c0_seq1	2.14	*	*	*	*
comp10825_c0_seq1	2.62	*	*	*	*
comp108286_c0_seq1	1.09	*	*	*	*
comp10828_c0_seq1	96.57	gi|224122959|ref|XM_002318923.1|	gi|242056867|ref|XP_002457579.1|	AT3G62560.1	Y
comp10829_c0_seq1	37.94	*	*	*	*
comp1082_c0_seq1	0.63	*	*	*	*
comp10830_c0_seq1	11.28	*	*	*	*
comp108339_c0_seq1	2.53	*	*	*	*
comp10836_c0_seq1	1.3	*	*	*	*
comp10837_c0_seq1	7.61	*	*	*	*
comp1083_c0_seq1	0.93	*	gi|224120180|ref|XP_002318265.1|	AT4G21120.1	Y
comp108402_c0_seq1	0.87	*	*	*	*
comp108407_c0_seq1	1.77	*	*	*	*
comp10841_c0_seq1	11.97	*	gi|449456042|ref|XP_004145759.1|	AT2G28100.1	Y
comp108427_c0_seq1	1.03	*	*	*	*
comp108428_c0_seq1	1.45	*	*	*	*
comp10842_c0_seq1	9.18	gi|225439905|ref|XM_002279688.1|	gi|224140169|ref|XP_002323457.1|	AT5G03070.1	Y
comp10842_c0_seq2	3.17	*	*	*	*
comp108432_c0_seq1	1.93	*	*	*	*
comp10843_c0_seq1	44.84	gi|349727242|emb|FQ388824.1|	gi|449445664|ref|XP_004140592.1|	AT5G58030.1	Y
comp10844_c0_seq1	1.68	*	*	*	*
comp10844_c0_seq2	0.61	*	*	*	*
comp10845_c0_seq1	23.16	*	gi|460373608|ref|XP_004232607.1|	AT1G01350.1	Y
comp10846_c0_seq1	9.6	*	*	*	*
comp10847_c0_seq1	2	*	gi|388505414|gb|AFK40773.1|	AT5G15860.1	*
comp10847_c0_seq2	14	*	gi|388505414|gb|AFK40773.1|	AT1G26120.1	*
comp10852_c0_seq1	51.66	gi|460375320|ref|XM_004233407.1|	gi|225438980|ref|XP_002284333.1|	AT2G23070.1	Y
comp10853_c0_seq1	9.02	*	*	*	*
comp10856_c0_seq1	12.73	*	*	*	*
comp10857_c0_seq1	10.83	gi|332640072|gb|CP002686.1|	gi|460391465|ref|XP_004241341.1|	AT3G44220.1	Y
comp10858_c0_seq1	91.49	*	gi|255560719|ref|XP_002521373.1|	AT1G72740.2	Y
comp108612_c0_seq1	3.06	*	gi|302143108|emb|CBI20403.3|	AT5G54470.1	Y
comp10862_c0_seq1	7.92	*	*	*	*
comp10863_c0_seq1	66.01	*	*	*	*
comp10864_c0_seq1	0.95	*	gi|460408880|ref|XP_004249869.1|	*	*
comp10864_c0_seq2	11.44	*	gi|460408880|ref|XP_004249869.1|	AT2G18465.1	Y
comp10865_c0_seq1	6.43	gi|255542537|ref|XM_002512286.1|	gi|460368626|ref|XP_004230166.1|	AT5G27395.2	Y
comp108685_c0_seq1	1.74	*	*	*	*
comp10868_c0_seq1	5.95	*	*	*	*
comp108703_c0_seq1	1.58	*	*	*	*
comp10872_c0_seq1	1.75	*	*	*	*
comp10872_c1_seq1	7.28	*	*	*	*
comp10873_c0_seq1	15.38	gi|359476603|ref|XM_002269437.2|	gi|460373340|ref|XP_004232478.1|	AT2G18030.1	Y
comp10873_c0_seq2	15.89	*	gi|460373340|ref|XP_004232478.1|	AT2G18030.1	Y
comp108745_c0_seq1	0.92	*	*	*	*
comp10876_c0_seq1	6.78	*	*	*	*
comp108776_c0_seq1	1.99	*	gi|225424520|ref|XP_002281819.1|	AT2G01990.1	*
comp108779_c0_seq1	0.56	*	*	*	*
comp10877_c0_seq1	31.69	gi|52631036|gb|AY753655.1|	gi|52631037|gb|AAU84988.1|	AT5G05730.1	Y
comp10879_c0_seq1	59.93	*	*	*	*
comp10879_c0_seq2	9.3	*	*	*	*
comp10880_c0_seq1	3.32	*	*	*	*
comp10880_c0_seq2	5.68	*	*	*	*
comp10881_c0_seq1	29.14	*	*	*	*
comp108821_c0_seq1	0.7	*	*	*	*
comp108833_c0_seq1	2.22	*	*	*	*
comp10883_c0_seq1	3.34	*	*	*	*
comp10884_c0_seq1	2.6	*	*	*	*
comp10886_c0_seq1	3.62	*	*	*	*
comp108879_c0_seq1	1.96	*	*	*	*
comp10887_c0_seq1	2.08	*	*	*	*
comp10887_c1_seq1	5.85	gi|460383789|ref|XM_004237552.1|	gi|296086869|emb|CBI33036.3|	AT5G10150.1	Y
comp1088_c0_seq1	1.28	*	*	*	*
comp108907_c0_seq1	1.31	*	*	*	*
comp10891_c0_seq1	54.34	gi|460415416|ref|XM_004253007.1|	gi|255548646|ref|XP_002515379.1|	AT4G31720.1	Y
comp10893_c0_seq1	7.01	*	gi|225443088|ref|XP_002271967.1|	AT1G80680.1	Y
comp108957_c0_seq1	1.71	*	*	*	*
comp10895_c0_seq1	11.82	*	gi|224117044|ref|XP_002317460.1|	*	*
comp108964_c0_seq1	1.69	*	gi|449432492|ref|XP_004134033.1|	AT4G13450.1	Y
comp10899_c0_seq1	13.81	*	gi|225455420|ref|XP_002279183.1|	AT5G62065.1	*
comp10899_c0_seq2	12.7	*	gi|225455420|ref|XP_002279183.1|	AT5G62065.1	*
comp1089_c0_seq1	0.84	*	*	*	*
comp108_c0_seq1	0.84	*	*	*	*
comp109005_c0_seq1	1.68	*	gi|224106123|ref|XP_002333722.1|	AT1G19260.1	Y
comp109006_c0_seq1	1.63	*	*	*	*
comp10901_c0_seq1	7.16	*	*	*	*
comp10902_c0_seq1	7.63	*	*	*	*
comp10903_c0_seq1	6.23	gi|359483900|ref|XM_002271744.2|	gi|225443936|ref|XP_002271780.1|	AT5G46150.1	Y
comp10904_c0_seq1	29.85	gi|460409036|ref|XM_004249899.1|	gi|296084459|emb|CBI25018.3|	AT5G03540.1	Y
comp10906_c0_seq1	5.67	*	*	*	*
comp10906_c0_seq2	0.87	*	*	*	*
comp109078_c0_seq1	1.71	*	*	*	*
comp10907_c0_seq1	48.22	gi|225439175|ref|XM_002274619.1|	gi|224140028|ref|XP_002323389.1|	AT3G09180.1	Y
comp109080_c0_seq1	1.58	*	*	*	*
comp109096_c0_seq1	1.73	*	*	*	*
comp1090_c0_seq1	0.85	*	*	*	*
comp10911_c0_seq1	0.74	*	*	*	*
comp109143_c0_seq1	1.73	gi|449503767|ref|XM_004162119.1|	gi|460391759|ref|XP_004241486.1|	AT1G72370.2	*
comp10914_c0_seq1	5.2	*	*	*	*
comp10914_c0_seq2	2.18	*	*	*	*
comp109188_c0_seq1	2.76	*	*	*	*
comp1091_c0_seq1	1.1	*	*	*	*
comp10920_c0_seq1	221.84	*	*	*	*
comp10923_c0_seq1	3.92	*	*	*	*
comp10926_c0_seq1	7.09	*	*	*	*
comp10926_c1_seq1	0.77	*	*	*	*
comp1092_c0_seq1	0.5	gi|170032384|ref|XM_001844010.1|	gi|118780493|ref|XP_310188.3|	AT4G10450.1	*
comp109321_c0_seq1	1.6	*	*	*	*
comp10933_c0_seq1	70.01	gi|460373839|ref|XM_004232673.1|	gi|460373840|ref|XP_004232721.1|	AT1G11650.2	Y
comp10934_c0_seq1	10.68	gi|255557924|ref|XM_002519945.1|	gi|225454872|ref|XP_002275587.1|	AT2G36740.1	Y
comp10936_c0_seq1	115.18	*	*	*	*
comp10937_c0_seq1	32.64	*	gi|225469306|ref|XP_002269823.1|	AT5G43050.1	Y
comp109390_c0_seq1	0.82	*	*	*	*
comp10939_c0_seq1	8.5	*	*	*	*
comp1093_c0_seq1	1.16	*	*	*	*
comp10940_c0_seq1	6.1	*	*	*	*
comp10941_c0_seq1	7.98	gi|224139223|ref|XM_002326763.1|	gi|225466125|ref|XP_002267975.1|	AT2G45010.1	Y
comp10944_c0_seq1	1.31	gi|257900614|gb|AC229692.10|	gi|297744793|emb|CBI38061.3|	AT3G03530.1	Y
comp10944_c0_seq2	6.62	*	gi|297744793|emb|CBI38061.3|	AT3G03530.1	Y
comp10945_c0_seq1	9.33	gi|224099348|ref|XM_002311413.1|	gi|359472703|ref|XP_002282030.2|	AT1G68640.1	*
comp10945_c1_seq1	1.42	gi|359472702|ref|XM_002281994.2|	gi|297737848|emb|CBI27049.3|	AT1G68640.1	Y
comp10948_c0_seq1	10.74	*	*	*	*
comp109492_c0_seq1	1.89	*	*	*	*
comp10950_c0_seq1	8.23	*	gi|224091337|ref|XP_002309226.1|	AT4G29720.1	Y
comp109518_c0_seq1	0.95	*	*	*	*
comp10951_c0_seq1	49.89	gi|269838651|gb|GU218695.1|	gi|269838652|gb|ACZ48689.1|	AT1G77120.1	Y
comp109522_c0_seq1	1.95	*	gi|460391415|ref|XP_004241316.1|	*	*
comp10953_c0_seq1	6.6	*	*	*	*
comp10953_c0_seq2	0.87	*	*	*	*
comp109540_c0_seq1	2.02	*	*	*	*
comp109554_c0_seq1	1.25	*	*	*	*
comp10955_c0_seq1	5.38	*	gi|255579967|ref|XP_002530818.1|	*	*
comp10956_c0_seq1	1.41	*	*	*	*
comp10956_c0_seq2	5.96	*	*	*	*
comp109592_c0_seq1	2.27	*	*	*	*
comp10959_c0_seq1	1.43	*	*	*	*
comp10959_c0_seq2	6.24	*	*	*	*
comp10960_c0_seq1	46.25	gi|460383026|ref|XM_004237189.1|	gi|224128894|ref|XP_002328993.1|	AT3G03330.1	Y
comp10961_c0_seq1	6.87	*	*	*	*
comp10962_c0_seq1	49.37	*	gi|460407293|ref|XP_004249088.1|	AT5G32450.1	Y
comp10963_c0_seq1	51.93	gi|84578864|dbj|AB234902.1|	gi|85068662|gb|ABC69411.1|	AT2G30490.1	Y
comp10965_c0_seq1	8.52	*	*	*	*
comp10965_c1_seq1	5.41	gi|460398016|ref|XM_004244513.1|	gi|296083497|emb|CBI23466.3|	AT4G16745.1	Y
comp10966_c0_seq1	0.98	*	gi|460388276|ref|XP_004239794.1|	AT3G12530.1	Y
comp10966_c0_seq2	8.24	*	gi|460388276|ref|XP_004239794.1|	AT3G12530.1	Y
comp109686_c0_seq1	0.62	*	*	*	*
comp10972_c0_seq1	4.12	*	*	*	*
comp10972_c1_seq1	7.86	*	*	*	*
comp109753_c0_seq1	1.26	*	*	*	*
comp10975_c0_seq1	2.68	gi|229463808|gb|FJ899846.1|	gi|460372227|ref|XP_004231933.1|	AT2G22910.1	Y
comp10975_c0_seq2	6.07	gi|229463808|gb|FJ899846.1|	gi|460372227|ref|XP_004231933.1|	AT2G22910.1	Y
comp10977_c0_seq1	9.21	gi|255581528|ref|XM_002531524.1|	gi|225449464|ref|XP_002283264.1|	AT5G13840.2	Y
comp10980_c0_seq1	10.09	*	*	*	*
comp10981_c0_seq1	52.45	*	gi|224065741|ref|XP_002301948.1|	AT1G76070.1	*
comp10984_c0_seq1	4.89	gi|225441895|ref|XM_002284368.1|	gi|460381720|ref|XP_004236591.1|	AT2G41620.1	Y
comp10984_c1_seq1	4.78	gi|225441895|ref|XM_002284368.1|	gi|225441896|ref|XP_002284404.1|	AT2G41620.1	*
comp10985_c0_seq1	7.71	gi|359475070|ref|XM_003631533.1|	gi|255538892|ref|XP_002510511.1|	AT1G75590.1	Y
comp10987_c0_seq1	6.97	gi|402169214|dbj|AB649285.1|	gi|350536833|ref|NP_001234779.1|	AT3G13530.1	Y
comp10988_c0_seq1	8.53	*	gi|225425996|ref|XP_002272604.1|	*	*
comp10988_c0_seq2	1.34	*	gi|225425996|ref|XP_002272604.1|	*	*
comp1098_c0_seq1	0.66	*	*	*	*
comp10990_c0_seq1	12.89	*	*	*	*
comp10992_c0_seq1	47.26	gi|356521565|ref|XM_003529377.1|	gi|460386613|ref|XP_004238992.1|	AT2G15430.1	Y
comp10993_c0_seq1	23.32	*	gi|147814824|emb|CAN65806.1|	AT3G12700.1	Y
comp10995_c0_seq1	81.17	gi|197259705|gb|EU697919.1|	gi|357448911|ref|XP_003594731.1|	AT3G06610.1	*
comp10996_c0_seq1	7.81	*	gi|460369909|ref|XP_004230799.1|	*	*
comp10998_c0_seq1	9.84	gi|147805515|emb|AM444426.2|	gi|10952510|gb|AAG24944.1|	AT4G13510.1	Y
comp10999_c0_seq1	225.39	gi|356535644|ref|XM_003536307.1|	gi|460388041|ref|XP_004239680.1|	AT5G19290.1	Y
comp1099_c0_seq1	0.56	*	gi|147836442|emb|CAN70894.1|	*	*
comp109_c0_seq1	0.73	*	*	*	*
comp11001_c0_seq1	10.57	*	*	*	*
comp110039_c0_seq1	1.57	*	*	*	*
comp11003_c0_seq1	1.43	*	*	*	*
comp11003_c1_seq1	32.89	gi|460392705|ref|XM_004241907.1|	gi|356526125|ref|XP_003531670.1|	AT5G22330.1	Y
comp110040_c0_seq1	0.92	*	*	*	*
comp11005_c0_seq1	42.5	*	gi|359481534|ref|XP_002274013.2|	AT5G02740.1	*
comp11006_c0_seq1	4.23	*	*	*	*
comp11006_c1_seq1	1.04	*	*	*	*
comp11007_c0_seq1	257.21	gi|192335758|gb|EU829371.1|	gi|356501180|ref|XP_003519405.1|	AT5G50460.1	*
comp11008_c0_seq1	262.06	*	*	*	*
comp110106_c0_seq1	1.7	*	*	*	*
comp11010_c0_seq1	10.15	*	*	*	*
comp110139_c0_seq1	2.33	*	gi|460374798|ref|XP_004233196.1|	AT5G60710.1	Y
comp11013_c0_seq1	7.46	*	*	*	*
comp11013_c0_seq2	9.35	*	*	*	*
comp11014_c0_seq1	30.15	gi|449450687|ref|XM_004143046.1|	gi|242020956|ref|XP_002430913.1|	AT5G59970.1	Y
comp11017_c0_seq1	9.41	*	gi|460389630|ref|XP_004240454.1|	AT3G25120.1	Y
comp11019_c0_seq1	112.39	*	gi|460384783|ref|XP_004238088.1|	AT1G59600.1	*
comp11019_c0_seq2	18.6	*	gi|460384783|ref|XP_004238088.1|	AT1G59600.1	*
comp11020_c0_seq1	35.19	*	gi|460412141|ref|XP_004251461.1|	AT3G20395.1	Y
comp11026_c0_seq1	189.23	*	gi|255556930|ref|XP_002519498.1|	AT3G09860.1	*
comp110271_c0_seq1	2.22	*	*	*	*
comp11027_c0_seq1	48.39	gi|349712284|emb|FQ396556.1|	gi|64420807|gb|AAY41426.1|	AT3G49910.1	Y
comp11028_c0_seq1	20.66	*	*	*	*
comp11029_c0_seq1	12.77	gi|225468724|ref|XM_002273459.1|	gi|460387128|ref|XP_004239241.1|	AT1G27980.1	Y
comp1102_c0_seq1	1.18	*	*	*	*
comp11031_c0_seq1	137.52	gi|356496425|ref|XM_003517021.1|	gi|460392282|ref|XP_004241746.1|	AT5G11590.1	Y
comp11034_c0_seq1	198.01	gi|224097389|ref|XM_002310877.1|	gi|224109936|ref|XP_002315361.1|	AT5G63670.1	Y
comp11034_c0_seq2	24.41	gi|224097389|ref|XM_002310877.1|	gi|224109936|ref|XP_002315361.1|	AT5G63670.1	Y
comp11035_c0_seq1	6.38	*	*	*	*
comp1103_c0_seq1	1.27	*	gi|460376974|ref|XP_004234271.1|	*	*
comp11042_c0_seq1	19.6	*	*	*	Y
comp11045_c0_seq1	11.22	*	*	*	*
comp11046_c0_seq1	14.77	gi|56968000|gb|AY859546.1|	gi|380030558|ref|XP_003698912.1|	*	*
comp1104_c0_seq1	0.77	*	*	*	*
comp11051_c0_seq1	27.64	*	*	*	*
comp11051_c0_seq2	14.71	*	*	*	*
comp11052_c0_seq1	12.91	*	*	*	*
comp110539_c0_seq1	0.75	*	*	*	*
comp11054_c0_seq1	65.58	gi|255568915|ref|XM_002525382.1|	gi|449459600|ref|XP_004147534.1|	AT3G03920.1	Y
comp11055_c0_seq1	1.79	*	*	*	*
comp11057_c0_seq1	49.92	*	gi|225423688|ref|XP_002276571.1|	AT2G39440.1	Y
comp11059_c0_seq1	71.52	*	gi|460400861|ref|XP_004245950.1|	AT5G45410.3	*
comp11060_c0_seq1	5.85	*	*	*	*
comp11061_c1_seq1	17.06	gi|281485181|gb|GU272022.1|	gi|225434712|ref|XP_002281090.1|	AT2G29570.1	Y
comp11063_c0_seq1	9.95	*	gi|224139642|ref|XP_002323207.1|	*	Y
comp11063_c1_seq1	6.42	*	*	*	*
comp11067_c0_seq1	14.66	*	gi|225461628|ref|XP_002285377.1|	AT3G15010.2	Y
comp11067_c0_seq2	20.69	*	gi|225461628|ref|XP_002285377.1|	AT3G15010.2	Y
comp11069_c0_seq1	10.82	gi|359479491|ref|XM_002273224.2|	gi|225464882|ref|XP_002273260.1|	AT3G44330.1	Y
comp11069_c0_seq2	0.55	gi|359479491|ref|XM_002273224.2|	gi|225464882|ref|XP_002273260.1|	AT3G44330.1	Y
comp11070_c0_seq1	14.21	*	gi|460405296|ref|XP_004248112.1|	AT4G21720.1	*
comp11071_c0_seq1	13.88	*	gi|460394770|ref|XP_004242965.1|	AT2G19580.1	Y
comp11071_c1_seq1	9.88	*	gi|460394770|ref|XP_004242965.1|	AT2G19580.1	Y
comp110729_c0_seq1	0.87	*	*	*	*
comp11072_c0_seq1	53.81	gi|460396217|ref|XM_004243627.1|	gi|359484922|ref|XP_002264879.2|	AT2G07340.1	Y
comp11074_c0_seq1	47.43	*	*	*	*
comp11075_c0_seq1	47.14	*	gi|255564172|ref|XP_002523083.1|	AT3G62810.1	Y
comp11076_c0_seq1	12.08	*	*	*	*
comp11077_c0_seq1	0.77	*	*	*	*
comp11079_c0_seq1	16.65	*	*	*	*
comp11080_c0_seq1	125.09	gi|349708769|emb|FQ390518.1|	gi|225437812|ref|XP_002281936.1|	AT4G01610.1	Y
comp11081_c0_seq1	12.05	*	gi|460383015|ref|XP_004237231.1|	AT1G67600.1	Y
comp11082_c0_seq1	179.04	*	gi|224108133|ref|XP_002314732.1|	AT1G24020.2	Y
comp11084_c0_seq1	46.88	*	*	*	*
comp11084_c0_seq2	33.22	*	*	*	*
comp11085_c0_seq1	15.33	gi|449505610|ref|XM_004162473.1|	gi|460404794|ref|XP_004247865.1|	AT4G13730.1	Y
comp11085_c1_seq1	4.52	*	*	*	*
comp11086_c0_seq1	16.19	*	*	*	Y
comp11089_c0_seq1	4.52	gi|195424575|ref|XR_049571.1|	gi|170044328|ref|XP_001849804.1|	*	*
comp11090_c0_seq1	15.24	*	*	*	*
comp11090_c0_seq2	76.78	*	*	*	*
comp11092_c0_seq1	17.51	*	gi|460399285|ref|XP_004245172.1|	AT3G46210.6	Y
comp11093_c0_seq1	13.15	*	*	*	*
comp11097_c0_seq1	15.62	*	gi|356563662|ref|XP_003550080.1|	AT5G18970.1	Y
comp11098_c0_seq1	1.39	*	gi|460374225|ref|XP_004232912.1|	AT1G28380.1	Y
comp11098_c0_seq2	7.15	*	gi|460374225|ref|XP_004232912.1|	AT1G28380.1	Y
comp11099_c0_seq1	69.26	*	gi|255580248|ref|XP_002530954.1|	AT5G17710.2	Y
comp11100_c0_seq1	6.74	*	*	*	*
comp11101_c0_seq1	16.54	gi|460395771|ref|XM_004243407.1|	gi|297739311|emb|CBI28962.3|	AT3G21820.1	Y
comp111024_c0_seq1	2.15	gi|442630044|ref|NM_001274454.1|	gi|342326368|gb|AEL23099.1|	AT4G05050.4	*
comp11102_c0_seq1	44.64	*	gi|224113863|ref|XP_002316595.1|	AT4G22310.1	Y
comp11104_c1_seq1	65.43	*	gi|307136090|gb|ADN33938.1|	AT5G42090.1	Y
comp11106_c0_seq1	50.14	gi|460404330|ref|XM_004247588.1|	gi|460404331|ref|XP_004247636.1|	AT4G02590.2	Y
comp11108_c0_seq1	39.34	*	gi|460394396|ref|XP_004242789.1|	AT5G57490.1	Y
comp1110987_c0_seq1	0.54	*	gi|350535000|ref|NP_001234426.1|	AT3G23670.2	*
comp11109_c0_seq1	12.02	*	*	*	*
comp1110_c0_seq1	0.69	gi|224055524|ref|XM_002298486.1|	gi|460372973|ref|XP_004232297.1|	AT3G27870.1	Y
comp11111_c0_seq1	10.08	*	gi|302141752|emb|CBI18955.3|	AT1G77250.1	Y
comp11111_c0_seq2	2.81	*	gi|302141752|emb|CBI18955.3|	AT1G77250.1	Y
comp11112_c0_seq1	1.84	*	gi|255553335|ref|XP_002517709.1|	AT2G30360.1	Y
comp11113_c0_seq1	16.71	gi|224119887|ref|XM_002331051.1|	gi|225465208|ref|XP_002265141.1|	AT1G57680.2	*
comp11115_c0_seq1	39.88	*	gi|460382639|ref|XP_004237045.1|	AT1G26740.1	Y
comp11115_c1_seq1	6.67	*	*	*	*
comp11116_c0_seq1	19.66	*	gi|359476816|ref|XP_002265844.2|	AT2G17880.1	Y
comp11117_c0_seq1	39.89	*	gi|296082652|emb|CBI21657.3|	AT1G05970.2	Y
comp11120_c0_seq1	49.45	gi|356515557|ref|XM_003526418.1|	gi|225462922|ref|XP_002265609.1|	AT1G29150.1	Y
comp11121_c0_seq1	2.38	*	gi|449443528|ref|XP_004139529.1|	AT4G16440.1	*
comp11121_c0_seq2	14.3	gi|357472588|ref|XM_003606531.1|	gi|460399205|ref|XP_004245132.1|	AT4G16440.1	Y
comp11122_c0_seq1	11.02	*	*	*	*
comp111235_c0_seq1	1.57	gi|349720460|emb|FQ381707.1|	gi|460380621|ref|XP_004236053.1|	AT5G08020.1	Y
comp11124_c0_seq1	84.56	gi|460396048|ref|XM_004243544.1|	gi|460396049|ref|XP_004243592.1|	AT4G12700.1	*
comp11124_c1_seq1	9.8	*	*	*	*
comp11126_c0_seq1	72.08	*	gi|460381826|ref|XP_004236642.1|	AT5G47810.1	Y
comp11128_c0_seq1	9.14	*	*	*	*
comp11128_c0_seq2	0.75	*	*	*	*
comp11129_c0_seq1	16.27	gi|460386914|ref|XM_004239091.1|	gi|225424649|ref|XP_002285512.1|	AT3G26430.1	Y
comp11130_c0_seq1	13.1	*	gi|449445949|ref|XP_004140734.1|	AT1G66680.1	Y
comp11131_c0_seq1	22.75	*	*	*	*
comp11131_c0_seq2	89.38	gi|460372280|ref|XM_004231911.1|	gi|255582409|ref|XP_002531993.1|	AT4G37830.1	Y
comp11136_c0_seq1	0.66	*	gi|449459846|ref|XP_004147657.1|	AT2G43400.1	Y
comp11136_c0_seq2	12.26	gi|460413270|ref|XM_004251966.1|	gi|225433976|ref|XP_002270682.1|	AT2G43400.1	Y
comp1113_c0_seq1	0.67	*	*	*	*
comp1113_c0_seq2	0.57	*	*	*	*
comp11140_c0_seq1	16.65	gi|388498521|gb|BT137532.1|	gi|460395655|ref|XP_004243397.1|	AT5G60860.1	Y
comp11140_c1_seq1	14.51	*	gi|217069930|gb|ACJ83325.1|	AT4G18800.1	*
comp11141_c0_seq1	18.24	*	*	*	*
comp11143_c0_seq1	12.12	*	*	*	*
comp11143_c1_seq1	5.2	*	*	*	*
comp111458_c0_seq1	1.47	*	*	*	*
comp11145_c0_seq1	13.76	*	*	*	*
comp11145_c1_seq1	15.93	*	gi|460380438|ref|XP_004235963.1|	*	*
comp11146_c0_seq1	0.67	*	*	*	*
comp11146_c0_seq2	18.55	*	*	*	*
comp11148_c0_seq1	67.03	*	gi|255547718|ref|XP_002514916.1|	AT1G67350.2	*
comp11149_c0_seq1	140.66	gi|225318046|dbj|AK323204.1|	gi|357476859|ref|XP_003608715.1|	AT3G13200.1	Y
comp1114_c0_seq1	1.34	*	gi|460375728|ref|XP_004233656.1|	AT3G30530.1	Y
comp11151_c0_seq1	2.03	*	*	*	*
comp11151_c0_seq2	9.18	*	*	*	*
comp11153_c0_seq1	15.73	*	gi|225447223|ref|XP_002277857.1|	AT4G03415.2	Y
comp11153_c1_seq1	3.2	*	*	*	*
comp11154_c0_seq1	10.33	*	gi|75249421|sp|Q93YF5.1|SUVH1_TOBAC	AT1G73100.1	Y
comp11154_c0_seq2	43.42	*	gi|75249421|sp|Q93YF5.1|SUVH1_TOBAC	AT1G73100.1	Y
comp11155_c0_seq1	5.87	gi|388493475|gb|BT135009.1|	gi|297737072|emb|CBI26273.3|	AT3G22540.1	Y
comp11156_c0_seq1	1.83	*	*	*	*
comp11159_c0_seq1	12.41	*	gi|351725285|ref|NP_001236575.1|	AT3G03773.1	Y
comp11163_c0_seq1	5.25	*	*	*	*
comp11163_c0_seq2	1.43	*	*	*	*
comp111681_c0_seq1	1.37	*	gi|332322090|emb|CCA65981.1|	*	Y
comp111689_c0_seq1	3.92	*	*	*	*
comp11168_c0_seq1	8.33	gi|356556023|ref|XM_003546279.1|	gi|225431922|ref|XP_002276956.1|	AT3G16980.1	Y
comp111702_c0_seq1	1.42	*	*	*	*
comp11170_c0_seq1	41.15	*	gi|460384648|ref|XP_004238022.1|	AT1G09920.1	*
comp11170_c0_seq2	16.64	*	gi|460384648|ref|XP_004238022.1|	AT1G09920.1	*
comp111710_c0_seq1	1.88	*	gi|449440510|ref|XP_004138027.1|	AT3G48800.1	Y
comp11171_c0_seq1	7.09	*	*	*	*
comp11171_c0_seq2	28.79	*	*	*	*
comp11173_c0_seq1	8.19	gi|356553213|ref|XM_003544905.1|	gi|359476425|ref|XP_002263877.2|	AT5G16370.1	Y
comp11177_c0_seq1	44.71	gi|160958936|emb|CU232437.1|	gi|388498294|gb|AFK37213.1|	AT5G48870.1	*
comp11180_c0_seq1	117.19	*	*	*	*
comp11183_c0_seq1	11.36	*	gi|460382554|ref|XP_004237004.1|	AT2G01410.1	Y
comp11184_c0_seq1	52.71	*	gi|460388402|ref|XP_004239856.1|	AT5G49210.2	*
comp11185_c0_seq1	11.41	*	*	*	*
comp11188_c0_seq1	8.02	*	*	*	*
comp1118_c0_seq1	0.86	gi|378747301|gb|JN637766.2|	*	*	*
comp11190_c0_seq1	1.53	*	*	*	*
comp11190_c0_seq2	10.34	*	*	*	*
comp11191_c0_seq1	41	*	gi|147846614|emb|CAN81646.1|	AT3G48670.2	Y
comp111946_c0_seq1	1.84	*	*	*	Y
comp11194_c0_seq1	8.16	*	*	*	Y
comp11194_c0_seq2	1.63	*	*	*	*
comp11197_c0_seq1	33.17	gi|449485075|ref|XM_004157016.1|	gi|226506342|ref|NP_001150605.1|	AT1G27650.1	Y
comp111987_c0_seq1	2.7	*	*	*	*
comp11198_c0_seq1	10.6	*	gi|225437937|ref|XP_002268789.1|	AT5G43920.1	Y
comp111994_c0_seq1	1.66	*	gi|460378927|ref|XP_004235218.1|	AT5G58300.2	Y
comp111_c0_seq1	0.72	*	*	*	*
comp112002_c0_seq1	1.91	*	*	*	*
comp112009_c0_seq1	1.32	*	*	*	*
comp112022_c0_seq1	1.05	*	*	*	*
comp112029_c0_seq1	1.68	*	*	*	*
comp11203_c0_seq1	63.76	*	*	*	*
comp1120507_c0_seq1	0.72	*	*	*	*
comp112050_c0_seq1	0.53	*	*	*	*
comp11206_c0_seq1	12.17	*	*	*	*
comp112071_c0_seq1	2.94	*	*	*	*
comp112085_c0_seq1	1.91	*	*	*	*
comp11209_c0_seq1	36.16	gi|359494055|ref|XM_002279069.2|	gi|225460917|ref|XP_002279105.1|	AT4G26900.1	Y
comp1120_c0_seq1	1.42	*	*	*	*
comp11210_c0_seq1	10.27	*	gi|162134187|gb|ABX82525.1|	AT3G06240.1	Y
comp112121_c0_seq1	1.83	*	*	*	*
comp11215_c0_seq1	13.36	*	gi|225461965|ref|XP_002270559.1|	AT1G60620.1	Y
comp11216_c0_seq1	67.08	gi|193290659|gb|EU616546.1|	gi|341958461|gb|AEL13846.1|	AT3G58610.3	Y
comp112196_c0_seq1	0.73	*	gi|224078646|ref|XP_002305589.1|	AT4G04870.1	*
comp11219_c0_seq1	9.49	*	*	*	*
comp11220_c0_seq1	54.13	gi|2398678|emb|Y14797.1|	gi|224063263|ref|XP_002301067.1|	AT1G22410.1	Y
comp112223_c0_seq1	1.29	*	*	*	*
comp112238_c0_seq1	2.21	*	*	*	*
comp11223_c0_seq1	27.65	*	*	*	*
comp11223_c0_seq2	95.2	*	*	*	Y
comp112248_c0_seq1	1.93	*	*	*	*
comp112259_c0_seq1	1.17	*	*	*	*
comp112269_c0_seq1	1.45	*	*	*	*
comp11227_c0_seq1	10.14	gi|403044033|ref|NM_001255257.2|	gi|449452825|ref|XP_004144159.1|	AT2G03780.1	Y
comp112286_c0_seq1	2.37	*	*	*	*
comp112296_c0_seq1	1.49	*	*	*	*
comp1122_c0_seq1	0.97	*	*	*	*
comp112319_c0_seq1	1.48	*	*	*	*
comp11231_c0_seq1	13.1	gi|224099978|ref|XM_002311659.1|	gi|460404602|ref|XP_004247770.1|	AT1G04520.1	Y
comp112327_c0_seq1	1.47	*	*	*	*
comp11232_c0_seq1	52.97	gi|45758662|gb|AY545464.1|	gi|82470795|gb|ABB77434.1|	AT1G45976.1	Y
comp112337_c0_seq1	2.55	*	*	*	*
comp11233_c0_seq1	7.99	*	*	*	*
comp112343_c0_seq1	1.72	*	gi|147832775|emb|CAN65896.1|	*	Y
comp11234_c0_seq1	22.08	*	gi|460385104|ref|XP_004238245.1|	AT1G75140.1	*
comp11234_c1_seq1	10.3	*	gi|225458323|ref|XP_002281580.1|	AT1G75140.1	*
comp11236_c0_seq1	10.96	*	*	*	*
comp11238_c0_seq1	4.83	gi|297612723|ref|NM_001072759.2|	gi|460412017|ref|XP_004251400.1|	AT2G28260.1	Y
comp11239_c0_seq1	5.12	*	*	*	*
comp11239_c0_seq2	6.43	*	*	*	*
comp112420_c0_seq1	1.21	*	gi|358248812|ref|NP_001239944.1|	AT3G52740.1	*
comp112432_c0_seq1	1.5	*	*	*	*
comp11243_c0_seq1	10.13	*	*	*	*
comp11244_c0_seq1	13.22	*	gi|460375694|ref|XP_004233639.1|	AT1G68670.1	Y
comp11244_c0_seq2	1.95	*	gi|460375694|ref|XP_004233639.1|	AT1G68670.1	Y
comp112457_c0_seq1	2.23	*	*	*	*
comp112458_c0_seq1	1.58	*	*	*	*
comp11247_c0_seq1	9.92	*	*	*	*
comp112487_c0_seq1	1.88	*	gi|460403864|ref|XP_004247406.1|	AT4G02370.1	Y
comp11249_c0_seq1	46.85	gi|224125863|ref|XM_002329700.1|	gi|225456230|ref|XP_002283095.1|	AT3G17810.1	Y
comp112501_c0_seq1	0.63	*	*	*	*
comp112506_c0_seq1	1.81	*	gi|460371898|ref|XP_004231771.1|	AT3G27027.1	*
comp112510_c0_seq1	1.11	*	*	*	*
comp112519_c0_seq1	2.79	*	*	*	*
comp11251_c0_seq1	25	gi|449496859|ref|XM_004160198.1|	gi|307940742|gb|ADN95985.1|	AT3G13224.1	Y
comp11251_c0_seq2	49.62	gi|307940737|gb|HM049166.1|	gi|460396045|ref|XP_004243590.1|	AT3G13224.2	Y
comp112532_c0_seq1	1.31	*	*	*	*
comp11254_c0_seq1	8.98	*	gi|343173195|gb|AEL99300.1|	AT5G58930.1	Y
comp11255_c0_seq1	8.86	gi|388505245|gb|BT140894.1|	gi|460397248|ref|XP_004244180.1|	AT3G20630.1	Y
comp11255_c1_seq1	12.54	*	gi|460397250|ref|XP_004244181.1|	AT3G20630.1	*
comp112575_c0_seq1	1.99	*	*	*	*
comp112575_c0_seq2	0.94	*	*	*	*
comp11257_c0_seq1	29.02	gi|255579258|ref|XM_002530429.1|	gi|225456177|ref|XP_002282634.1|	AT3G17940.1	Y
comp11260_c0_seq1	7.74	*	*	*	*
comp11260_c1_seq1	2.89	*	*	*	*
comp112635_c0_seq1	0.85	*	gi|147863169|emb|CAN80919.1|	AT4G23160.1	Y
comp112638_c0_seq1	2.58	*	*	*	*
comp11263_c0_seq1	197.93	gi|225318240|dbj|AK323397.1|	gi|21388544|emb|CAD33240.1|	AT1G53240.1	Y
comp11264_c0_seq1	76.61	gi|115607202|gb|DQ986331.1|	gi|405789912|gb|AFS28699.1|	AT2G20340.1	Y
comp112657_c0_seq1	2.09	*	*	*	*
comp11265_c0_seq1	12.38	*	*	*	*
comp11267_c0_seq1	3.48	*	*	*	*
comp11268_c0_seq2	5.65	gi|255550464|ref|XM_002516237.1|	gi|460396754|ref|XP_004243936.1|	AT2G06040.1	*
comp11269_c0_seq1	14.06	gi|20149238|gb|AF494087.1|	gi|320462772|dbj|BAJ65440.1|	AT4G25420.1	Y
comp11271_c1_seq1	2.52	gi|460414399|ref|XM_004252511.1|	gi|460414400|ref|XP_004252559.1|	AT1G71790.1	Y
comp11271_c1_seq2	11.49	gi|460414399|ref|XM_004252511.1|	gi|460414400|ref|XP_004252559.1|	AT1G71790.1	Y
comp11273_c0_seq1	247.8	*	gi|40807637|gb|AAR92224.1|	AT5G47550.1	Y
comp11274_c0_seq1	10.71	*	gi|460379909|ref|XP_004235702.1|	*	*
comp11276_c0_seq1	2	*	*	*	*
comp11277_c0_seq1	7.25	*	*	*	*
comp11277_c1_seq1	4.09	*	*	*	*
comp11278_c0_seq1	11.7	*	*	*	*
comp11278_c1_seq1	7.01	*	*	*	*
comp11279_c0_seq1	145.23	gi|255544229|ref|XM_002513131.1|	gi|169363|gb|AAA33773.1|	AT3G12630.1	*
comp1127_c0_seq1	0.71	*	*	*	*
comp112830_c0_seq1	0.65	*	*	*	*
comp112839_c0_seq1	0.92	*	*	*	*
comp11283_c0_seq1	1.87	*	*	*	*
comp11283_c1_seq1	35.6	gi|357452404|ref|XM_003596431.1|	gi|255560836|ref|XP_002521431.1|	AT1G61260.1	Y
comp112843_c0_seq1	1.13	*	*	*	*
comp11284_c0_seq1	52.59	*	*	*	*
comp11285_c0_seq1	5.78	*	*	*	*
comp11288_c0_seq2	2.27	*	*	*	*
comp1128_c0_seq1	0.58	gi|220966837|gb|FJ544856.1|	gi|220966838|gb|ACL97386.1|	*	*
comp112900_c0_seq1	1.9	*	*	*	*
comp112906_c0_seq1	1.41	*	*	*	*
comp112909_c0_seq1	1.86	*	*	*	*
comp11295_c0_seq1	1.53	*	gi|357454575|ref|XP_003597568.1|	AT1G17500.1	*
comp11296_c0_seq1	1.88	*	*	*	*
comp112973_c0_seq1	1.19	*	*	*	*
comp112990_c0_seq1	1.22	*	*	*	*
comp112992_c0_seq1	1.46	*	gi|224053773|ref|XP_002297972.1|	*	*
comp112_c0_seq1	1.2	*	*	*	*
comp112_c1_seq1	0.86	*	*	*	*
comp113002_c0_seq1	0.63	*	*	*	*
comp11301_c0_seq1	1.31	*	*	*	*
comp11304_c0_seq1	3.67	*	*	*	*
comp113063_c0_seq1	1.56	*	*	*	*
comp113088_c0_seq1	1.39	*	*	*	*
comp113116_c0_seq1	2.72	*	*	*	*
comp113120_c0_seq1	0.53	*	*	*	*
comp113140_c0_seq1	1	gi|344269040|ref|XM_003406316.1|	gi|124487982|gb|ABN12074.1|	ATMG01190.1	Y
comp113141_c0_seq1	3.22	*	*	*	*
comp11315_c0_seq1	2.36	*	*	*	*
comp113162_c0_seq1	1.15	gi|153943246|dbj|AK284723.1|	gi|91077258|ref|XP_976209.1|	*	Y
comp11318_c0_seq1	1.47	*	*	*	*
comp1131_c0_seq1	1.3	*	*	*	*
comp11320_c0_seq1	2.93	gi|62526582|gb|AY973620.1|	gi|62526583|gb|AAX84677.1|	AT1G28330.1	Y
comp11321_c0_seq1	1.81	*	*	*	*
comp11322_c0_seq1	2.42	*	*	*	*
comp11328_c1_seq1	2.52	gi|460397229|ref|XM_004244123.1|	gi|147788047|emb|CAN78236.1|	AT3G20640.1	*
comp113303_c0_seq1	2.43	gi|3599951|gb|AF026127.1|AF026127	gi|384490939|gb|EIE82135.1|	AT4G30800.1	Y
comp11332_c0_seq1	1.27	*	*	*	*
comp113349_c0_seq1	1.98	*	gi|460411510|ref|XP_004251153.1|	AT1G08080.1	Y
comp11334_c0_seq1	2.45	gi|460389667|ref|XM_004240424.1|	gi|460389668|ref|XP_004240472.1|	AT4G10300.1	Y
comp113365_c0_seq1	2.05	*	gi|225432128|ref|XP_002274536.1|	AT5G15640.1	Y
comp11336_c0_seq1	1.13	*	*	*	*
comp11336_c0_seq2	1.5	*	*	*	*
comp113389_c0_seq1	2.09	*	*	*	*
comp113393_c0_seq1	1.81	*	*	AT2G43560.1	*
comp11340_c0_seq1	1.23	*	*	*	*
comp11340_c0_seq2	1.09	*	*	*	*
comp113410_c0_seq1	1.81	*	*	*	*
comp11341_c0_seq1	1.46	*	*	*	*
comp113421_c0_seq1	1.2	*	*	*	*
comp113430_c0_seq1	0.84	*	*	*	*
comp11344_c0_seq1	1.4	*	*	*	*
comp11345_c0_seq1	1.9	*	*	*	*
comp113464_c0_seq1	1.65	*	*	*	*
comp11347_c0_seq1	2.78	*	*	*	*
comp11349_c0_seq1	0.96	*	gi|255581902|ref|XP_002531750.1|	AT5G57685.1	*
comp1134_c0_seq1	2	*	*	*	*
comp11351_c0_seq1	0.5	*	*	*	*
comp11352_c0_seq1	0.86	*	*	*	*
comp11352_c0_seq2	1.43	*	*	*	*
comp11353_c0_seq1	1.18	gi|460391342|ref|XM_004241234.1|	gi|449443570|ref|XP_004139550.1|	AT5G60740.1	*
comp11353_c0_seq2	1.14	gi|460391342|ref|XM_004241234.1|	gi|449443570|ref|XP_004139550.1|	AT5G60740.1	*
comp113547_c0_seq1	1.96	*	*	*	*
comp11357_c0_seq1	1.57	*	*	*	*
comp11360_c0_seq1	1.55	*	*	*	*
comp11360_c0_seq2	0.54	*	*	*	*
comp11361_c0_seq1	2.38	*	*	*	*
comp11363_c0_seq1	2.09	*	*	*	*
comp11364_c0_seq1	2.19	*	*	*	*
comp113668_c0_seq1	1.11	*	*	*	*
comp11367_c0_seq1	1.1	*	*	*	*
comp113684_c0_seq1	1.31	*	*	*	*
comp11371_c0_seq1	1.72	*	gi|460409268|ref|XP_004250061.1|	AT5G04260.1	Y
comp113746_c0_seq1	1.36	*	*	*	*
comp113770_c0_seq1	1.82	*	gi|124360723|gb|ABN08700.1|	*	Y
comp11378_c0_seq1	2.42	*	*	*	*
comp1137_c0_seq1	0.64	*	*	*	*
comp11380_c0_seq1	1.69	gi|167498|gb|M33154.1|CUCNITRA	gi|548359|sp|P36859.1|NIA_PETHY	AT1G77760.1	Y
comp11380_c1_seq1	0.63	gi|255545539|ref|XM_002513784.1|	gi|302141875|emb|CBI19078.3|	AT1G37130.1	Y
comp11382_c0_seq1	1.66	*	gi|460408688|ref|XP_004249774.1|	AT5G65560.1	Y
comp113850_c0_seq1	0.82	*	*	*	*
comp113858_c0_seq1	1.74	*	*	*	*
comp11386_c0_seq1	1.94	*	*	*	*
comp11387_c0_seq1	1.73	*	gi|460379961|ref|XP_004235727.1|	AT1G52780.1	Y
comp11387_c1_seq1	1.64	*	gi|460379961|ref|XP_004235727.1|	AT1G52780.1	Y
comp113881_c0_seq1	1.88	*	gi|460384301|ref|XP_004237851.1|	AT1G53540.1	Y
comp11388_c0_seq1	1.44	*	*	*	*
comp11390_c0_seq1	1.8	*	*	*	*
comp113913_c0_seq1	1.1	*	gi|297745695|emb|CBI40980.3|	AT3G50380.1	Y
comp11391_c0_seq1	2.4	*	*	*	*
comp11391_c0_seq2	2.88	*	*	*	*
comp11393_c0_seq1	2.22	*	*	*	*
comp11393_c1_seq1	1.13	*	*	*	*
comp113947_c0_seq1	1.71	*	*	*	*
comp11394_c0_seq1	1.48	*	*	*	*
comp11394_c1_seq1	0.54	*	*	*	*
comp11395_c0_seq1	2.26	*	*	*	*
comp11395_c1_seq1	1.67	gi|83779197|gb|DQ317576.1|	gi|71370395|gb|AAZ30442.1|	AT2G19770.1	Y
comp113988_c0_seq1	1.38	*	gi|332322090|emb|CCA65981.1|	*	*
comp1139_c0_seq1	1.47	gi|340007640|gb|JN098455.1|	gi|269859033|gb|ACZ52183.1|	*	*
comp11400_c0_seq1	1.06	*	*	*	*
comp11404_c0_seq1	2.33	*	gi|359482689|ref|XP_003632809.1|	AT1G52620.1	Y
comp11405_c0_seq1	1.12	*	gi|147832403|emb|CAN73272.1|	*	Y
comp11405_c0_seq2	2.11	*	*	*	Y
comp11407_c0_seq1	2.04	*	*	*	*
comp11408_c0_seq1	1.48	gi|2116598|dbj|AB003779.1|	gi|84578873|dbj|BAE72879.1|	AT4G22880.2	Y
comp11410_c0_seq1	2.01	*	gi|38345474|emb|CAD41225.2|	*	*
comp11411_c0_seq1	14.88	gi|460390748|ref|XM_004240939.1|	gi|255577193|ref|XP_002529479.1|	AT1G06070.1	Y
comp11412_c0_seq1	2.88	*	gi|224121654|ref|XP_002318638.1|	AT1G60010.1	Y
comp11414_c0_seq1	6.83	*	*	*	*
comp11414_c1_seq1	99.15	gi|359490962|ref|XM_002276585.2|	gi|460372277|ref|XP_004231957.1|	AT5G65720.1	Y
comp11415_c0_seq1	5.09	*	gi|297743853|emb|CBI36823.3|	AT3G12290.1	Y
comp11415_c0_seq2	22.68	*	gi|460407774|ref|XP_004249325.1|	AT3G12290.1	Y
comp11416_c0_seq1	16.48	gi|326531615|dbj|AK366609.1|	gi|460386462|ref|XP_004238917.1|	AT1G68360.1	*
comp114181_c0_seq1	1.21	*	*	*	*
comp1141_c0_seq1	2.45	gi|281363544|ref|NM_137358.3|	gi|20130075|ref|NP_611202.1|	*	*
comp11420_c0_seq1	59.26	gi|460413117|ref|XM_004251894.1|	gi|460413118|ref|XP_004251942.1|	AT5G55990.1	Y
comp114213_c0_seq1	2.33	*	*	*	*
comp114215_c0_seq1	1.55	*	*	*	*
comp11423_c0_seq2	2.37	gi|117606421|gb|AC182573.2|	gi|357461197|ref|XP_003600880.1|	AT2G40095.1	Y
comp11428_c0_seq1	1.76	*	*	*	*
comp11429_c0_seq1	86.34	*	*	*	*
comp1142_c1_seq1	0.62	*	*	*	*
comp114308_c0_seq1	3.43	*	*	*	*
comp11432_c0_seq1	2.2	*	*	*	*
comp11432_c1_seq1	1.85	gi|225466032|ref|XM_002267620.1|	gi|460409532|ref|XP_004250192.1|	AT5G37630.1	Y
comp114335_c0_seq1	1.16	*	*	*	*
comp11433_c0_seq1	1	gi|153944413|dbj|AK284925.1|	gi|242023873|ref|XP_002432355.1|	*	Y
comp11438_c0_seq1	12.36	*	gi|460403281|ref|XP_004247121.1|	AT4G28706.1	Y
comp11443_c0_seq1	1.76	*	gi|147865247|emb|CAN84111.1|	AT5G22400.1	Y
comp11443_c0_seq2	0.79	*	gi|296088986|emb|CBI38689.3|	AT5G22400.1	Y
comp11444_c0_seq1	4.68	gi|356500209|ref|XM_003518878.1|	gi|225436984|ref|XP_002272235.1|	AT1G03220.1	Y
comp11445_c1_seq1	0.96	*	*	*	*
comp11446_c0_seq1	2.16	*	*	*	*
comp11450_c0_seq1	2.21	*	gi|460382995|ref|XP_004237221.1|	AT2G20540.1	Y
comp11452_c0_seq1	77.69	*	gi|460367998|ref|XP_004229857.1|	*	Y
comp11453_c0_seq1	3.92	*	gi|291621305|dbj|BAI94490.1|	*	Y
comp11456_c0_seq1	2.21	*	*	*	*
comp11457_c0_seq1	0.98	*	*	*	*
comp11457_c0_seq2	1.57	*	*	*	*
comp11458_c0_seq1	0.78	*	*	*	*
comp11459_c0_seq2	2.88	*	gi|460400916|ref|XP_004245977.1|	*	*
comp1145_c0_seq1	1.86	*	gi|332322090|emb|CCA65981.1|	AT3G24255.1	Y
comp11460_c0_seq1	2.32	*	*	*	*
comp11460_c1_seq1	2.76	*	*	*	*
comp11461_c0_seq1	2.15	gi|340248743|dbj|AB588038.1|	gi|460385304|ref|XP_004238344.1|	AT2G28305.1	Y
comp11461_c1_seq1	0.68	*	*	*	*
comp11462_c0_seq1	1.08	*	*	*	*
comp11462_c0_seq2	1.53	*	gi|460403608|ref|XP_004247281.1|	*	Y
comp11463_c0_seq1	1.8	*	gi|255562765|ref|XP_002522388.1|	AT2G22410.1	Y
comp11465_c0_seq1	2.2	*	*	*	*
comp11466_c0_seq1	4.21	*	*	*	*
comp11466_c1_seq1	1.87	*	*	*	*
comp11467_c0_seq1	2	*	gi|359473366|ref|XP_002273996.2|	AT5G19420.1	Y
comp114681_c0_seq1	2.27	*	*	*	*
comp11468_c0_seq1	20.09	*	gi|449444086|ref|XP_004139806.1|	AT2G43970.1	Y
comp11468_c0_seq2	2.72	*	gi|359478240|ref|XP_003632090.1|	AT2G43970.2	Y
comp114707_c0_seq1	1.98	*	*	*	Y
comp11470_c0_seq1	0.92	*	*	*	*
comp11470_c0_seq2	0.9	*	*	*	*
comp114713_c0_seq1	0.56	*	*	*	*
comp11473_c0_seq1	2.66	*	*	*	*
comp11478_c0_seq1	1.59	*	gi|460369726|ref|XP_004230708.1|	AT4G33890.2	*
comp114808_c0_seq1	1.21	*	gi|460386886|ref|XP_004239125.1|	*	*
comp114833_c0_seq1	1.05	*	*	*	*
comp11483_c0_seq1	0.71	*	*	*	*
comp11484_c0_seq1	2.71	*	*	*	*
comp114851_c0_seq2	1.97	*	*	*	*
comp11485_c0_seq1	1.76	*	*	*	*
comp11485_c1_seq1	0.85	*	*	*	*
comp11486_c0_seq1	1.66	*	*	*	*
comp11488_c0_seq1	2.06	*	gi|460409220|ref|XP_004250037.1|	AT5G04320.2	*
comp11489_c0_seq1	1.51	*	*	*	*
comp11489_c0_seq2	2.59	*	*	*	*
comp1148_c0_seq1	0.65	*	*	*	*
comp11490_c0_seq1	2.02	*	*	*	*
comp11491_c0_seq2	1.28	*	*	*	*
comp11492_c0_seq1	0.54	*	*	*	*
comp11493_c0_seq1	1.78	*	*	*	*
comp11497_c0_seq1	1.58	*	*	*	*
comp11499_c0_seq1	1.21	*	*	*	*
comp1149_c0_seq1	0.72	*	*	*	*
comp114_c0_seq1	1.25	*	gi|255573645|ref|XP_002527745.1|	AT2G37560.2	Y
comp114_c1_seq1	0.62	*	gi|225458581|ref|XP_002282636.1|	AT2G37560.1	Y
comp11500_c0_seq1	48.45	gi|359488611|ref|XM_002263656.2|	gi|255536977|ref|XP_002509555.1|	AT5G14240.1	Y
comp11501_c0_seq1	2.27	*	*	*	*
comp11503_c0_seq1	1.03	*	*	*	*
comp11504_c0_seq1	1.74	*	*	*	*
comp11505_c0_seq1	1.75	*	*	*	*
comp11505_c0_seq2	0.77	*	*	*	*
comp11506_c1_seq1	1.73	*	gi|460372831|ref|XP_004232227.1|	AT3G28850.1	Y
comp115078_c0_seq1	1.07	*	*	*	*
comp11508_c0_seq1	2.04	gi|460370780|ref|XM_004231180.1|	gi|460370781|ref|XP_004231228.1|	AT2G38720.1	Y
comp11509_c0_seq1	2.89	*	*	*	*
comp115115_c0_seq1	0.72	*	*	*	*
comp115116_c0_seq1	1.19	*	*	*	*
comp11511_c0_seq1	11.95	*	*	*	*
comp11518_c0_seq1	1.92	*	*	*	*
comp11522_c0_seq1	5.25	*	*	*	*
comp11526_c0_seq1	1.68	*	*	*	*
comp115278_c0_seq1	1.52	*	*	*	*
comp115343_c0_seq1	1.54	*	*	*	*
comp11534_c0_seq2	0.52	*	*	*	*
comp1153_c0_seq1	0.97	*	*	*	*
comp11540_c0_seq1	1.78	*	gi|302142043|emb|CBI19246.3|	AT4G24580.1	Y
comp11552_c0_seq1	47.12	*	*	*	*
comp11552_c1_seq1	0.72	*	*	*	*
comp11553_c0_seq1	1.76	gi|460368840|ref|XM_004230225.1|	gi|460368841|ref|XP_004230273.1|	AT5G27000.1	Y
comp115549_c0_seq1	2.13	*	*	*	*
comp11557_c0_seq1	2.99	*	*	*	*
comp1155_c0_seq1	1.94	*	*	*	*
comp11560_c0_seq1	1.81	*	*	*	*
comp11561_c0_seq1	0.58	*	*	*	*
comp11561_c0_seq2	1.1	*	*	*	*
comp115694_c0_seq1	1.53	*	gi|460403015|ref|XP_004247001.1|	*	*
comp11569_c0_seq1	2.8	*	*	*	*
comp11569_c1_seq1	1.02	*	gi|147801789|emb|CAN67913.1|	*	*
comp11570_c0_seq1	1.89	*	gi|297740886|emb|CBI31068.3|	AT1G30690.2	Y
comp115744_c0_seq1	0.76	*	*	*	*
comp11574_c0_seq1	1.43	*	*	*	*
comp11575_c0_seq1	2.19	*	*	*	*
comp11576_c0_seq1	10.33	gi|449462548|ref|XM_004148955.1|	gi|460395328|ref|XP_004243236.1|	*	*
comp115788_c0_seq1	1.1	*	*	*	*
comp11578_c0_seq1	2.13	gi|225424688|ref|XM_002263375.1|	gi|460385972|ref|XP_004238674.1|	AT1G10550.1	Y
comp11579_c0_seq1	2.08	*	*	*	*
comp115815_c0_seq1	1.58	*	gi|449451962|ref|XP_004143729.1|	AT1G26900.1	Y
comp11582_c0_seq1	0.84	*	*	*	*
comp11582_c0_seq2	1.7	*	*	*	*
comp11583_c0_seq1	1.69	*	*	*	*
comp115852_c0_seq1	2.02	*	*	*	*
comp11586_c0_seq1	0.85	*	*	*	*
comp11586_c0_seq2	0.84	*	*	*	*
comp11588_c0_seq1	2.33	*	*	*	*
comp11590_c0_seq1	2.14	*	gi|225443782|ref|XP_002266057.1|	AT4G18640.1	Y
comp11590_c1_seq1	1.2	*	gi|255587469|ref|XP_002534282.1|	AT5G45840.1	*
comp11592_c0_seq1	23.11	*	gi|224113229|ref|XP_002316429.1|	AT5G23395.1	Y
comp11595_c0_seq1	40.34	gi|460386741|ref|XM_004239007.1|	gi|460386742|ref|XP_004239055.1|	AT2G03510.1	Y
comp11596_c0_seq2	2.42	gi|47271333|emb|AJ699161.1|	gi|255570203|ref|XP_002526062.1|	AT5G12180.1	Y
comp11598_c0_seq1	1.96	*	*	*	*
comp115_c0_seq1	0.63	*	*	*	*
comp115_c1_seq1	0.82	*	*	*	*
comp11601_c0_seq1	1.88	*	gi|449435266|ref|XP_004135416.1|	AT1G26170.1	Y
comp11601_c1_seq1	1.65	gi|359472724|ref|XM_002277456.2|	gi|297737920|emb|CBI27121.3|	AT1G26170.1	*
comp11603_c0_seq1	2.35	*	*	*	*
comp11606_c0_seq1	1.92	*	*	*	Y
comp11607_c0_seq2	1.81	*	*	*	*
comp11609_c0_seq1	48.63	gi|356559221|ref|XM_003547851.1|	gi|224096682|ref|XP_002310697.1|	AT4G35260.1	Y
comp1160_c0_seq1	1.01	*	*	*	*
comp11610_c0_seq1	2.18	*	gi|224126571|ref|XP_002329587.1|	AT4G17030.1	Y
comp11613_c0_seq2	6.34	*	*	*	*
comp11614_c0_seq1	2.94	*	*	*	*
comp11615_c0_seq1	2.39	*	gi|332322141|emb|CCA66050.1|	AT4G29090.1	Y
comp11616_c0_seq1	1.66	*	gi|460396998|ref|XP_004244056.1|	AT5G55810.1	Y
comp11616_c1_seq1	1.33	*	*	*	*
comp11617_c0_seq1	2.39	*	gi|147836207|emb|CAN73176.1|	AT5G13530.2	*
comp11617_c1_seq1	0.81	*	*	*	*
comp11618_c0_seq1	2.44	*	gi|77552108|gb|ABA94905.1|	*	*
comp1161_c0_seq1	0.95	*	*	*	*
comp11620_c0_seq1	1.16	*	*	*	*
comp11621_c0_seq1	1.92	*	*	*	*
comp116238_c0_seq1	2.36	*	*	*	*
comp11624_c0_seq1	38.4	*	*	*	*
comp11626_c0_seq2	0.67	*	*	*	*
comp11627_c0_seq1	1.23	*	*	*	*
comp11631_c0_seq1	45.65	*	*	*	*
comp11632_c0_seq1	2.18	*	*	*	*
comp116330_c0_seq1	2.32	*	*	*	*
comp11633_c0_seq1	0.69	*	*	*	*
comp11635_c0_seq1	0.69	*	*	*	*
comp11635_c0_seq2	2.19	*	*	*	*
comp11639_c0_seq1	0.5	*	*	*	*
comp11640_c0_seq1	2.03	*	gi|332322090|emb|CCA65981.1|	*	Y
comp116414_c0_seq1	2.26	*	*	*	*
comp11642_c0_seq1	2.33	*	gi|225427441|ref|XP_002267479.1|	AT1G31880.1	Y
comp11644_c0_seq1	1.14	*	gi|449524806|ref|XP_004169412.1|	*	Y
comp11644_c1_seq1	1.72	*	gi|387965727|gb|AFK13856.1|	ATMG00860.1	Y
comp11647_c0_seq1	1.29	*	*	*	*
comp11652_c0_seq1	2.94	*	gi|460393216|ref|XP_004242207.1|	AT5G25340.1	*
comp11653_c0_seq1	1.63	*	*	*	*
comp116581_c0_seq1	0.58	gi|213536829|gb|FJ410386.1|	*	*	*
comp1165_c0_seq1	0.84	*	*	*	*
comp11660_c0_seq1	24.93	gi|326507623|dbj|AK372007.1|	gi|359485201|ref|XP_002279677.2|	AT2G42940.1	Y
comp11662_c0_seq1	2.15	*	*	*	*
comp11663_c0_seq1	2.85	*	*	*	*
comp116643_c0_seq1	0.8	*	*	*	*
comp11666_c0_seq1	2.32	*	*	*	*
comp1166855_c0_seq1	0.71	*	*	*	*
comp11669_c0_seq1	29.48	*	gi|449434905|ref|XP_004135236.1|	AT1G23860.3	*
comp11669_c0_seq2	3.71	*	gi|449434905|ref|XP_004135236.1|	AT1G23860.3	*
comp11671_c0_seq1	0.76	*	gi|460386052|ref|XP_004238714.1|	AT3G56120.1	*
comp11671_c0_seq2	2.24	*	gi|225445326|ref|XP_002281488.1|	AT3G56120.1	Y
comp116729_c0_seq1	0.99	*	*	*	*
comp11673_c0_seq1	2.02	*	gi|225436982|ref|XP_002272199.1|	AT1G03230.1	Y
comp11674_c0_seq1	4.06	*	*	*	*
comp11676_c0_seq1	2.1	*	*	*	*
comp11676_c0_seq2	0.76	*	*	*	Y
comp11677_c0_seq1	2.42	*	*	*	*
comp1167_c0_seq1	1.04	*	*	*	*
comp116808_c0_seq1	0.92	*	*	*	*
comp11681_c0_seq1	5.42	*	*	*	*
comp11682_c0_seq1	1.15	*	*	*	*
comp11685_c0_seq1	2.42	*	gi|359497290|ref|XP_002268807.2|	AT3G49710.1	Y
comp116873_c0_seq1	1.99	*	gi|224136526|ref|XP_002326882.1|	AT3G60190.1	Y
comp116903_c0_seq1	1.45	*	gi|224077251|ref|XP_002305193.1|	AT1G23000.1	Y
comp11691_c0_seq1	1.65	*	*	*	*
comp116934_c0_seq1	0.5	*	*	*	*
comp11693_c0_seq1	1.42	*	*	*	*
comp11696_c0_seq1	2.92	*	*	*	*
comp116_c0_seq1	0.71	*	*	*	*
comp116_c1_seq1	0.77	*	*	*	*
comp117012_c0_seq1	0.83	*	*	*	*
comp117034_c0_seq1	0.98	*	gi|357517583|ref|XP_003629080.1|	*	*
comp11705_c0_seq2	2.69	*	gi|224117704|ref|XP_002317647.1|	AT1G33170.1	Y
comp117113_c0_seq1	1.15	*	*	*	*
comp11711_c0_seq1	11.7	gi|225433587|ref|XM_002269636.1|	gi|460394481|ref|XP_004242831.1|	AT4G13780.1	Y
comp117135_c0_seq1	1.1	*	*	*	*
comp11718_c0_seq1	1.1	*	*	*	*
comp11724_c0_seq1	2.46	*	*	*	*
comp11728_c0_seq1	2.17	*	gi|359485172|ref|XP_002280055.2|	AT2G42800.1	Y
comp11728_c1_seq1	1.01	*	*	*	*
comp117295_c0_seq1	1.43	*	*	*	*
comp117296_c0_seq1	1.63	*	*	*	*
comp1172_c0_seq1	0.77	*	*	*	*
comp11730_c0_seq1	3.01	*	*	*	*
comp11731_c0_seq1	1.86	*	*	*	*
comp117322_c0_seq1	2.11	*	*	*	*
comp11732_c0_seq1	1.58	*	*	*	*
comp11732_c1_seq1	1.29	*	*	*	*
comp11733_c0_seq1	1.87	*	*	*	*
comp11733_c1_seq1	0.68	*	*	*	*
comp11736_c0_seq1	3.12	*	*	*	*
comp11737_c0_seq1	1.69	*	*	*	*
comp11738_c0_seq1	2.37	*	*	*	*
comp11739_c0_seq1	2.52	*	*	*	*
comp11739_c1_seq1	2.28	*	*	*	*
comp11740_c0_seq1	3.06	*	*	*	*
comp11741_c0_seq1	1.73	*	*	*	*
comp11742_c0_seq1	60.33	*	gi|439489|dbj|BAA05077.1|	AT3G19580.2	Y
comp11744_c0_seq1	2.76	*	*	*	*
comp11744_c1_seq1	3.28	*	*	*	*
comp11745_c0_seq1	0.92	*	*	*	*
comp11749_c0_seq1	64.86	gi|356569118|ref|XM_003552705.1|	gi|147784781|emb|CAN66526.1|	AT2G43130.1	Y
comp1174_c0_seq1	1.14	*	*	*	*
comp11750_c0_seq1	0.98	gi|359484439|ref|XM_003633061.1|	gi|460394627|ref|XP_004242902.1|	AT4G33150.3	Y
comp11750_c0_seq2	1.58	gi|359484439|ref|XM_003633061.1|	gi|460394627|ref|XP_004242902.1|	AT4G33150.3	Y
comp11751_c0_seq1	1.95	*	*	*	*
comp11752_c0_seq1	6.41	gi|225462259|ref|XM_002263779.1|	gi|356557034|ref|XP_003546823.1|	AT1G16310.1	Y
comp11753_c0_seq1	3.48	*	*	*	*
comp11755_c0_seq1	3.38	*	gi|393716144|dbj|BAM28750.1|	*	*
comp11756_c0_seq1	0.66	*	*	*	*
comp11756_c0_seq2	1.47	*	*	*	*
comp11757_c0_seq1	1.5	*	*	*	*
comp11757_c0_seq2	2.97	*	*	*	*
comp11758_c0_seq1	2.6	*	*	*	*
comp11760_c0_seq1	1.4	*	*	*	*
comp117611_c0_seq1	1.56	*	*	*	*
comp11762_c0_seq1	4.24	*	*	*	Y
comp11762_c1_seq1	1.6	*	*	*	*
comp11764_c0_seq1	0.68	*	*	*	*
comp11765_c0_seq1	0.74	*	*	*	*
comp11765_c1_seq1	1.86	*	*	*	*
comp117663_c0_seq1	1.18	*	*	*	*
comp11766_c0_seq1	39.94	gi|242035846|ref|XM_002465273.1|	gi|76573347|gb|ABA46778.1|	AT3G10850.1	Y
comp117670_c0_seq1	1.84	*	*	*	*
comp11769_c0_seq1	13.06	*	gi|460411737|ref|XP_004251262.1|	AT3G09690.2	Y
comp1176_c0_seq1	1.1	*	*	*	*
comp117713_c0_seq1	1.63	*	*	*	*
comp117715_c0_seq1	2.14	*	*	*	*
comp11771_c0_seq1	2.34	*	gi|460381387|ref|XP_004236431.1|	AT1G48580.1	Y
comp117740_c0_seq1	1.73	*	gi|11611667|gb|AAG39002.1|AF213399_1	AT5G02480.1	*
comp11774_c0_seq1	1.17	*	*	*	*
comp117762_c0_seq1	1.69	*	gi|332322090|emb|CCA65981.1|	AT3G24255.1	Y
comp117794_c0_seq1	1.64	*	*	*	*
comp1177_c0_seq1	0.86	*	*	*	*
comp117804_c0_seq1	0.58	*	*	*	*
comp11780_c0_seq1	1.33	gi|460374506|ref|XM_004233004.1|	gi|460374507|ref|XP_004233052.1|	AT1G29300.1	Y
comp11780_c1_seq2	2.47	*	gi|460374507|ref|XP_004233052.1|	AT1G29300.1	*
comp11782_c0_seq1	31.43	*	gi|225450281|ref|XP_002270671.1|	AT2G44300.1	Y
comp117836_c0_seq1	2.26	*	*	*	*
comp11783_c0_seq1	2.81	*	*	*	*
comp11784_c0_seq1	2.71	*	gi|297744558|emb|CBI37820.3|	AT1G62260.1	Y
comp11784_c1_seq1	0.65	*	gi|460387398|ref|XP_004239364.1|	AT1G62260.1	Y
comp117868_c0_seq1	1.78	*	gi|255555253|ref|XP_002518663.1|	AT1G20960.2	Y
comp11786_c0_seq1	0.63	*	*	*	*
comp11787_c0_seq1	3.14	*	*	*	*
comp117883_c0_seq1	1.91	*	*	*	*
comp11788_c0_seq1	1.35	*	*	*	*
comp1178_c0_seq1	0.63	*	*	*	*
comp117916_c0_seq1	1.49	*	gi|225461482|ref|XP_002282528.1|	AT1G53140.1	*
comp117939_c0_seq1	1.12	*	*	*	*
comp11793_c0_seq1	1.98	*	*	*	*
comp117949_c0_seq1	0.78	*	*	*	*
comp117977_c0_seq1	0.61	*	*	*	*
comp11797_c0_seq1	2.29	*	*	*	*
comp11797_c1_seq1	0.88	*	*	*	*
comp1179_c0_seq1	0.57	*	*	*	*
comp117_c0_seq1	1.08	*	*	*	*
comp118021_c0_seq1	0.7	*	*	*	*
comp118034_c0_seq1	1.22	*	*	*	*
comp118049_c0_seq1	1.84	*	*	*	*
comp118055_c0_seq1	1.63	*	*	*	*
comp11806_c0_seq1	1.1	gi|56968000|gb|AY859546.1|	*	*	*
comp118073_c0_seq1	1.62	*	*	*	*
comp11807_c0_seq1	2.13	*	gi|460370114|ref|XP_004230899.1|	AT5G27330.1	*
comp11807_c1_seq1	1.52	*	*	*	*
comp1180_c0_seq1	0.68	*	gi|460394824|ref|XP_004242990.1|	AT4G30700.1	*
comp118111_c0_seq1	0.68	*	*	*	*
comp118116_c0_seq1	1.88	*	*	*	*
comp11811_c0_seq1	3.06	*	*	*	*
comp118133_c0_seq1	1.22	gi|147767223|emb|AM426355.2|	gi|147852133|emb|CAN80162.1|	*	*
comp118145_c0_seq1	1.8	*	gi|297738103|emb|CBI27304.3|	AT1G69210.1	Y
comp11815_c0_seq1	41.38	*	*	*	*
comp118174_c0_seq1	0.78	gi|153943243|dbj|AK284720.1|	gi|156545922|ref|XP_001599003.1|	*	Y
comp11817_c0_seq1	1.76	*	*	*	*
comp11818_c0_seq1	2.92	*	*	*	*
comp1181_c0_seq1	0.77	*	*	*	*
comp118204_c0_seq1	1.62	*	*	*	*
comp11820_c0_seq1	5.72	*	*	*	*
comp118217_c0_seq1	2.03	*	*	*	*
comp11821_c0_seq1	1.35	*	gi|460411747|ref|XP_004251267.1|	AT5G60210.2	*
comp11821_c0_seq2	1.62	*	gi|460411747|ref|XP_004251267.1|	AT5G60210.2	*
comp118241_c0_seq1	2.09	*	*	*	*
comp118277_c0_seq1	0.83	*	*	*	*
comp11828_c0_seq1	76.51	gi|388498867|gb|BT137705.1|	gi|225448984|ref|XP_002270699.1|	AT3G54840.1	Y
comp118291_c0_seq1	1.13	*	*	*	*
comp118303_c0_seq1	1.23	*	*	*	*
comp118309_c0_seq1	2.37	*	*	*	*
comp11830_c0_seq1	38.54	gi|359474078|ref|XM_002270924.2|	gi|147790324|emb|CAN61200.1|	AT1G64350.1	Y
comp118322_c0_seq1	1.18	*	*	*	*
comp118324_c0_seq1	0.92	*	*	*	*
comp11832_c0_seq1	2.71	*	*	*	*
comp118331_c0_seq1	0.67	*	*	*	*
comp11833_c0_seq2	2.46	gi|356522165|ref|XM_003529671.1|	gi|460413955|ref|XP_004252340.1|	AT1G15240.2	Y
comp11834_c0_seq1	2.16	*	*	*	*
comp11834_c1_seq1	1.68	*	*	*	*
comp11838_c0_seq1	0.92	*	*	*	*
comp1183_c0_seq2	0.87	*	*	*	*
comp118407_c0_seq1	0.52	*	*	*	*
comp11840_c0_seq1	2.3	*	gi|359488497|ref|XP_003633767.1|	AT3G27130.1	*
comp118425_c0_seq1	1.67	*	*	*	*
comp11845_c0_seq1	3.57	*	*	*	*
comp118464_c0_seq1	0.88	*	*	*	*
comp11847_c0_seq1	60.81	gi|295640956|gb|GU357635.1|	gi|295640957|gb|ADG22608.1|	AT3G51520.1	Y
comp118489_c0_seq1	1.78	*	*	*	*
comp11848_c0_seq1	1.74	*	*	*	*
comp11849_c0_seq1	1.18	*	*	*	*
comp118509_c0_seq1	1.2	*	*	*	*
comp11850_c0_seq1	3.1	gi|357139409|ref|XM_003571227.1|	gi|388252717|gb|AFK24441.1|	AT5G18450.1	Y
comp118561_c0_seq1	1.3	*	*	*	*
comp11856_c0_seq1	2.83	*	*	*	*
comp11856_c1_seq1	134.82	*	gi|460369446|ref|XP_004230573.1|	AT5G64430.1	Y
comp11857_c0_seq1	7.81	*	gi|225443506|ref|XP_002276262.1|	AT4G18480.1	*
comp11857_c1_seq1	1.79	*	*	*	*
comp11859_c0_seq1	2.92	gi|349715804|emb|FQ387096.1|	gi|255570126|ref|XP_002526025.1|	AT1G30110.2	Y
comp118608_c0_seq1	0.96	*	*	AT1G40087.1	*
comp11861_c0_seq1	1.7	*	*	*	*
comp11861_c1_seq1	1.22	*	*	*	*
comp11862_c0_seq1	3.03	*	*	*	*
comp11862_c0_seq2	31.69	*	*	*	*
comp11863_c0_seq1	2.22	*	gi|392938145|gb|AFM94012.1|	AT2G40550.1	Y
comp118662_c0_seq1	1.39	gi|391225928|gb|JQ844575.1|	gi|49615365|gb|AAT66941.1|	AT5G05170.1	Y
comp118672_c0_seq1	1.45	gi|356566735|ref|XM_003551537.1|	gi|297810233|ref|XP_002873000.1|	AT5G01670.1	Y
comp118699_c0_seq1	1.53	*	*	*	*
comp11869_c0_seq1	1.51	*	*	*	*
comp11869_c1_seq1	2.97	*	*	*	*
comp11871_c0_seq1	13.01	*	*	*	*
comp118721_c0_seq1	1.04	*	*	*	*
comp11872_c0_seq1	1.4	*	gi|147773679|emb|CAN63175.1|	*	*
comp11872_c1_seq1	0.91	*	*	*	*
comp118744_c0_seq1	1.94	*	*	*	*
comp118750_c0_seq1	2.23	gi|340007640|gb|JN098455.1|	*	*	*
comp11875_c0_seq1	2.11	*	*	*	*
comp11877_c0_seq1	3.06	*	gi|255575369|ref|XP_002528587.1|	AT5G03720.1	Y
comp11877_c1_seq1	4.36	*	*	*	*
comp118788_c0_seq1	1.5	*	*	*	*
comp11879_c0_seq1	0.99	*	*	*	*
comp11879_c1_seq1	0.67	*	*	*	*
comp118815_c0_seq2	0.87	*	*	*	*
comp118820_c0_seq1	0.65	*	*	*	*
comp11882_c0_seq1	2.71	*	gi|260786791|ref|XP_002588440.1|	AT1G02305.1	Y
comp118833_c0_seq1	2.47	*	*	*	*
comp118847_c0_seq1	0.54	*	*	*	*
comp118848_c0_seq1	0.96	*	*	*	*
comp11884_c0_seq1	49.65	*	gi|147832403|emb|CAN73272.1|	*	Y
comp11885_c0_seq1	5.17	*	*	*	*
comp11886_c0_seq1	2.06	*	*	*	*
comp11887_c0_seq2	1.29	*	*	*	*
comp11889_c0_seq1	1.86	*	gi|296086170|emb|CBI31611.3|	AT2G39805.1	Y
comp11889_c0_seq2	22.87	*	gi|296086170|emb|CBI31611.3|	AT2G39805.1	Y
comp1188_c0_seq1	1.01	*	*	*	*
comp11891_c0_seq1	2.16	*	*	*	*
comp11891_c1_seq1	0.91	*	*	*	*
comp118924_c0_seq1	2.26	*	*	*	*
comp11892_c0_seq1	2.63	*	gi|460406017|ref|XP_004248470.1|	AT1G03560.1	Y
comp11892_c1_seq1	0.73	*	gi|460406017|ref|XP_004248470.1|	AT1G03560.1	Y
comp11892_c1_seq2	1.66	*	gi|460406017|ref|XP_004248470.1|	AT1G03560.1	Y
comp118936_c0_seq1	2.43	gi|442617867|ref|NM_079529.3|	*	*	*
comp11893_c0_seq1	2.28	*	gi|332322132|emb|CCA66040.1|	AT4G29090.1	Y
comp118954_c0_seq1	1.59	gi|224130323|ref|XM_002320773.1|	gi|460368079|ref|XP_004229897.1|	AT4G00340.1	Y
comp118955_c0_seq1	1.41	*	*	*	*
comp11895_c0_seq1	3.26	gi|9971218|dbj|AB031202.1|	gi|320462770|dbj|BAJ65439.1|	AT4G25420.1	Y
comp11896_c0_seq1	3.2	*	gi|224068458|ref|XP_002326125.1|	AT2G05940.1	Y
comp11896_c1_seq1	2.92	gi|53857146|gb|AY220481.2|	gi|53857147|gb|AAP03880.2|	AT2G05940.1	Y
comp118979_c0_seq1	1.14	*	*	*	*
comp11897_c0_seq1	0.67	*	*	*	*
comp11898_c0_seq1	22.21	*	*	*	*
comp119002_c0_seq1	1.91	*	*	*	*
comp119007_c0_seq1	1.83	*	*	*	*
comp11901_c0_seq1	7.6	*	*	*	*
comp119029_c0_seq1	1.49	*	*	*	*
comp11903_c0_seq1	1.5	*	gi|460396772|ref|XP_004243945.1|	AT5G20540.1	Y
comp11903_c0_seq2	1.17	gi|359484447|ref|XM_002280057.2|	gi|460396772|ref|XP_004243945.1|	AT5G20540.1	Y
comp119043_c0_seq1	1.95	*	*	*	*
comp11905_c0_seq1	2.61	*	gi|224058409|ref|XP_002299495.1|	AT4G23740.1	Y
comp11907_c0_seq1	2.42	gi|225432599|ref|XM_002281469.1|	gi|224108075|ref|XP_002314711.1|	AT5G26230.1	*
comp119094_c0_seq1	1.92	*	gi|255551354|ref|XP_002516723.1|	AT1G67110.1	Y
comp11911_c0_seq1	1.89	*	*	*	*
comp11911_c0_seq2	1.27	*	*	*	*
comp11913_c0_seq1	24.3	*	*	*	*
comp11914_c0_seq1	2.45	*	*	*	*
comp11915_c0_seq1	31.16	*	gi|225430161|ref|XP_002284766.1|	AT5G11340.1	Y
comp11916_c0_seq1	2.11	*	*	*	*
comp11917_c0_seq1	1.83	*	*	*	*
comp11917_c0_seq2	0.89	*	*	*	*
comp11921_c0_seq1	29.65	gi|225319126|dbj|AK329704.1|	gi|218744536|dbj|BAH03477.1|	AT1G32050.1	Y
comp11922_c0_seq1	1.18	*	*	*	*
comp119230_c0_seq1	2.07	*	*	*	*
comp11924_c0_seq1	6.73	*	*	*	*
comp119262_c0_seq1	2.86	*	*	*	*
comp11927_c0_seq1	0.62	*	*	*	*
comp11928_c0_seq1	2.02	*	gi|255555799|ref|XP_002518935.1|	AT1G32930.1	Y
comp119311_c0_seq1	1.62	*	*	*	*
comp11931_c0_seq1	2.19	*	*	*	*
comp119330_c0_seq1	2.05	*	*	*	*
comp11933_c0_seq1	0.68	*	*	*	*
comp11933_c1_seq1	1	*	*	*	*
comp11934_c0_seq1	2.17	*	*	*	*
comp119353_c0_seq1	1.05	*	*	*	*
comp11936_c0_seq1	1.88	*	gi|147801255|emb|CAN74847.1|	*	Y
comp11938_c0_seq1	1.82	*	*	*	*
comp11938_c0_seq2	0.95	*	*	*	*
comp1193_c0_seq1	0.75	gi|23477710|gb|AF544228.1|	gi|356509028|ref|XP_003523254.1|	AT4G35790.2	Y
comp11942_c0_seq1	1.67	gi|460366567|ref|XM_004229105.1|	gi|359480247|ref|XP_002282028.2|	AT3G62010.1	Y
comp11942_c0_seq2	0.87	*	gi|359480247|ref|XP_002282028.2|	AT3G62010.2	*
comp11945_c0_seq1	3.01	*	*	*	Y
comp11947_c0_seq1	4.31	*	*	*	*
comp11947_c1_seq1	1.4	*	*	*	*
comp11948_c0_seq1	2.48	*	*	*	*
comp11948_c1_seq1	0.69	*	*	*	*
comp11949_c0_seq1	3.03	*	*	*	*
comp11952_c0_seq1	1.58	*	*	*	*
comp11952_c0_seq2	1.09	*	*	*	*
comp11955_c0_seq1	2.58	*	*	*	*
comp11957_c0_seq1	1.33	*	*	*	*
comp11957_c0_seq2	0.91	*	*	*	*
comp119580_c0_seq1	1.59	*	*	*	*
comp119586_c0_seq1	2.03	*	*	*	Y
comp1195_c0_seq1	0.73	*	*	*	*
comp119605_c0_seq1	0.64	*	*	*	*
comp11960_c0_seq1	8.51	*	gi|255571250|ref|XP_002526575.1|	AT4G28600.1	Y
comp11964_c0_seq1	1.91	*	gi|218184809|gb|EEC67236.1|	*	Y
comp119652_c0_seq1	2.13	*	*	*	*
comp11967_c0_seq1	33.9	*	*	*	*
comp11970_c0_seq1	1.34	*	*	*	*
comp119712_c0_seq1	2.05	*	*	*	*
comp119713_c0_seq1	1.07	*	*	*	*
comp119714_c0_seq1	1.02	*	*	*	*
comp11972_c0_seq1	2.83	*	gi|319433441|gb|ADV57638.1|	*	Y
comp119744_c0_seq1	1.81	*	gi|460402729|ref|XP_004246863.1|	AT5G02070.1	*
comp11974_c0_seq1	2.28	*	*	*	*
comp11974_c0_seq2	0.74	*	*	*	*
comp119752_c0_seq1	1.14	*	*	*	*
comp11976_c0_seq1	0.86	*	*	*	*
comp119796_c0_seq1	1.71	*	*	*	*
comp119798_c0_seq1	3.22	*	*	*	*
comp11979_c0_seq1	1.93	*	*	*	*
comp1197_c0_seq1	0.96	*	*	*	*
comp11981_c0_seq1	1.81	*	gi|225424801|ref|XP_002271090.1|	AT1G10460.1	Y
comp11982_c0_seq1	1.39	*	gi|224137718|ref|XP_002327195.1|	AT4G24230.1	Y
comp11983_c0_seq1	2.15	*	*	*	*
comp119913_c0_seq1	1.38	*	*	*	*
comp119924_c0_seq1	1.91	*	*	*	*
comp119928_c0_seq1	1.65	*	*	*	*
comp11992_c0_seq1	2.42	*	*	*	*
comp119949_c0_seq1	1.7	*	gi|460384116|ref|XP_004237760.1|	AT4G25980.1	Y
comp11994_c0_seq1	21.45	*	gi|460399133|ref|XP_004245096.1|	AT5G11890.1	*
comp119966_c0_seq1	1.65	*	*	*	*
comp11996_c0_seq1	1.9	gi|357441054|ref|XM_003590757.1|	gi|356576503|ref|XP_003556370.1|	AT5G46050.1	*
comp11997_c0_seq1	18.03	gi|2921822|gb|AF046934.1|AF046934	gi|8777512|dbj|BAA97100.1|	AT1G43700.1	Y
comp119_c0_seq1	0.59	*	*	*	*
comp119_c1_seq1	0.57	*	*	*	*
comp120003_c0_seq1	2.38	*	*	*	*
comp12001_c0_seq1	23.04	gi|295687234|gb|GU295066.1|	gi|77416949|gb|ABA81870.1|	AT1G09760.1	Y
comp12003_c0_seq1	1	*	*	*	*
comp12003_c0_seq2	0.53	*	*	*	*
comp120048_c0_seq1	2.24	*	*	*	*
comp12004_c0_seq1	1.88	*	*	*	*
comp120051_c0_seq1	1.11	*	gi|255582689|ref|XP_002532123.1|	AT1G78590.1	Y
comp12005_c0_seq1	1.24	*	gi|10798892|gb|AAG23129.1|AF198259_1	AT2G20900.2	*
comp12005_c1_seq1	1.1	*	*	*	*
comp12006_c0_seq1	1.55	*	gi|460411223|ref|XP_004251013.1|	AT2G27830.1	*
comp12008_c0_seq1	1.16	*	*	*	*
comp12009_c0_seq1	0.6	*	gi|255560019|ref|XP_002521028.1|	AT5G40250.1	Y
comp12010_c0_seq1	1.12	*	*	*	*
comp120114_c0_seq1	1.94	*	*	*	*
comp12011_c0_seq1	1.59	*	*	*	*
comp12014_c0_seq1	2.91	*	*	*	*
comp12015_c0_seq1	0.65	*	*	*	*
comp12015_c0_seq2	1.18	*	*	*	*
comp120168_c0_seq1	0.68	*	*	*	*
comp120178_c0_seq1	1.11	*	*	*	*
comp12017_c0_seq1	55.34	*	gi|255568653|ref|XP_002525300.1|	AT3G49800.1	Y
comp120184_c0_seq1	2.54	*	*	*	*
comp12018_c0_seq1	2.64	*	*	*	*
comp12018_c0_seq2	7.44	*	*	*	*
comp1201_c0_seq1	0.61	*	*	*	*
comp120204_c0_seq1	1.68	*	*	*	*
comp12020_c0_seq1	1.82	*	*	*	Y
comp12023_c0_seq1	1.59	*	*	*	*
comp120242_c0_seq1	0.97	*	*	*	*
comp12024_c0_seq1	4.06	*	*	*	Y
comp120253_c0_seq1	1.23	*	*	*	*
comp120255_c0_seq1	1.6	*	*	*	*
comp120271_c0_seq1	1.57	*	*	*	*
comp12028_c0_seq1	1.64	gi|255540762|ref|XM_002511400.1|	*	*	*
comp120298_c0_seq1	1.83	*	*	*	*
comp1202_c1_seq1	1.29	*	*	*	*
comp12031_c0_seq1	2.05	gi|164448742|gb|AC186046.45|	gi|147832403|emb|CAN73272.1|	AT4G23160.1	Y
comp12032_c0_seq1	16.47	*	gi|359491082|ref|XP_003634217.1|	AT4G24730.3	Y
comp12034_c0_seq1	0.69	*	*	*	*
comp120358_c0_seq1	1.51	*	*	*	*
comp12036_c0_seq1	1.2	*	*	*	*
comp12038_c0_seq1	3.32	*	*	*	*
comp12040_c0_seq1	1.18	*	*	*	*
comp120413_c0_seq1	1.69	*	*	*	*
comp12045_c0_seq1	21.79	gi|359477882|ref|XM_002266167.2|	gi|449453278|ref|XP_004144385.1|	AT3G25040.1	Y
comp120466_c0_seq1	3.64	*	*	*	*
comp12046_c0_seq1	1.46	*	gi|225431509|ref|XP_002274967.1|	AT5G64630.2	Y
comp12048_c0_seq1	1.48	*	gi|147807800|emb|CAN71056.1|	*	*
comp1204_c0_seq1	0.57	*	*	*	*
comp12051_c0_seq1	2.61	*	*	*	*
comp12051_c0_seq2	46.07	*	*	*	*
comp120523_c0_seq1	0.66	*	*	*	*
comp120525_c0_seq1	2.5	gi|386278569|gb|JQ680039.1|	gi|386278570|gb|AFJ04517.1|	AT2G02100.1	*
comp12054_c0_seq1	1.3	*	*	*	*
comp12056_c0_seq1	2.12	*	*	*	*
comp12059_c0_seq1	2.03	*	*	*	*
comp120608_c0_seq1	0.75	*	*	*	*
comp12060_c0_seq1	0.69	*	gi|460391625|ref|XP_004241421.1|	AT5G40520.2	*
comp12060_c0_seq2	1.45	*	gi|460391625|ref|XP_004241421.1|	AT5G40520.2	*
comp12061_c0_seq1	0.59	*	*	*	*
comp12061_c0_seq2	1.05	*	*	*	*
comp12063_c0_seq1	1.69	*	*	*	*
comp12064_c0_seq2	2.45	*	*	*	*
comp12065_c0_seq1	18.93	gi|356500903|ref|XM_003519222.1|	gi|460393807|ref|XP_004242500.1|	AT1G07030.1	Y
comp12065_c0_seq2	3.11	gi|292727890|dbj|AK336512.1|	gi|460393807|ref|XP_004242500.1|	AT1G07030.1	Y
comp1206_c0_seq1	1.76	*	*	*	*
comp12071_c0_seq1	1.68	*	*	*	*
comp120738_c0_seq1	0.55	*	*	*	*
comp12073_c0_seq1	1.45	*	gi|359476124|ref|XP_002282605.2|	AT2G02980.1	Y
comp120740_c0_seq1	2	*	*	*	*
comp1207_c0_seq1	0.85	*	gi|324538445|gb|ADY49534.1|	*	*
comp120820_c0_seq1	0.56	*	*	*	*
comp12082_c0_seq1	1.14	*	*	*	Y
comp12088_c0_seq1	1.67	*	*	*	*
comp1208_c0_seq1	1	*	*	*	*
comp12090_c0_seq1	1.68	gi|225450830|ref|XM_002284015.1|	gi|9858780|gb|AAG01127.1|AF273333_12	AT5G66730.1	Y
comp120919_c0_seq1	1.75	*	*	*	*
comp12091_c0_seq1	46.24	gi|357480134|ref|XM_003610305.1|	gi|460393954|ref|XP_004242572.1|	AT5G58020.1	Y
comp120924_c0_seq1	1.91	*	*	*	*
[truncated: 61,958 more rows]

## Sheet: NT_anno
#qseqid	sseqid	pident	length	mismatch	gapopen	qstart	qend	sstart	send	evalue	bitscore	db_hit_len	pct_hit_len_aligned	hit_descr
comp26077_c0_seq1	gi|292683068|dbj|AK339620.1|	78.33	1232	257	10	457	1683	174	1400	0	787	1227	72.35	Lotus japonicus cDNA, clone: LjFL3-038-BE09, HTC
comp26504_c2_seq6	gi|403223489|dbj|AP011949.1|	92.65	136	5	5	440	571	176	310	2e-44	191	135	0.01	Theileria orientalis strain Shintoku DNA, chromosome 4, complete genome
comp26896_c1_seq2	gi|171854676|dbj|AB372269.1|	80.73	1925	340	24	61	1962	3006	1090	0	1471	1917	63.65	Capsicum chinense mRNA for putative 26S proteasome subunit RPN2a, complete cds
comp20969_c0_seq1	gi|460404262|ref|XM_004247555.1|	80.56	391	69	6	277	662	518	130	6e-76	294	389	58.06	PREDICTED: Solanum lycopersicum probable histone H2AXb-like (LOC101256806), mRNA
comp20328_c1_seq2	gi|389092709|gb|JQ318822.1|	74.72	625	134	18	245	862	7322	6715	1e-64	257	608	7.84	Morella rubra microsatellite ZJU127 sequence
comp24721_c0_seq4	gi|225442177|ref|XM_002274390.1|	80.54	858	163	3	180	1033	27	884	0	656	858	58.05	PREDICTED: Vitis vinifera WD repeat domain-containing protein 83-like (LOC100254937), mRNA
comp29966_c0_seq8	gi|356512462|ref|XM_003524890.1|	77.55	441	83	10	850	1287	70	497	2e-62	252	428	15.93	PREDICTED: Glycine max methyltransferase-like protein 13-like, transcript variant 2 (LOC100776393), mRNA
comp21193_c0_seq1	gi|356507876|ref|XM_003522641.1|	80.34	951	186	1	520	1470	1159	210	0	719	950	58.1	PREDICTED: Glycine max minor histocompatibility antigen H13-like (LOC100801697), mRNA
comp25779_c0_seq2	gi|460386405|ref|XM_004238841.1|	75.61	816	183	15	214	1021	425	1232	1e-104	390	808	50.88	PREDICTED: Solanum lycopersicum putative lipid phosphate phosphatase 3, chloroplastic-like (LOC101268277), mRNA
comp22271_c0_seq1	gi|255548907|ref|XM_002515464.1|	73.67	376	82	15	1865	2234	618	254	7e-26	130	365	15.8	Ricinus communis s-receptor kinase, putative, mRNA
comp28185_c0_seq18	gi|460405504|ref|XM_004248168.1|	84.24	165	26	0	538	702	613	449	8e-36	161	165	15.76	PREDICTED: Solanum lycopersicum ras-related protein RABB1c-like (LOC101253324), mRNA
comp24364_c2_seq7	gi|359479412|ref|XM_002272355.2|	82.63	167	29	0	845	1011	1441	1607	1e-31	148	167	6.84	PREDICTED: Vitis vinifera uncharacterized LOC100243144 (LOC100243144), mRNA
comp15256_c0_seq1	gi|359483638|ref|XM_002272032.2|	72.23	2197	536	58	266	2407	123	2300	2e-170	610	2178	64.13	PREDICTED: Vitis vinifera uncharacterized LOC100254898 (LOC100254898), mRNA
comp663509_c0_seq1	gi|292677436|dbj|AP010805.1|	87.88	165	19	1	94	257	22645	22809	7e-46	193	165	0.09	Sphingobium japonicum UT26S plasmid pCHQ1 DNA, complete genome
comp24303_c0_seq1	gi|349731054|emb|FQ389262.1|	82.98	282	40	7	348	625	168	445	6e-62	248	278	44.2	Vitis vinifera clone SS0AEB20YG02
comp29579_c1_seq22	gi|123679202|emb|AM473368.1|	82.95	217	29	6	105	317	44277	44065	1e-44	189	213	0.43	Vitis vinifera, whole genome shotgun sequence, contig VV78X262323.6, clone ENTAV 115
comp27126_c0_seq2	gi|356500261|ref|XM_003518904.1|	83.24	340	55	2	231	569	177	515	5e-81	311	339	18.15	PREDICTED: Glycine max fumarate hydratase 1, mitochondrial-like (LOC100810850), mRNA
comp23453_c0_seq7	gi|225429427|ref|XM_002278541.1|	84.73	131	12	4	72	202	127	5	2e-25	124	123	5.11	PREDICTED: Vitis vinifera protein EARLY FLOWERING 3-like (LOC100255961), mRNA
comp18947_c2_seq1	gi|460387644|ref|XM_004239437.1|	78.59	341	67	6	452	789	253	590	1e-53	220	338	23.64	PREDICTED: Solanum lycopersicum uncharacterized LOC101248010 (LOC101248010), mRNA
comp21590_c0_seq2	gi|225455093|ref|XM_002267961.1|	76.44	348	75	4	236	577	100	446	8e-42	182	347	51.71	PREDICTED: Vitis vinifera vesicle transport protein SFT2B-like (LOC100258855), mRNA
comp30334_c0_seq1	gi|3688122|emb|AJ006293.1|	82.41	1842	303	10	260	2095	8	1834	0	1587	1827	77.91	Antirrhinum majus mRNA for granule-bound starch synthase
comp29793_c0_seq3	gi|110350028|gb|AC182571.2|	89.8	147	15	0	1	147	144480	144334	6e-44	189	147	0.09	Mimulus guttatus clone MGBa-65G3, complete sequence
comp24388_c0_seq1	gi|356537456|ref|XM_003537195.1|	79.87	1083	215	3	220	1301	1260	180	0	789	1081	70.06	PREDICTED: Glycine max DNA topoisomerase 6 subunit A-like (LOC100782577), mRNA
comp28938_c2_seq22	gi|322392800|gb|HQ008855.1|	83.82	853	136	2	1015	1866	119	970	0	809	852	87.12	Olea europaea serine/threonine-specific protein kinase CTR1 mRNA, partial cds
comp29809_c2_seq1	gi|171854674|dbj|AB372268.1|	82.28	2715	473	7	499	3209	2984	274	0	2342	2711	90.73	Capsicum chinense mRNA for putative aconitase, complete cds
comp29806_c0_seq10	gi|460396000|ref|XM_004243520.1|	76.4	1822	400	26	270	2076	538	2344	0	955	1807	65.35	PREDICTED: Solanum lycopersicum putative protein FAR1-RELATED SEQUENCE 10-like (LOC101258767), mRNA
comp28514_c0_seq1	gi|255559273|ref|XM_002520611.1|	80.93	236	43	2	337	571	162	396	3e-43	185	235	7.29	Ricinus communis Homeobox protein LUMINIDEPENDENS, putative, mRNA
comp26740_c0_seq2	gi|359489201|ref|XM_003633848.1|	78.51	726	142	10	332	1050	1041	323	8e-127	464	719	51.84	PREDICTED: Vitis vinifera COP9 signalosome complex subunit 7-like, transcript variant 2 (LOC100261627), mRNA
comp26330_c0_seq2	gi|460410733|ref|XM_004250727.1|	77.34	1121	230	19	556	1664	760	1868	5e-180	641	1109	54.31	PREDICTED: Solanum lycopersicum uncharacterized LOC101260104 (LOC101260104), mRNA
comp27290_c0_seq8	gi|147772678|emb|AM436525.2|	76.25	261	62	0	1280	1540	21128	20868	1e-28	139	261	0.69	Vitis vinifera contig VV78X179149.4, whole genome shotgun sequence
comp26662_c1_seq2	gi|71493219|gb|DQ124001.1|	85.77	239	34	0	536	774	121	359	1e-63	254	239	37.4	Coffea arabica x Coffea canephora clone HT-SSH3-D07 mRNA sequence
comp20802_c0_seq2	gi|255540500|ref|XM_002511269.1|	79.71	887	168	8	16	899	415	1292	5e-177	630	878	63.49	Ricinus communis thyroid hormone receptor interactor, putative, mRNA
comp23313_c0_seq1	gi|359493754|ref|XM_003634613.1|	77.44	430	95	2	329	757	551	123	3e-64	255	429	47.19	PREDICTED: Vitis vinifera ras-related protein Rab11D-like, transcript variant 2 (LOC100265921), mRNA
comp19653_c0_seq1	gi|209552871|gb|FJ222453.1|	76.4	856	150	31	79	931	239	1045	6e-112	414	807	59.08	Boea hygrometrica transcriptional factor WRKY I (WRKY1) mRNA, complete cds
comp22628_c1_seq1	gi|460393766|ref|XM_004242432.1|	74.77	1399	304	38	876	2245	1100	2478	4e-162	582	1379	43.83	PREDICTED: Solanum lycopersicum B3 domain-containing protein Os07g0679700-like (LOC101245071), mRNA
comp28938_c1_seq1	gi|224131387|ref|XM_002321036.1|	74.29	2493	553	60	572	3002	1	2467	0	972	2467	99.92	Populus trichocarpa predicted protein, mRNA
comp28630_c1_seq2	gi|356571520|ref|XM_003553877.1|	72.64	1904	462	43	489	2349	454	2341	7e-160	575	1888	74.77	PREDICTED: Glycine max chloride channel protein CLC-b-like (LOC100788620), mRNA
comp27323_c1_seq5	gi|359491337|ref|XM_002267688.2|	81.05	649	118	4	1327	1974	1818	2462	6e-141	512	645	20.28	PREDICTED: Vitis vinifera uncharacterized LOC100265726 (LOC100265726), partial mRNA
comp29097_c0_seq16	gi|391224486|gb|AC246914.1|	71.13	620	156	22	319	927	36884	37491	1e-26	132	608	0.39	Solanum lycopersicum chromosome 3 clone EcoRI0010I07, complete sequencegi|393393885|gb|AC246981.1| Solanum lycopersicum chromosome 3 clone EcoRI0010I07, complete sequence
comp27365_c0_seq2	gi|19774136|gb|AF487527.1|	77.11	830	177	13	439	1261	319	1142	7e-128	468	824	42.67	Nicotiana plumbaginifolia D1 protease-like protein precursor, mRNA, complete cds
comp28592_c0_seq13	gi|359472727|ref|XM_002277305.2|	81.28	1159	199	17	240	1389	238	1387	0	922	1150	33.13	PREDICTED: Vitis vinifera alanyl-tRNA synthetase-like (LOC100249161), mRNA
comp28685_c0_seq1	gi|255551180|ref|XM_002516592.1|	76.71	674	137	18	235	898	213	876	1e-94	357	664	56.46	Ricinus communis uricase, putative, mRNA
comp225544_c0_seq1	gi|157111028|ref|XM_001651309.1|	99.64	277	0	1	4	279	1118	842	9e-140	505	277	23.63	Aedes aegypti 60S ribosomal protein L7a partial mRNA
comp22312_c0_seq5	gi|224145322|ref|XM_002325566.1|	74.73	566	119	16	515	1070	796	1347	1e-56	231	552	26.15	Populus trichocarpa predicted protein, mRNA
comp27290_c0_seq1	gi|147772678|emb|AM436525.2|	76.25	261	62	0	1341	1601	21128	20868	1e-28	139	261	0.69	Vitis vinifera contig VV78X179149.4, whole genome shotgun sequence
comp26003_c0_seq3	gi|38154484|gb|AY368905.1|	84.28	2105	321	9	196	2295	1	2100	0	2045	2100	100	Nicotiana benthamiana molecular chaperone Hsp90-2 mRNA, complete cds
comp23702_c0_seq1	gi|460386757|ref|XM_004239015.1|	78.05	975	194	18	601	1563	740	1706	2e-166	597	967	32.34	PREDICTED: Solanum lycopersicum probable methyltransferase PMT5-like (LOC101246631), mRNA
comp29739_c0_seq7	gi|359489308|ref|XM_002270236.2|	78.54	219	38	9	97	310	213	427	8e-28	135	215	15.56	PREDICTED: Vitis vinifera uncharacterized LOC100263384 (LOC100263384), mRNA
comp23479_c0_seq1	gi|255538451|ref|XM_002510245.1|	77.56	312	61	7	1295	1602	1376	1682	5e-41	180	307	18.02	Ricinus communis conserved hypothetical protein, mRNA
comp28255_c0_seq3	gi|5931640|emb|AJ011622.1|	83.3	443	64	7	598	1032	539	99	2e-107	399	441	41.14	Antirrhinum majus mRNA for squamosa promoter binding protein-homologue 4, partial
comp635391_c0_seq1	gi|460373315|ref|XM_004232418.1|	82.06	223	40	0	14	236	431	653	3e-45	191	223	6.4	PREDICTED: Solanum lycopersicum uncharacterized LOC101252039 (LOC101252039), mRNA
comp23755_c0_seq3	gi|13447448|gb|AY028699.1|	74.92	642	141	17	551	1182	1565	934	5e-70	276	632	28.87	Brassica napus receptor protein kinase PERK1 mRNA, complete cds
comp20783_c0_seq3	gi|359494999|ref|XM_003634848.1|	81.02	985	185	2	1544	2527	2072	1089	0	782	984	27.66	PREDICTED: Vitis vinifera beta-galactosidase-like (LOC100241220), mRNA
comp12799_c0_seq2	gi|225425927|ref|XM_002267632.1|	73.84	2485	601	41	539	2991	325	2792	0	942	2468	82.74	PREDICTED: Vitis vinifera probable LRR receptor-like serine/threonine-protein kinase At1g67720-like (LOC100240962), mRNA
comp21912_c1_seq6	gi|255563720|ref|XM_002522816.1|	78.88	819	161	8	316	1128	1237	425	1e-150	544	813	65.46	Ricinus communis conserved hypothetical protein, mRNA
comp27012_c2_seq3	gi|359489056|ref|XM_003633816.1|	81.09	788	136	11	11	790	2362	1580	1e-172	617	783	12.03	PREDICTED: Vitis vinifera BTAF1 RNA polymerase II, B-TFIID transcription factor-associated, 170kDa (Mot1 homolog, S. cerevisiae), transcript variant 3 (BTAF1), mRNA
comp28522_c0_seq4	gi|460399371|ref|XM_004245167.1|	76	650	146	8	548	1195	939	1580	2e-85	327	642	19.04	PREDICTED: Solanum lycopersicum carbon catabolite repressor protein 4 homolog 6-like (LOC101244977), mRNA
comp18949_c0_seq1	gi|255578865|ref|XM_002530241.1|	78.65	548	105	11	276	817	883	342	2e-93	353	542	52.88	Ricinus communis Protein SUA5, putative, mRNA
comp28404_c1_seq2	gi|357509348|ref|XM_003624915.1|	77.2	1557	339	11	465	2013	2232	684	0	894	1549	57.1	Medicago truncatula Calcium-dependent protein kinase-like protein (MTR_7g089480) mRNA, complete cds
comp27935_c0_seq3	gi|293332976|ref|NM_001174353.1|	75.09	578	138	6	2553	3127	7	581	3e-66	265	575	35.17	Zea mays uncharacterized LOC100381523 (LOC100381523), mRNAgi|223944268|gb|BT061521.1| Zea mays full-length cDNA clone ZM_BFb0154G04 mRNA, complete cds
comp11101_c0_seq1	gi|460395771|ref|XM_004243407.1|	75.56	945	204	24	292	1227	1595	669	2e-119	440	927	50.88	PREDICTED: Solanum lycopersicum histone-lysine N-methyltransferase ATXR2-like (LOC101249101), mRNA
comp18985_c0_seq2	gi|224134439|ref|XM_002327370.1|	78.03	851	171	9	557	1392	927	78	6e-144	521	850	72.84	Populus trichocarpa predicted protein, mRNA
comp17704_c0_seq1	gi|222822460|gb|FJ607512.1|	86.55	119	12	4	345	461	727	611	4e-26	128	117	10.12	Spintharus flavidus 18S ribosomal RNA gene, partial sequence
comp11601_c1_seq1	gi|359472724|ref|XM_002277456.2|	75.4	1008	235	12	762	1764	1354	355	5e-130	475	1000	29.9	PREDICTED: Vitis vinifera importin-9-like (LOC100268066), mRNA
comp27578_c0_seq1	gi|255572001|ref|XM_002526896.1|	78.51	763	158	6	464	1223	241	1000	3e-136	496	760	68.41	Ricinus communis ATP synthase mitochondrial F1 complex assembly factor 2, mitochondrial precursor, putative, mRNA
comp118750_c0_seq1	gi|340007640|gb|JN098455.1|	86.62	157	20	1	149	304	360210	360054	2e-39	172	157	0.03	Mimulus guttatus mitochondrion, complete genome
comp28673_c0_seq8	gi|6137206|gb|AF188678.1|AF188678	76.21	1093	248	12	652	1738	1770	684	1e-157	568	1087	37.18	Pisum sativum P72 DEAD box protein mRNA, complete cds
comp18469_c0_seq2	gi|356512496|ref|XM_003524907.1|	75.26	1322	305	16	330	1640	187	1497	1e-170	610	1311	84.04	PREDICTED: Glycine max uncharacterized protein LOC100785473 (LOC100785473), mRNA
comp28062_c6_seq1	gi|449497690|ref|XM_004160432.1|	81.26	491	88	4	22	510	1594	2082	4e-106	394	489	12.74	PREDICTED: Cucumis sativus probable cellulose synthase A catalytic subunit 9 [UDP-forming]-like (LOC101211094), mRNA
comp10270_c0_seq1	gi|349703405|emb|FQ383368.1|	76.96	586	118	14	402	978	981	404	8e-83	318	578	43.1	Vitis vinifera clone SS0ABG21YH17
comp19881_c0_seq2	gi|77745490|gb|DQ222513.1|	81.06	454	85	1	691	1143	498	45	1e-95	361	454	54.37	Solanum tuberosum clone 117E03 ubiquitin conjugating enzyme E2-like mRNA, complete cds
comp21175_c0_seq1	gi|147800011|emb|AM469631.2|	76.79	224	52	0	263	486	2528	2305	2e-25	126	224	5.76	Vitis vinifera contig VV78X189863.4, whole genome shotgun sequence
comp25730_c0_seq6	gi|359481225|ref|XM_002273194.2|	78.32	1176	251	4	262	1435	1379	206	0	756	1174	82.91	PREDICTED: Vitis vinifera mannan endo-1,4-beta-mannosidase 6-like (LOC100248160), mRNA
comp65167_c0_seq1	gi|27923534|gb|AY125286.1|	99.1	223	2	0	1	223	1090	868	9e-109	401	223	10.02	Melanoplus sp. OR18 28S ribosomal RNA gene, partial sequence
comp30652_c0_seq1	gi|460369677|ref|XM_004230636.1|	76	1346	275	33	207	1516	250	1583	0	652	1334	73.5	PREDICTED: Solanum lycopersicum magnesium transporter MRS2-3-like (LOC101261964), mRNA
comp29527_c1_seq2	gi|340007640|gb|JN098455.1|	98.51	67	1	0	1	67	91925	91859	4e-23	119	67	0.01	Mimulus guttatus mitochondrion, complete genome
comp27583_c1_seq1	gi|255560008|ref|XM_002520977.1|	71.57	1488	361	38	66	1509	670	2139	9e-92	348	1470	56.84	Ricinus communis trehalose-6-phosphate synthase, putative, mRNA
comp29190_c0_seq25	gi|224105992|ref|XM_002313970.1|	77.86	280	40	10	195	466	1422	1157	2e-33	154	266	13.98	Populus trichocarpa predicted protein, mRNA
comp29588_c0_seq4	gi|357508424|ref|XM_003624453.1|	76.5	1234	270	19	1328	2551	1461	238	0	654	1224	36.2	Medicago truncatula Lysosomal alpha-mannosidase (MTR_7g084030) mRNA, complete cds
comp29413_c0_seq9	gi|206586406|gb|FJ002430.1|	88.08	629	69	4	124	752	644	22	0	741	623	75.24	Picrorhiza kurrooa putative 40S ribosomal protein S8-like protein mRNA, complete cds
comp25756_c0_seq2	gi|460394184|ref|XM_004242637.1|	78.18	2424	494	23	103	2505	1675	4084	0	1513	2410	39.23	PREDICTED: Solanum lycopersicum transcription initiation factor TFIID subunit 1-A-like (LOC101245072), mRNA
comp29944_c0_seq9	gi|109452636|gb|AC182572.2|	76.25	1120	191	47	1528	2587	63990	65094	1e-144	525	1105	0.85	Mimulus guttatus clone MGBa-75A14, complete sequence
comp22454_c0_seq5	gi|359483080|ref|XM_002273109.2|	75.15	1509	321	47	252	1733	172	1653	0	660	1482	49.68	PREDICTED: Vitis vinifera GPI ethanolamine phosphate transferase 3-like (LOC100260162), mRNA
comp13601_c0_seq1	gi|357479038|ref|XM_003609757.1|	76.87	1323	286	20	244	1556	166	1478	0	730	1313	87.88	Medicago truncatula Galactokinase (MTR_4g122670) mRNA, complete cds
comp26770_c0_seq7	gi|359473072|ref|XM_003631194.1|	73.56	416	95	10	499	905	686	277	1e-30	145	410	36.35	PREDICTED: Vitis vinifera 50S ribosomal protein L7/L12-like (LOC100854962), mRNA
comp25593_c0_seq1	gi|359487461|ref|XM_002269236.2|	73.13	428	111	4	701	1126	481	56	2e-32	150	426	26.53	PREDICTED: Vitis vinifera box C/D snoRNA protein 1-like (LOC100254449), mRNA
comp26500_c1_seq1	gi|224089612|ref|XM_002308743.1|	79.64	1370	261	16	451	1811	310	1670	0	968	1361	81.3	Populus trichocarpa predicted protein, mRNA
comp267925_c0_seq1	gi|460365360|ref|XM_004228523.1|	85.95	242	7	14	1	221	6627	6392	4e-58	233	236	3.31	PREDICTED: Solanum lycopersicum protein ycf2-like (LOC101257292), mRNA
comp10478_c0_seq1	gi|118481074|gb|EF144227.1|	79.49	473	87	10	365	832	189	656	1e-85	327	468	44.11	Populus trichocarpa clone PX0011_H13 unknown mRNA
comp10992_c0_seq1	gi|356521565|ref|XM_003529377.1|	76.79	935	200	12	260	1187	127	1051	4e-140	508	925	72.49	PREDICTED: Glycine max DNA-directed RNA polymerase II subunit RPB3-A-like (LOC100792565), mRNA
comp18456_c0_seq2	gi|359477864|ref|XM_002285601.2|	82.59	563	92	5	397	956	630	71	3e-135	492	560	59.96	PREDICTED: Vitis vinifera Inosine triphosphate pyrophosphatase (LOC100245879), mRNA
comp26702_c3_seq2	gi|460409896|ref|XM_004250325.1|	82.12	3278	573	10	161	3428	3539	265	0	2795	3275	80.63	PREDICTED: Solanum lycopersicum phospholipid-transporting ATPase 2-like (LOC101263565), mRNA
comp15707_c0_seq2	gi|357125227|ref|XM_003564249.1|	80.1	196	39	0	13	208	1659	1464	4e-32	147	196	9.17	PREDICTED: Brachypodium distachyon long chain acyl-CoA synthetase 4-like (LOC100830299), mRNA
comp29890_c2_seq12	gi|356528091|ref|XM_003532591.1|	77.13	223	44	7	707	925	523	742	6e-24	122	220	13.89	PREDICTED: Glycine max reticuline oxidase-like protein-like (LOC100811019), mRNA
comp28026_c0_seq3	gi|225428337|ref|XM_002283109.1|	80.16	247	44	5	635	880	511	753	3e-41	180	243	32.27	PREDICTED: Vitis vinifera expansin-A20-like (LOC100255490), mRNA
comp27267_c0_seq4	gi|460408792|ref|XM_004249778.1|	79.71	823	147	17	94	906	929	117	9e-161	577	813	62.16	PREDICTED: Solanum lycopersicum uncharacterized LOC101259598 (LOC101259598), mRNA
comp29155_c1_seq1	gi|226491537|ref|NM_001147953.1|	73.73	335	82	4	3	331	1767	1433	5e-25	126	335	13.76	Zea mays uncharacterized LOC100273535 (LOC100273535), mRNAgi|194704537|gb|BT041348.1| Zea mays full-length cDNA clone ZM_BFb0024L05 mRNA, complete cds
comp17557_c0_seq4	gi|349705627|emb|FQ384183.1|	75.21	843	176	22	268	1082	1177	340	2e-98	370	838	55.35	Vitis vinifera clone SS0AAG32YD17
comp29852_c5_seq51	gi|255556020|ref|XM_002518999.1|	80.92	765	145	1	161	924	1317	553	1e-168	603	765	56.42	Ricinus communis tfiih, polypeptide, putative, mRNA
comp25327_c0_seq2	gi|224104998|ref|XM_002313612.1|	77.84	668	122	23	401	1055	329	983	1e-104	390	655	27.19	Populus trichocarpa predicted protein, mRNA
comp23429_c0_seq2	gi|460194232|gb|GABL01066192.1|	76.67	210	45	4	405	612	74	281	5e-21	113	208	21.58	TSA: Camelina sativa comp59556_c0_seq2 transcribed RNA sequence
comp26599_c2_seq6	gi|359475594|ref|XM_002264696.2|	83.12	1487	237	14	367	1846	2227	748	0	1343	1480	56.73	PREDICTED: Vitis vinifera exocyst complex component 3-like (LOC100247582), mRNA
comp28608_c2_seq18	gi|347977225|emb|HE598770.1|	86.61	112	11	4	2489	2598	4341	4450	5e-23	121	110	0.83	Beta vulgaris subsp. vulgaris Ty3-gypsy retrotransposon env-like Elbe4-5
comp24632_c0_seq1	gi|148910527|gb|EF678594.1|	80.79	302	58	0	385	686	647	346	1e-58	237	302	32.37	Picea sitchensis clone WS02928_P24 unknown mRNA
comp28938_c2_seq6	gi|359489196|ref|XM_002273874.2|	76.58	444	88	15	106	541	1	436	3e-56	230	436	41.17	PREDICTED: Vitis vinifera UPF0565 protein C2orf69 homolog (LOC100256529), mRNA
comp21837_c0_seq2	gi|534915|emb|Z36894.1|	83.73	295	47	1	1260	1553	403	109	1e-70	278	295	31.12	S.tuberosum (Desiree) ppa mRNA for soluble inorganic pyrophosphatase
comp22729_c1_seq2	gi|460211691|gb|GABL01051494.1|	78.41	352	68	6	1	348	729	382	4e-54	222	348	22.39	TSA: Camelina sativa comp54931_c1_seq1 transcribed RNA sequence
comp29006_c0_seq1	gi|460261919|gb|GABL01010493.1|	78.89	289	57	4	667	953	271	557	4e-45	193	287	51.53	TSA: Camelina sativa comp26428_c0_seq1 transcribed RNA sequence
comp26009_c1_seq4	gi|255576018|ref|XM_002528859.1|	79.17	528	106	4	322	847	537	12	2e-96	363	526	52.97	Ricinus communis tRNA-dihydrouridine synthase, putative, mRNA
comp22480_c0_seq2	gi|460381485|ref|XM_004236432.1|	76.94	1158	242	24	420	1562	90	1237	2e-178	636	1148	26.82	PREDICTED: Solanum lycopersicum probable receptor-like protein kinase At5g61350-like (LOC101262003), mRNA
comp28236_c1_seq5	gi|159154317|gb|EU233808.1|	81.63	1644	273	17	471	2104	2049	425	0	1336	1625	65.95	Plantago maritima Na+/H+ antiporter protein (NHX1) mRNA, complete cds
comp10253_c0_seq1	gi|255566459|ref|XM_002524169.1|	75.26	582	133	8	72	646	1302	725	2e-67	267	578	37.29	Ricinus communis protein phosphatase 2c, putative, mRNA
comp25983_c4_seq1	gi|255556094|ref|XM_002519036.1|	77.8	1608	317	28	1	1585	2144	3734	0	955	1591	26.28	Ricinus communis phosphatidylinositol 4-kinase, putative, mRNA
comp29943_c1_seq3	gi|460373631|ref|XM_004232571.1|	76.33	2455	473	67	54	2454	139	2539	0	1216	2401	88.5	PREDICTED: Solanum lycopersicum probable splicing factor 3A subunit 1-like (LOC101250651), mRNA
comp28760_c0_seq20	gi|460390645|ref|XM_004240891.1|	80.26	461	85	6	418	875	1140	683	3e-90	342	458	29.28	PREDICTED: Solanum lycopersicum CTD small phosphatase-like protein 2-like (LOC101252994), mRNA
comp10698_c0_seq1	gi|297837004|ref|XM_002886338.1|	81.93	487	77	8	498	974	486	1	5e-108	401	486	63.28	Arabidopsis lyrata subsp. lyrata ubiquitin-conjugating enzyme 37 (UBC5), mRNA
comp26480_c0_seq4	gi|359475698|ref|XM_003631686.1|	75.2	1786	412	28	646	2414	2163	392	0	815	1772	57.64	PREDICTED: Vitis vinifera protein FAR-RED IMPAIRED RESPONSE 1-like (LOC100251986), mRNA
comp27427_c0_seq5	gi|319718148|gb|FJ982293.1|	84.76	328	50	0	181	508	1035	708	4e-86	329	328	26.84	Triphysaria pusilla GAGA-binding transcriptional activator (BBR/BPC5) mRNA, complete cds
comp27718_c2_seq4	gi|224068991|ref|XM_002326212.1|	79.23	337	67	2	2607	2943	379	46	2e-56	231	334	78.59	Populus trichocarpa predicted protein, mRNA
comp28137_c0_seq1	gi|295149269|gb|GU983040.1|	76.71	1546	281	58	193	1705	1541	42	0	787	1500	70.75	Salvia miltiorrhiza genotype large leaf S-adenosylmethionine decarboxylase mRNA, complete cds
comp28327_c2_seq7	gi|359481217|ref|XM_002267797.2|	79.96	1846	354	15	554	2391	1	1838	0	1345	1838	82.13	PREDICTED: Vitis vinifera vacuolar-sorting receptor 1-like (LOC100265315), mRNA
comp23549_c2_seq1	gi|356511318|ref|XM_003524326.1|	83.33	378	63	0	2	379	214	591	6e-93	350	378	34.05	PREDICTED: Glycine max NADH dehydrogenase [ubiquinone] iron-sulfur protein 8, mitochondrial-like (LOC100819489), mRNA
comp19039_c0_seq1	gi|460391382|ref|XM_004241252.1|	82.39	2964	478	37	253	3191	283	3227	0	2542	2945	76.67	PREDICTED: Solanum lycopersicum AP-2 complex subunit alpha-2-like (LOC101246147), mRNA
comp16882_c0_seq1	gi|403044347|ref|NM_001255145.2|	76.29	464	110	0	11	474	881	1344	4e-62	248	464	27.13	Glycine max enoyl-[acyl-carrier-protein] reductase [NADH], chloroplastic-like (LOC100777266), mRNA
comp15245_c1_seq2	gi|225432036|ref|XM_002273688.1|	78.19	486	102	4	97	580	702	219	1e-79	307	484	53.42	PREDICTED: Vitis vinifera uncharacterized LOC100243195 (LOC100243195), mRNA
comp26116_c0_seq2	gi|460367312|ref|XM_004229471.1|	78.32	2320	470	30	238	2548	2423	128	0	1467	2296	83.01	PREDICTED: Solanum lycopersicum protein transport protein SEC23-like (LOC101255531), mRNA
comp24447_c0_seq1	gi|460370062|ref|XM_004230826.1|	81.19	388	64	4	146	524	326	713	9e-79	303	388	24.54	PREDICTED: Solanum lycopersicum 26S protease regulatory subunit S10B homolog B-like (LOC101268039), mRNA
comp29331_c0_seq4	gi|297830101|ref|XM_002882887.1|	84.14	145	22	1	392	536	331	188	3e-29	139	144	28.4	Arabidopsis lyrata subsp. lyrata ATCOX17, mRNA
comp27806_c1_seq1	gi|460386517|ref|XM_004238897.1|	82.85	1773	300	4	377	2148	1920	151	0	1587	1770	77.19	PREDICTED: Solanum lycopersicum serine/threonine-protein phosphatase 2A 65 kDa regulatory subunit A beta isoform-like (LOC101259540), mRNA
comp30041_c0_seq21	gi|154350257|gb|AC182570.2|	86.99	123	16	0	648	770	85473	85351	6e-29	139	123	0.09	Mimulus guttatus clone MGBa-64L10, complete sequence
comp20188_c0_seq3	gi|359483295|ref|XM_002265775.2|	82.88	2517	423	7	303	2815	176	2688	0	2254	2513	82.96	PREDICTED: Vitis vinifera pyrophosphate-energized membrane proton pump 3-like (LOC100247980), mRNA
comp19967_c0_seq1	gi|269093698|gb|CP001820.1|	86.07	280	35	3	1	278	581675	581952	2e-77	298	278	0.01	Veillonella parvula DSM 2008, complete genome
comp28981_c0_seq1	gi|356511120|ref|XM_003524230.1|	73.53	1001	244	19	1025	2014	922	1912	2e-95	361	991	44.16	PREDICTED: Glycine max uncharacterized protein LOC100807909 (LOC100807909), partial mRNA
comp28933_c2_seq7	gi|225424900|ref|XM_002269906.1|	74.88	868	187	26	15	862	1758	902	3e-97	366	857	30.03	PREDICTED: Vitis vinifera uncharacterized LOC100255337 (LOC100255337), mRNA
comp19909_c0_seq1	gi|225436115|ref|XM_002273593.1|	83.26	233	37	2	1	232	2323	2554	5e-52	213	232	5.6	PREDICTED: Vitis vinifera aldehyde oxidase 4-like (LOC100265098), mRNA
comp23712_c0_seq10	gi|460401935|ref|XM_004246423.1|	85.71	651	93	0	225	875	787	137	0	688	651	61.76	PREDICTED: Solanum lycopersicum ras-related protein RABE1a-like (LOC101267153), mRNA
comp16537_c0_seq1	gi|225458915|ref|XM_002285450.1|	79.68	1265	248	9	565	1826	959	2217	0	904	1259	43.09	PREDICTED: Vitis vinifera probable xyloglucan glycosyltransferase 12-like (LOC100242055), mRNA
comp26316_c0_seq2	gi|225465527|ref|XM_002273227.1|	78.83	1044	211	9	581	1619	1626	588	0	695	1039	49.55	PREDICTED: Vitis vinifera metal transporter Nramp6-like (LOC100256746), mRNA
comp27917_c0_seq8	gi|189163038|dbj|AP010272.1|	75.05	958	208	24	654	1591	19619	18673	3e-112	416	947	0.92	Lotus japonicus genomic DNA, chromosome 4, clone: LjT09C19, TM1717, complete sequence
comp10425_c0_seq1	gi|225442804|ref|XM_002285237.1|	83.62	1178	191	2	282	1458	148	1324	0	1105	1177	70.02	PREDICTED: Vitis vinifera 26S protease regulatory subunit 8 homolog A-like (LOC100254957), mRNA
comp15459_c0_seq1	gi|460404691|ref|XM_004247767.1|	77.62	934	202	6	172	1103	3932	3004	2e-155	560	929	21.92	PREDICTED: Solanum lycopersicum probable leucine-rich repeat receptor-like protein kinase At2g33170-like (LOC101252436), mRNA
comp22574_c0_seq1	gi|460382944|ref|XM_004237148.1|	78.21	817	168	8	20	834	4841	4033	2e-141	514	809	16.03	PREDICTED: Solanum lycopersicum 1-phosphatidylinositol 3-phosphate 5-kinase-like (LOC101260812), mRNA
comp26121_c1_seq6	gi|16904670|dbj|AP003022.2|	82.1	162	29	0	188	349	95814	95653	4e-29	139	162	0.11	Oryza sativa Japonica Group genomic DNA, chromosome 1, PAC clone:P0681B11
comp23967_c0_seq4	gi|255571078|ref|XM_002526444.1|	75.46	273	64	3	1784	2055	512	242	7e-26	130	271	20.16	Ricinus communis ATP binding protein, putative, mRNA
comp19879_c0_seq1	gi|356561113|ref|XM_003548782.1|	81.64	256	45	2	209	463	91	345	1e-50	211	255	20.43	PREDICTED: Glycine max protein MID1-COMPLEMENTING ACTIVITY 1-like (LOC100796645), mRNA
comp19669_c0_seq2	gi|160954358|emb|CU224986.1|	79.87	611	119	4	28	636	58	666	9e-121	444	609	62.02	Populus EST from leave
comp29058_c1_seq3	gi|401661910|emb|FR714868.1|	92.5	80	3	2	549	628	323143	323067	9e-21	111	77	0.02	Malus x domestica mitchondrial complete genome, cultivar Golden delicious
comp24708_c0_seq12	gi|460412614|ref|XM_004251645.1|	74.11	1035	249	18	917	1941	722	1747	7e-110	409	1026	49.66	PREDICTED: Solanum lycopersicum uncharacterized LOC101250665 (LOC101250665), mRNA
comp29617_c0_seq10	gi|255571789|ref|XM_002526792.1|	74.94	1317	285	39	371	1666	115	1407	4e-156	562	1293	91.25	Ricinus communis ribosomal pseudouridine synthase, putative, mRNA
comp29326_c2_seq7	gi|460398989|ref|XM_004244981.1|	86.89	305	40	0	368	672	1444	1140	3e-90	342	305	16.24	PREDICTED: Solanum lycopersicum DEAD-box ATP-dependent RNA helicase 56-like (LOC101259772), mRNA
comp29716_c0_seq1	gi|359486793|ref|XM_002283240.2|	82.59	425	74	0	146	570	60	484	4e-100	375	425	46.75	PREDICTED: Vitis vinifera ribosomal RNA large subunit methyltransferase E-like (LOC100247875), mRNA
comp30090_c1_seq28	gi|460414980|ref|XM_004252791.1|	80.7	316	52	6	644	959	3843	4149	6e-58	237	307	4.29	PREDICTED: Solanum lycopersicum uncharacterized LOC101266917 (LOC101266917), mRNA
comp22811_c0_seq3	gi|302398968|gb|HM122640.1|	73.9	479	114	7	26	500	784	313	7e-42	182	472	32.37	Malus x domestica MYBR domain class transcription factor (MYBR15) mRNA, complete cds
comp28020_c0_seq4	gi|460405646|ref|XM_004248239.1|	78.16	1264	262	13	247	1504	91	1346	0	793	1256	44.18	PREDICTED: Solanum lycopersicum nuclear cap-binding protein subunit 1-like (LOC101249122), mRNA
comp24510_c0_seq4	gi|460397051|ref|XM_004244034.1|	83.21	917	148	5	313	1226	1152	239	0	835	914	56.32	PREDICTED: Solanum lycopersicum serine/threonine-protein phosphatase PP-X isozyme 2-like (LOC101263042), mRNA
comp20515_c0_seq2	gi|359492843|ref|XM_002285765.2|	80.35	1033	193	8	135	1162	216	1243	0	774	1028	58.24	PREDICTED: Vitis vinifera endoplasmic reticulum-Golgi intermediate compartment protein 3-like (LOC100250637), mRNA
comp25518_c0_seq1	gi|460365143|ref|XM_004228416.1|	79.9	1169	227	7	286	1450	367	1531	0	850	1165	58.9	PREDICTED: Solanum lycopersicum protein CLP1 homolog (LOC101249197), mRNA
comp30128_c0_seq6	gi|357518330|ref|XM_003629406.1|	73.03	2028	487	44	761	2762	2369	376	0	660	1994	47.48	Medicago truncatula Tubby-like F-box protein (MTR_8g077680) mRNA, complete cds
comp25186_c1_seq1	gi|460386836|ref|XM_004239054.1|	80.74	405	76	2	229	632	113	516	6e-82	315	404	40.93	PREDICTED: Solanum lycopersicum protein UXT homolog (LOC101258456), mRNA
comp14763_c0_seq1	gi|460389899|ref|XM_004240535.1|	84.02	632	95	5	1	629	653	1281	1e-168	603	629	42.3	PREDICTED: Solanum lycopersicum uncharacterized LOC101246434 (LOC101246434), mRNA
comp26083_c1_seq3	gi|388520116|gb|BT148326.1|	75.81	430	88	14	259	688	293	706	1e-48	204	414	49.05	Lotus japonicus clone JCVI-FLLj-8N12 unknown mRNA
comp21656_c0_seq1	gi|358348763|ref|XM_003638365.1|	78.4	338	72	1	567	904	199	535	8e-53	219	337	30.86	Medicago truncatula hypothetical protein (MTR_130s0031) mRNA, complete cds
comp29040_c1_seq4	gi|282947233|emb|FN543502.1|	96.08	510	17	3	1	508	3932450	3931942	0	828	509	0.01	Citrobacter rodentium ICC168, complete genome
comp11155_c0_seq1	gi|388493475|gb|BT135009.1|	81.11	270	46	3	20	285	396	128	4e-51	211	269	35.12	Medicago truncatula clone JCVI-FLMt-8P1 unknown mRNA
comp21337_c1_seq1	gi|357481228|ref|XM_003610852.1|	72.18	841	208	24	2585	3412	2518	3345	7e-57	233	828	18.25	Medicago truncatula Pentatricopeptide repeat-containing protein (MTR_5g008300) mRNA, complete cds
comp25229_c0_seq1	gi|356549804|ref|XM_003543233.1|	76.99	765	137	29	786	1532	867	124	8e-108	401	744	41.36	PREDICTED: Glycine max organic cation transporter protein-like, transcript variant 2 (LOC100797665), mRNA
comp21166_c0_seq5	gi|460395501|ref|XM_004243274.1|	72.11	814	188	36	121	919	231	1020	1e-49	209	790	24.83	PREDICTED: Solanum lycopersicum protein STRUBBELIG-RECEPTOR FAMILY 3-like (LOC101259169), mRNA
comp26759_c0_seq2	gi|255574136|ref|XM_002527938.1|	76.02	2039	462	22	1054	3077	2174	148	0	1031	2027	63.98	Ricinus communis Ubiquinone biosynthesis protein coq-8, putative, mRNA
comp21212_c0_seq4	gi|449445992|ref|XM_004140708.1|	73.71	696	160	21	407	1092	439	1121	3e-62	250	683	42.03	PREDICTED: Cucumis sativus glutaminyl-peptide cyclotransferase-like (LOC101211661), mRNA
comp28753_c0_seq14	gi|224072668|ref|XM_002303794.1|	81.33	316	51	7	1343	1654	1081	1392	3e-62	250	312	20.42	Populus trichocarpa predicted protein, mRNA
comp11444_c0_seq1	gi|356500209|ref|XM_003518878.1|	73.92	510	127	6	157	663	138	644	3e-47	200	507	30.51	PREDICTED: Glycine max basic 7S globulin-like (LOC100797018), mRNA
comp25263_c0_seq3	gi|292804209|gb|AC239573.3|	73.66	2035	456	58	448	2454	39247	41229	0	715	1983	1.57	Solanum lycopersicum strain Heinz 1706 chromosome 10 clone hba-15n6 map 10, complete sequence
comp28058_c0_seq5	gi|224111273|ref|XM_002315765.1|	77.61	911	192	11	280	1184	1028	124	5e-150	542	905	86.94	Populus trichocarpa predicted protein, mRNA
comp23347_c0_seq1	gi|460410966|ref|XM_004250838.1|	84.43	1323	204	2	53	1374	98	1419	0	1301	1322	80.22	PREDICTED: Solanum lycopersicum COP9 signalosome complex subunit 2-like (LOC101258618), mRNA
comp27348_c0_seq4	gi|356557554|ref|XM_003547033.1|	80.37	377	74	0	2932	3308	416	40	5e-73	287	377	10.49	PREDICTED: Glycine max calmodulin-binding transcription activator 2-like (LOC100818124), mRNA
comp25549_c4_seq3	gi|460406446|ref|XM_004248628.1|	87.73	277	32	2	393	668	601	326	2e-84	322	276	29.58	PREDICTED: Solanum lycopersicum V-type proton ATPase 16 kDa proteolipid subunit-like (LOC101253944), mRNA
comp29946_c1_seq7	gi|224136423|ref|XM_002322290.1|	74.04	1433	328	32	511	1912	1970	551	4e-151	545	1420	65.65	Populus trichocarpa predicted protein, mRNA
comp31294_c0_seq1	gi|460411466|ref|XM_004251084.1|	78.26	1394	281	22	314	1696	1808	426	0	876	1383	63.64	PREDICTED: Solanum lycopersicum protein disulfide isomerase-like 1-4-like (LOC101257830), mRNA
comp18820_c0_seq2	gi|255581954|ref|XM_002531730.1|	77.84	1137	234	15	496	1622	41	1169	0	688	1129	51.69	Ricinus communis transporter, putative, mRNA
comp28063_c0_seq12	gi|356511667|ref|XM_003524497.1|	78.83	907	178	14	343	1242	304	1203	2e-167	599	900	59.48	PREDICTED: Glycine max protease Do-like 1, chloroplastic-like (LOC100783877), mRNA
comp22279_c0_seq1	gi|388504269|gb|BT140406.1|	75.41	423	82	12	334	755	755	354	5e-43	185	402	33.7	Lotus japonicus clone JCVI-FLLj-1F20 unknown mRNA
comp29591_c0_seq3	gi|460390160|ref|XR_182824.1|	74.45	3656	831	86	562	4178	4286	695	0	1482	3592	80.38	PREDICTED: Solanum lycopersicum ABC transporter C family member 10-like (LOC101257267), misc_RNA
comp26281_c0_seq2	gi|363814462|ref|NM_001255937.1|	75.32	312	72	4	186	496	1294	987	8e-31	145	308	18.34	Glycine max tRNA (cytosine-5-)-methyltransferase-like (LOC100792567), mRNAgi|255640236|gb|BT096184.1| Soybean clone JCVI-FLGm-20B19 unknown mRNA
comp25028_c0_seq2	gi|224105122|ref|XM_002313659.1|	85.81	1424	200	2	313	1735	1437	15	0	1509	1423	78.62	Populus trichocarpa predicted protein, mRNA
comp24150_c0_seq1	gi|6996559|emb|AJ272011.1|	80.88	1119	192	18	245	1352	176	1283	0	861	1108	66.43	Nicotiana plumbaginifolia mRNA for oligouridylate binding protein (ubp1 gene)
comp23848_c0_seq1	gi|116642206|emb|CT830777.1|	76.19	504	92	17	271	751	154	652	1e-59	241	499	63.49	Oryza sativa (indica cultivar-group) cDNA clone:OSIGCPI029I04, full insert sequence
comp19309_c0_seq2	gi|359483332|ref|XM_002264466.2|	78.27	2278	421	58	452	2692	2256	16	0	1397	2241	84.57	PREDICTED: Vitis vinifera uncharacterized LOC100257332, transcript variant 1 (LOC100257332), mRNA
comp230174_c0_seq1	gi|211583076|emb|AM920428.1|	96.93	326	8	2	3	328	1374916	1374593	9e-152	545	324	0.01	Penicillium chrysogenum Wisconsin 54-1255 complete genome, contig Pc00c13
comp19929_c1_seq4	gi|460374056|ref|XM_004232780.1|	73.75	861	204	16	1636	2491	1699	2542	1e-82	318	844	30.37	PREDICTED: Solanum lycopersicum protein STRUBBELIG-RECEPTOR FAMILY 3-like (LOC101261873), mRNA
comp28652_c1_seq8	gi|224922891|gb|AC235127.1|	74.7	332	64	15	852	1165	73118	72789	4e-26	130	330	0.16	Glycine max strain Williams 82 clone GM_WBa0045F22, complete sequence
comp26925_c1_seq2	gi|359483483|ref|XM_002273905.2|	77.41	633	129	8	313	938	432	1057	6e-97	364	626	32.59	PREDICTED: Vitis vinifera putative E3 ubiquitin-protein ligase RING1a-like (LOC100267448), mRNA
comp26337_c0_seq1	gi|225444224|ref|XR_077726.1|	74.46	1915	442	34	419	2299	472	2373	0	784	1902	66.41	PREDICTED: Vitis vinifera alpha-glucosidase-like (LOC100264744), miscRNA
comp29206_c1_seq6	gi|403043504|ref|NM_001253187.2|	85.48	186	25	2	318	502	953	769	3e-45	193	185	14.13	Glycine max E3 ubiquitin-protein ligase MARCH1-like (LOC100789593), mRNA
comp22124_c0_seq1	gi|1246767|emb|X94299.1|	80.81	620	117	2	1	619	506	1124	4e-133	484	619	42.99	L.japonica mRNA for cytosolic glutamine synthetase
comp30822_c0_seq1	gi|388503353|gb|BT139948.1|	82.71	931	161	0	241	1171	131	1061	0	828	931	75.57	Medicago truncatula clone JCVI-FLMt-9I14 unknown mRNA
comp29869_c0_seq21	gi|357119075|ref|XM_003561224.1|	73.04	638	148	17	484	1106	1008	380	3e-48	204	629	48.68	PREDICTED: Brachypodium distachyon probable cytosolic iron-sulfur protein assembly protein-like (LOC100828154), mRNA
comp26483_c0_seq6	gi|255547789|ref|XM_002514906.1|	77	500	105	7	548	1039	2734	2237	3e-70	278	498	15.66	Ricinus communis conserved hypothetical protein, mRNA
comp24586_c2_seq1	gi|449534331|ref|XM_004174069.1|	76.68	386	89	1	254	639	183	567	3e-51	213	385	49.36	PREDICTED: Cucumis sativus uncharacterized LOC101228453 (LOC101228453), mRNA
comp10681_c2_seq1	gi|460388622|ref|XM_004239918.1|	82.08	491	80	8	358	844	406	892	2e-111	412	487	40.86	PREDICTED: Solanum lycopersicum macro domain-containing protein VPA0103-like, transcript variant 2 (LOC101264723), mRNA
comp28377_c2_seq1	gi|20376939|gb|AC093178.4|	69.74	1150	317	28	1563	2696	1309	2443	8e-37	167	1135	0.83	Oryza sativa Japonica Group chromosome 10 clone OSJNBb0091B12, complete sequence
comp28063_c0_seq4	gi|356511667|ref|XM_003524497.1|	78.83	907	178	14	372	1271	304	1203	2e-167	599	900	59.48	PREDICTED: Glycine max protease Do-like 1, chloroplastic-like (LOC100783877), mRNA
comp28180_c2_seq2	gi|340007640|gb|JN098455.1|	94.59	740	16	10	3124	3840	352834	353572	0	1123	739	0.14	Mimulus guttatus mitochondrion, complete genome
comp26207_c0_seq2	gi|224138753|ref|XM_002322857.1|	80.84	522	98	2	4	524	363	883	2e-110	409	521	46.73	Populus trichocarpa transcription factor DP, E2 dimerization partner protein (DPa), mRNA
comp18604_c0_seq3	gi|460387483|ref|XM_004239359.1|	80.42	383	67	8	1226	1604	1496	1118	1e-72	285	379	15.34	PREDICTED: Solanum lycopersicum ceramide kinase-like (LOC101267524), mRNA
comp28259_c3_seq3	gi|460373120|ref|XM_004232323.1|	76.28	1745	394	18	131	1865	156	1890	0	911	1735	22.36	PREDICTED: Solanum lycopersicum HEAT repeat-containing protein 5B-like (LOC101247084), mRNA
comp15067_c0_seq1	gi|460373599|ref|XM_004232555.1|	75.86	783	183	6	329	1108	1904	1125	2e-105	394	780	35.49	PREDICTED: Solanum lycopersicum uncharacterized LOC101245716 (LOC101245716), mRNA
comp24018_c0_seq1	gi|460384528|ref|XM_004237915.1|	85.46	227	32	1	328	554	420	195	4e-58	235	226	34.72	PREDICTED: Solanum lycopersicum 40S ribosomal protein S21-like (LOC101244950), mRNA
comp29404_c2_seq25	gi|399191335|gb|JQ464674.1|	99.87	784	1	0	265	1048	1	784	0	1443	784	54.14	Uncultured bacterium clone 070043_162 16S ribosomal RNA gene, partial sequence
comp22688_c0_seq2	gi|460367508|ref|XM_004229568.1|	79.39	262	48	6	2179	2437	614	356	7e-41	180	259	8.09	PREDICTED: Solanum lycopersicum uncharacterized LOC101267843 (LOC101267843), mRNA
comp20980_c0_seq5	gi|224127259|ref|XM_002319991.1|	80.19	313	52	4	179	482	526	215	2e-55	226	312	20.72	Populus trichocarpa predicted protein, mRNA
comp29654_c2_seq21	gi|255574547|ref|XM_002528139.1|	76.72	885	191	14	88	963	771	1649	3e-131	479	879	47.33	Ricinus communis fk506 binding protein, putative, mRNA
comp26100_c0_seq1	gi|460406703|ref|XM_004248753.1|	81.12	2400	405	37	207	2582	2952	577	0	1879	2376	69.84	PREDICTED: Solanum lycopersicum potassium transporter 7-like (LOC101244625), mRNA
comp465195_c0_seq1	gi|438688391|emb|HF567871.1|	92.13	178	13	1	76	252	81838	81661	4e-63	250	178	0.12	Tectona grandis complete chloroplast genome, haplotype 3
comp21629_c1_seq1	gi|460369058|ref|XM_004230334.1|	80.37	3601	645	45	933	4489	3694	112	0	2676	3583	77.35	PREDICTED: Solanum lycopersicum uncharacterized LOC101246184 (LOC101246184), mRNA
comp17166_c0_seq1	gi|153943243|dbj|AK284720.1|	87.08	449	58	0	21	469	420	868	2e-140	508	449	51.61	Gryllus bimaculatus mRNA, GBcontig31581
comp450596_c0_seq1	gi|442624273|ref|NM_001259505.2|	99.21	379	3	0	1	379	2572	2950	0	684	379	2.5	Drosophila melanogaster smooth (sm), transcript variant AA, mRNA
comp29821_c1_seq11	gi|3421381|gb|AF081214.1|AF081214	78.42	570	114	9	531	1097	960	397	4e-96	363	564	40.29	Capsicum chinense caffeic acid-3-O-methyltransferase (Comt) mRNA, complete cds
comp28093_c1_seq12	gi|388499831|gb|BT138187.1|	83.1	213	34	2	635	846	284	73	3e-45	193	212	26.6	Medicago truncatula clone JCVI-FLMt-10D20 unknown mRNA
comp32452_c0_seq1	gi|359494674|ref|XM_002265208.2|	76.44	1027	219	19	237	1253	1396	383	8e-148	534	1014	62.52	PREDICTED: Vitis vinifera ALA-interacting subunit 3-like (LOC100267404), mRNA
comp29266_c0_seq3	gi|460402541|ref|XR_183081.1|	74.51	977	220	21	467	1429	1373	412	9e-107	398	962	54.91	PREDICTED: Solanum lycopersicum vacuolar cation/proton exchanger 3-like (LOC101254519), misc_RNA
comp20530_c0_seq1	gi|460371077|ref|XM_004231324.1|	79.42	2143	429	11	375	2511	2346	210	0	1504	2137	90.78	PREDICTED: Solanum lycopersicum oligopeptide transporter 4-like (LOC101249031), mRNA
comp29846_c1_seq7	gi|460399981|ref|XM_004245467.1|	81.66	518	87	7	704	1217	407	920	2e-114	424	514	28.06	PREDICTED: Solanum lycopersicum putative E3 ubiquitin-protein ligase UBR7-like (LOC101256507), mRNA
comp24079_c1_seq1	gi|460385390|ref|XM_004238339.1|	80.59	881	155	13	167	1039	293	1165	0	665	873	56.84	PREDICTED: Solanum lycopersicum prolyl 4-hydroxylase subunit alpha-1-like, transcript variant 1 (LOC101246711), mRNA
comp28294_c1_seq1	gi|3676295|gb|U96497.1|NSU96497	85.98	1455	202	2	371	1824	1675	222	0	1555	1454	73.32	Nicotiana sylvestris ATPase beta subunit (nsatp2.2.1) mRNA, nuclear gene encoding mitochondrial protein, complete cds
comp26463_c0_seq1	gi|242093567|ref|XM_002437229.1|	73.44	896	222	16	665	1552	1406	519	9e-84	322	888	46.2	Sorghum bicolor hypothetical protein, mRNA
comp26127_c0_seq1	gi|359494311|ref|XM_002268860.2|	75.49	6176	1331	159	435	6520	1119	7201	0	2848	6083	47.2	PREDICTED: Vitis vinifera E3 ubiquitin-protein ligase UPL1-like (LOC100246297), mRNA
comp29896_c2_seq8	gi|460375486|ref|XM_004233489.1|	75.73	651	133	19	321	960	1433	797	2e-78	303	637	37.1	PREDICTED: Solanum lycopersicum RNA pseudourine synthase 5-like (LOC101246017), mRNA
comp30134_c0_seq4	gi|297814807|ref|XM_002875241.1|	79.58	289	49	7	4	287	1463	1180	3e-47	198	284	19.06	Arabidopsis lyrata subsp. lyrata hypothetical protein, mRNA
comp27030_c1_seq3	gi|359489893|ref|XM_002274295.2|	80.25	1038	199	4	135	1169	29	1063	0	776	1035	53.74	PREDICTED: Vitis vinifera E3 ubiquitin-protein ligase synoviolin-like (LOC100252838), mRNA
comp25942_c0_seq1	gi|359494068|ref|XM_002277379.2|	81.92	907	156	7	552	1454	441	1343	0	760	903	59.84	PREDICTED: Vitis vinifera aspartate carbamoyltransferase 2, chloroplastic-like (LOC100246977), mRNA
comp27582_c2_seq1	gi|449459905|ref|XM_004147639.1|	70.27	1349	320	63	480	1787	2073	765	3e-45	195	1309	44.69	PREDICTED: Cucumis sativus uncharacterized LOC101219429 (LOC101219429), mRNA
comp24994_c0_seq2	gi|349713561|emb|FQ396838.1|	81.71	891	159	4	390	1278	44	932	0	739	889	77.44	Vitis vinifera clone SS0AEB8YK16
comp15963_c0_seq1	gi|460399328|ref|XM_004245146.1|	82.69	439	76	0	159	597	551	113	7e-105	390	439	24.2	PREDICTED: Solanum lycopersicum protein arginine N-methyltransferase PRMT10-like (LOC101263337), mRNA
comp28173_c3_seq1	gi|2921210|gb|AF026149.1|AF026149	87.82	1642	171	17	52	1689	1	1617	0	1897	1617	78.04	Perilla frutescens beta-ketoacyl-ACP synthase II (KAS II) mRNA, complete cds
comp22332_c0_seq1	gi|357480002|ref|XM_003610239.1|	78.46	729	133	14	7	714	1219	1944	4e-124	455	726	34.21	Medicago truncatula Heat-shock protein (MTR_4g130540) mRNA, complete cds
comp29284_c0_seq9	gi|1778144|gb|U66402.1|NTU66402	81.53	1007	175	10	283	1284	1243	243	0	819	1001	64.58	Nicotiana tabacum plastid phosphate/phosphoenolpyruvate translocator precursor (TABPPT10) mRNA, complete cds
comp24128_c1_seq8	gi|313586474|gb|HM363451.1|	85.35	389	57	0	86	474	389	1	1e-108	403	389	98.98	Hevea brasiliensis 40S ribosomal protein S15A (RPS15A) mRNA, complete cds
comp28691_c0_seq49	gi|147826866|emb|AM489137.2|	85.93	135	19	0	1430	1564	43737	43603	2e-30	145	135	0.3	Vitis vinifera contig VV78X201315.23, whole genome shotgun sequence
comp22472_c1_seq1	gi|297811138|ref|XM_002873407.1|	83.4	241	40	0	1	241	559	799	6e-55	224	241	24.42	Arabidopsis lyrata subsp. lyrata EMB3010, mRNA
comp27227_c2_seq5	gi|255584767|ref|XM_002533056.1|	78.23	441	93	3	169	606	13	453	2e-71	279	441	97.35	Ricinus communis histone h2a, putative, mRNA
comp28986_c2_seq3	gi|327493266|gb|GU575360.1|	78.53	531	108	6	186	713	26	553	1e-90	344	528	95.14	Solanum nigrum BES1/BZR1-like protein (BEH) mRNA, partial cds
comp27962_c0_seq1	gi|74027163|gb|DQ124303.1|	79.98	804	155	6	464	1264	280	1080	5e-164	588	801	73.82	Linum usitatissimum putative alpha 1,3-xylosyltransferase mRNA, complete cds
comp21819_c0_seq4	gi|460400162|ref|XM_004245557.1|	73.56	1528	335	52	340	1822	474	1977	3e-143	520	1504	67.08	PREDICTED: Solanum lycopersicum uncharacterized LOC101258175 (LOC101258175), mRNA
comp27699_c0_seq12	gi|603866|emb|X83524.1|	78.57	448	90	6	410	854	1300	1744	2e-74	291	445	20.49	N.tabacum mRNA for L-Glutamate:tRNA-Glu ligase
comp33816_c0_seq1	gi|359478079|ref|XM_003632018.1|	81.02	1233	219	14	320	1544	308	1533	0	966	1226	58.38	PREDICTED: Vitis vinifera probable UDP-sugar transporter protein SLC35A5-like (LOC100855157), mRNA
comp25636_c1_seq1	gi|460414910|ref|XM_004252757.1|	85.54	166	24	0	1356	1521	848	683	3e-39	174	166	6.47	PREDICTED: Solanum lycopersicum transcription factor bHLH145-like (LOC101250384), mRNA
comp25078_c0_seq3	gi|356559658|ref|XM_003548068.1|	77.29	273	59	3	742	1011	735	463	2e-34	158	273	20.5	PREDICTED: Glycine max uncharacterized protein LOC100805861 (LOC100805861), mRNA
comp9189_c0_seq1	gi|359474504|ref|XR_139761.1|	81.73	602	108	2	211	811	1	601	4e-138	501	601	4.7	PREDICTED: Vitis vinifera uncharacterized LOC100260794 (LOC100260794), miscRNA
comp24576_c0_seq1	gi|388521658|gb|BT149097.1|	81.57	613	113	0	86	698	43	655	9e-140	507	613	72.63	Lotus japonicus clone JCVI-FLLj-14G15 unknown mRNA
comp31189_c0_seq1	gi|460372892|ref|XM_004232209.1|	75.53	519	90	21	180	670	1309	800	2e-53	220	510	34.67	PREDICTED: Solanum lycopersicum Hop-interacting protein THI043 (LOC101055524), mRNA
comp29604_c2_seq2	gi|359488676|ref|XM_002273741.2|	79.08	2108	422	18	820	2917	2249	151	0	1432	2099	72.5	PREDICTED: Vitis vinifera polyribonucleotide nucleotidyltransferase-like (LOC100257571), mRNA
comp23742_c0_seq4	gi|359496487|ref|XM_003635199.1|	74.63	1750	374	49	727	2447	1876	168	0	708	1709	64.73	PREDICTED: Vitis vinifera uncharacterized LOC100854867 (LOC100854867), mRNA
comp27829_c0_seq2	gi|460381261|ref|XR_182601.1|	74.43	1807	405	46	1289	3065	6311	4532	0	725	1780	23.26	PREDICTED: Solanum lycopersicum uncharacterized LOC101249343 (LOC101249343), misc_RNA
comp26132_c1_seq1	gi|460369060|ref|XM_004230335.1|	77.01	796	169	14	243	1031	1029	241	1e-120	444	789	52.08	PREDICTED: Solanum lycopersicum uncharacterized LOC101246475 (LOC101246475), mRNA
comp17839_c1_seq1	gi|359493029|ref|XM_002264324.2|	76.36	330	49	19	105	430	573	269	8e-33	150	305	18.75	PREDICTED: Vitis vinifera extensin-3-like (LOC100265028), mRNA
comp29538_c0_seq1	gi|460415846|ref|XM_004253217.1|	77.72	1046	217	11	500	1535	516	1555	1e-175	627	1040	56.92	PREDICTED: Solanum lycopersicum uncharacterized LOC101263198 (LOC101263198), mRNA
comp26616_c0_seq1	gi|359480703|ref|XM_002280881.2|	82.72	492	75	9	290	777	201	686	2e-116	429	486	28.09	PREDICTED: Vitis vinifera uncharacterized LOC100266317 (LOC100266317), mRNA
comp25398_c0_seq1	gi|359484459|ref|XM_002273800.2|	79.92	2306	448	14	226	2522	52	2351	0	1679	2300	87.09	PREDICTED: Vitis vinifera conserved oligomeric Golgi complex subunit 3-like (LOC100247522), mRNA
comp632787_c0_seq1	gi|211591067|emb|AM920437.1|	94.76	210	9	1	1	210	1884076	1883869	5e-86	326	208	0	Penicillium chrysogenum Wisconsin 54-1255 complete genome, contig Pc00c22
comp30918_c0_seq1	gi|347361141|gb|JF795473.1|	81.15	435	82	0	345	779	518	84	2e-92	350	435	59.1	Camellia sinensis ubiquitin conjugating enzyme mRNA, complete cds
comp31569_c0_seq1	gi|359479420|ref|XM_002268453.2|	82.57	505	85	2	129	630	84	588	2e-120	442	505	59.34	PREDICTED: Vitis vinifera probable ribosome biogenesis protein RLP24-like (LOC100250021), mRNA
comp27271_c0_seq4	gi|359487034|ref|XM_002265711.2|	77.29	295	64	3	284	576	971	678	2e-38	171	294	26.95	PREDICTED: Vitis vinifera ABSCISIC ACID-INSENSITIVE 5-like protein 2-like, transcript variant 1 (LOC100266389), mRNA
comp29268_c0_seq1	gi|242056528|ref|XM_002457365.1|	82.8	157	27	0	905	1061	131	287	1e-29	141	157	15.81	Sorghum bicolor hypothetical protein, mRNA
comp26548_c1_seq2	gi|225429399|ref|XM_002275272.1|	78.98	528	101	10	428	949	1473	950	4e-93	351	524	26.36	PREDICTED: Vitis vinifera 6-phosphofructokinase 3-like (LOC100245746), mRNA
comp19326_c0_seq2	gi|460381489|ref|XM_004236434.1|	80.76	1185	210	12	144	1322	3844	5016	0	909	1173	20.34	PREDICTED: Solanum lycopersicum formin-like protein 5-like (LOC101262608), mRNA
comp27654_c2_seq9	gi|225462108|ref|XM_002277806.1|	79.88	338	63	5	720	1053	477	813	3e-60	243	337	24.67	PREDICTED: Vitis vinifera polyadenylate-binding protein, cytoplasmic and nuclear-like (LOC100251410), mRNA
comp20501_c1_seq1	gi|242090764|ref|XM_002441170.1|	77.28	427	91	6	392	815	722	299	2e-61	246	424	45.99	Sorghum bicolor hypothetical protein, mRNA
comp27569_c1_seq1	gi|237757423|gb|AC233569.4|	76.41	301	45	22	104	391	13640	13927	7e-29	139	288	0.25	Medicago truncatula clone mth2-73i21, complete sequence
comp15790_c0_seq3	gi|359491171|ref|XM_002275656.2|	82.35	442	74	4	432	871	2066	1627	8e-102	381	440	18.44	PREDICTED: Vitis vinifera probable Ufm1-specific protease-like (LOC100263796), mRNA
comp32635_c0_seq1	gi|225463551|ref|XM_002267120.1|	82.9	801	137	0	341	1141	1095	295	0	721	801	54.6	PREDICTED: Vitis vinifera COP9 signalosome complex subunit 6a-like (LOC100246357), mRNA
comp27109_c2_seq12	gi|460396273|ref|XM_004243653.1|	76.68	549	116	9	22	564	1672	1130	6e-76	294	543	20.54	PREDICTED: Solanum lycopersicum ATP-dependent DNA helicase Q-like 3-like (LOC101250424), mRNA
comp21680_c0_seq1	gi|270150945|gb|BT117831.1|	76.84	1360	307	6	220	1578	1648	296	0	760	1353	70.91	Picea glauca clone GQ03913_M11 mRNA sequence
comp14630_c0_seq1	gi|225320792|dbj|AK325003.1|	79.91	886	160	14	740	1610	679	1561	9e-178	634	883	45.7	Solanum lycopersicum cDNA, clone: LEFL1090AA08, HTC in leaf
comp27593_c0_seq2	gi|255571056|ref|XM_002526433.1|	78.25	1154	219	27	2571	3698	1619	472	0	712	1148	40.62	Ricinus communis RNA binding protein, putative, mRNA
comp23407_c0_seq1	gi|449533117|ref|XM_004173476.1|	76.08	694	153	12	9	696	60	746	3e-93	351	687	33.66	PREDICTED: Cucumis sativus auxin response factor 9-like (LOC101213942), partial mRNA
comp19320_c0_seq3	gi|359480672|ref|XM_002282420.2|	76.31	325	68	5	60	384	535	220	4e-37	165	316	33.09	PREDICTED: Vitis vinifera uncharacterized LOC100250717 (LOC100250717), mRNA
comp26628_c0_seq1	gi|225457010|ref|XM_002278997.1|	75.98	383	83	8	229	605	564	943	5e-44	189	380	29.25	PREDICTED: Vitis vinifera transcription factor MYB98-like (LOC100243240), mRNA
comp30477_c0_seq1	gi|460376501|ref|XM_004233989.1|	78	400	73	13	91	484	156	546	1e-58	237	391	45.1	PREDICTED: Solanum lycopersicum uncharacterized LOC101261585 (LOC101261585), mRNA
comp26536_c2_seq2	gi|449435555|ref|XM_004135513.1|	79.43	1191	235	10	86	1271	1228	43	0	833	1186	79.92	PREDICTED: Cucumis sativus UDP-arabinose 4-epimerase 1-like (LOC101214131), mRNA
comp22769_c0_seq1	gi|255543458|ref|XM_002512746.1|	82.04	763	128	9	349	1106	773	15	3e-180	641	759	92	Ricinus communis Xyloglucan endotransglucosylase/hydrolase protein A precursor, putative, mRNA
comp29777_c0_seq12	gi|460406807|ref|XM_004248802.1|	76.5	868	174	28	1406	2261	1105	256	5e-121	446	850	39.35	PREDICTED: Solanum lycopersicum uncharacterized LOC101263168 (LOC101263168), mRNA
comp21504_c0_seq7	gi|225451180|ref|XM_002272891.1|	74.98	2994	661	64	1027	3964	2987	26	0	1299	2962	74.74	PREDICTED: Vitis vinifera protein HASTY 1-like (LOC100258918), mRNA
comp29404_c2_seq26	gi|399191335|gb|JQ464674.1|	87.54	915	88	15	265	1157	1	911	0	1035	911	62.91	Uncultured bacterium clone 070043_162 16S ribosomal RNA gene, partial sequence
comp25231_c0_seq2	gi|460369697|ref|XM_004230646.1|	75.27	1035	242	14	123	1150	231	1258	9e-132	481	1028	57.72	PREDICTED: Solanum lycopersicum ribosomal RNA large subunit methyltransferase N-like (LOC101264767), mRNA
comp2102_c1_seq1	gi|359488863|ref|XM_003633787.1|	82.97	411	62	8	18	424	2890	2484	3e-97	364	407	13.75	PREDICTED: Vitis vinifera GPI ethanolamine phosphate transferase 1-like (LOC100254323), mRNA
comp24214_c1_seq3	gi|460375199|ref|XM_004233347.1|	77.95	576	123	3	38	610	756	182	8e-95	357	575	39.55	PREDICTED: Solanum lycopersicum abhydrolase domain-containing protein FAM108C1-like (LOC101253051), mRNA
comp22497_c0_seq2	gi|224140580|ref|XM_002323624.1|	76.85	877	181	15	335	1200	49	914	9e-130	475	866	87.47	Populus trichocarpa predicted protein, mRNA
comp136899_c0_seq1	gi|332640072|gb|CP002686.1|	86.5	474	62	2	92	564	4964809	4965281	7e-144	520	473	0	Arabidopsis thaliana chromosome 3, complete sequence
comp20851_c1_seq1	gi|2582970|dbj|D83711.1|	82.33	317	53	1	4	320	538	851	1e-69	272	314	8.84	Nicotiana tabacum TKRP125 mRNA, complete cds
comp443006_c0_seq1	gi|401879721|gb|JX312195.1|	86.08	194	15	9	10	199	111908	111723	1e-47	198	186	0.12	Salvia miltiorrhiza chloroplast, complete genome
comp28486_c0_seq9	gi|225452479|ref|XM_002278593.1|	86.07	201	28	0	340	540	1390	1190	4e-52	217	201	12.04	PREDICTED: Vitis vinifera protein SAMHD1 homolog-like (LOC100245722), mRNA
comp23035_c0_seq1	gi|359495037|ref|XM_002267668.2|	82.55	1461	240	13	561	2012	1610	156	0	1271	1455	59.83	PREDICTED: Vitis vinifera flowering time control protein FY-like (LOC100263567), mRNA
comp476456_c0_seq1	gi|211583076|emb|AM920428.1|	99.57	233	1	0	1	233	1185330	1185098	6e-116	425	233	0.01	Penicillium chrysogenum Wisconsin 54-1255 complete genome, contig Pc00c13
comp28556_c1_seq2	gi|255580806|ref|XM_002531178.1|	86.54	104	12	2	719	821	1910	2012	2e-21	113	103	3.87	Ricinus communis DNA repair endonuclease xp-f / mei-9 / rad1, putative, mRNA
comp20983_c0_seq1	gi|359476678|ref|XM_002264268.2|	74.83	576	120	17	226	784	1506	939	2e-58	237	568	28.2	PREDICTED: Vitis vinifera uncharacterized LOC100259904 (LOC100259904), mRNA
comp28180_c2_seq8	gi|340007640|gb|JN098455.1|	94.59	740	16	10	3174	3890	352834	353572	0	1123	739	0.14	Mimulus guttatus mitochondrion, complete genome
comp29848_c0_seq2	gi|359477630|ref|XM_002274449.2|	79.41	1355	258	19	4	1349	2784	1442	0	937	1343	34.51	PREDICTED: Vitis vinifera uncharacterized LOC100252874 (LOC100252874), mRNA
comp27914_c2_seq27	gi|255543472|ref|XM_002512753.1|	84.9	245	33	4	485	727	1	243	2e-60	244	243	6.76	Ricinus communis pentatricopeptide repeat-containing protein, putative, mRNA
comp30115_c2_seq26	gi|359473070|ref|XM_002276052.2|	76.85	1568	343	16	729	2286	1838	281	0	867	1558	70.88	PREDICTED: Vitis vinifera bifunctional purine biosynthesis protein PurH-like (LOC100245755), mRNA
comp29047_c0_seq1	gi|460379457|ref|XM_004235431.1|	77.09	825	164	19	859	1667	874	1689	5e-123	453	816	21.31	PREDICTED: Solanum lycopersicum protein NRDE2 homolog (LOC101265113), mRNA
comp29697_c0_seq2	gi|157313313|gb|EF568781.1|	78.78	2050	396	26	166	2182	97	2140	0	1339	2044	56.6	Prunus persica sucrose phosphate synthase protein 2 mRNA, complete cds
comp11461_c0_seq1	gi|340248743|dbj|AB588038.1|	84.76	584	89	0	12	595	675	92	8e-164	586	584	70.79	Petunia x hybrida PhLOG mRNA for cytokinin riboside 5'-monophosphate phosphoribohydrolase, complete cds
comp23786_c0_seq8	gi|255547737|ref|XM_002514880.1|	79.39	165	32	2	628	791	363	200	7e-22	115	164	21.03	Ricinus communis ELMO domain-containing protein, putative, mRNA
comp22213_c0_seq1	gi|205326547|gb|FJ159427.1|	85.33	559	82	0	562	1120	788	230	3e-161	579	559	69.53	Scoparia dulcis clone psdSdrac rac-like small GTP-binding protein mRNA sequence
comp26015_c1_seq1	gi|224084713|ref|XM_002307358.1|	76.31	536	125	2	307	841	1902	1368	4e-73	285	535	27.52	Populus trichocarpa high affinity sulfate transporter SAT-1, Sulfate/bicarbonate/oxalate exchanger SLC26 family protein, mRNA
comp14421_c1_seq1	gi|359497711|ref|XM_003635567.1|	79.28	497	90	9	116	601	1346	852	3e-88	335	495	32.31	PREDICTED: Vitis vinifera phosphoenolpyruvate carboxykinase [ATP]-like (LOC100256754), partial mRNA
comp19498_c0_seq1	gi|297840380|ref|XM_002888026.1|	85.1	208	27	4	286	491	206	1	2e-50	209	206	95.37	Arabidopsis lyrata subsp. lyrata predicted protein, mRNA
comp27696_c1_seq1	gi|356527287|ref|XM_003532195.1|	73.53	835	211	10	361	1190	1405	576	5e-80	309	830	43.41	PREDICTED: Glycine max uncharacterized protein LOC100804604 (LOC100804604), mRNA
comp21750_c0_seq2	gi|349712325|emb|FQ396597.1|	86.37	653	83	5	125	774	38	687	0	708	650	67.92	Vitis vinifera clone SS0AEB9YG22
comp27574_c1_seq1	gi|460378885|ref|XM_004235151.1|	79.7	591	111	8	123	710	114	698	6e-113	418	585	31.2	PREDICTED: Solanum lycopersicum uncharacterized LOC101245827 (LOC101245827), mRNA
comp28336_c1_seq2	gi|460367754|ref|XM_004229688.1|	80.56	787	149	4	494	1278	497	1281	2e-168	603	785	43.2	PREDICTED: Solanum lycopersicum ELMO domain-containing protein A-like (LOC101254335), mRNA
comp18640_c0_seq1	gi|27529847|dbj|AB032541.1|	81.63	2787	482	21	152	2930	2882	118	0	2283	2765	85.76	Nicotiana tabacum B37 mRNA for MCM protein-like protein, complete cds
comp27197_c0_seq3	gi|82623430|gb|DQ241859.1|	80.66	486	78	11	502	973	511	28	3e-96	363	484	71.6	Solanum tuberosum clone 021D03 putative transcription factor BTF3-like mRNA, complete cds
comp27821_c0_seq7	gi|359479670|ref|XM_003632280.1|	80.04	1037	183	18	128	1146	22	1052	0	747	1031	49.78	PREDICTED: Vitis vinifera serine/threonine-protein kinase Nek2-like (LOC100852976), mRNA
comp28992_c0_seq4	gi|460381237|ref|XM_004236311.1|	79.26	887	182	2	163	1048	959	74	5e-173	617	886	43.77	PREDICTED: Solanum lycopersicum elongator complex protein 3-like (LOC101246236), mRNA
comp27288_c1_seq1	gi|1944510|emb|Y08680.1|	75.06	822	203	2	16	836	1002	182	8e-102	381	821	51.8	A.glutinosa mRNA for acetylornithine transaminase
comp14608_c0_seq3	gi|357114225|ref|XM_003558853.1|	81.78	214	35	4	473	684	358	147	3e-40	176	212	31.83	PREDICTED: Brachypodium distachyon NADH dehydrogenase [ubiquinone] 1 beta subcomplex subunit 7-like, transcript variant 2 (LOC100828733), mRNA
comp20496_c0_seq4	gi|297800379|ref|XM_002868028.1|	80.99	142	27	0	422	563	337	196	2e-21	113	142	25	Arabidopsis lyrata subsp. lyrata hypothetical protein, mRNA
comp27934_c3_seq2	gi|460404039|ref|XM_004247445.1|	83.52	358	57	2	259	615	725	369	2e-87	333	357	17.42	PREDICTED: Solanum lycopersicum BTB/POZ and MATH domain-containing protein 2-like (LOC101243825), mRNA
comp21923_c2_seq1	gi|261264972|gb|GU048889.1|	76.52	264	55	7	286	545	1958	1698	9e-29	137	261	0.24	Capsicum annuum clone BAC CaCM699L14, complete sequence
comp25974_c0_seq5	gi|198400332|gb|FJ014478.1|	75.42	602	122	20	295	883	120	708	6e-68	268	589	59.32	Camellia sinensis glutathione S-transferase mRNA, complete cds
comp24910_c0_seq2	gi|255648003|gb|BT099289.1|	78.76	532	108	5	346	875	858	330	6e-93	351	529	42.59	Soybean clone JCVI-FLGm-23D20 unknown mRNA
comp27122_c5_seq3	gi|359479348|ref|XM_002275867.2|	82.46	285	44	6	2	283	410	129	4e-61	244	282	23.94	PREDICTED: Vitis vinifera vacuolar protein sorting-associated protein 24 homolog 1-like (LOC100260253), mRNA
comp25758_c0_seq1	gi|460405873|ref|XM_004248351.1|	75.36	629	131	17	172	782	153	775	7e-72	281	623	42.09	PREDICTED: Solanum lycopersicum adenosine deaminase-like protein-like (LOC101256716), mRNA
comp28403_c1_seq4	gi|110350028|gb|AC182571.2|	85.71	147	21	0	1119	1265	59823	59969	7e-34	156	147	0.09	Mimulus guttatus clone MGBa-65G3, complete sequence
comp26133_c1_seq1	gi|255543672|ref|XM_002512853.1|	82.1	1151	196	7	195	1340	1	1146	0	976	1146	98.45	Ricinus communis Actin, putative, mRNA
comp13659_c0_seq1	gi|460381489|ref|XM_004236434.1|	81.54	791	143	3	33	822	1145	357	0	649	789	13.68	PREDICTED: Solanum lycopersicum formin-like protein 5-like (LOC101262608), mRNA
comp27575_c1_seq5	gi|359489325|ref|XM_002276888.2|	82.69	1456	246	5	261	1713	106	1558	0	1288	1453	66.84	PREDICTED: Vitis vinifera T-complex protein 1 subunit alpha-like (LOC100249575), mRNA
comp25919_c0_seq6	gi|460384376|ref|XM_004237840.1|	80.12	2706	494	35	412	3104	3869	1195	0	1977	2675	50.46	PREDICTED: Solanum lycopersicum uncharacterized LOC101247908 (LOC101247908), mRNA
comp29064_c1_seq1	gi|225447194|ref|XM_002277161.1|	78.64	927	188	9	285	1206	152	1073	2e-169	606	922	55.24	PREDICTED: Vitis vinifera 3-oxoacyl-[acyl-carrier-protein] synthase, mitochondrial-like (LOC100244832), mRNA
comp25560_c0_seq2	gi|460372653|ref|XM_004232095.1|	77.68	923	184	15	304	1209	237	1154	1e-150	544	918	60.83	PREDICTED: Solanum lycopersicum solute carrier family 25 member 44-like (LOC101253441), mRNA
comp28666_c0_seq1	gi|460197397|gb|GABL01063537.1|	80.9	199	36	2	283	480	915	1112	7e-34	156	198	10.59	TSA: Camelina sativa comp58884_c0_seq1 transcribed RNA sequence
comp410237_c0_seq1	gi|157136312|ref|XM_001663649.1|	97.56	205	5	0	1	205	2890	2686	9e-94	351	205	4.46	Aedes aegypti smaug protein partial mRNA
comp11029_c0_seq1	gi|225468724|ref|XM_002273459.1|	79.6	1436	273	13	205	1627	216	1644	0	1011	1429	78.04	PREDICTED: Vitis vinifera sphingosine-1-phosphate lyase-like (LOC100259208), mRNA
comp27289_c0_seq4	gi|460365153|ref|XM_004228421.1|	79.29	2274	461	10	247	2515	174	2442	0	1581	2269	85.27	PREDICTED: Solanum lycopersicum 5-methyltetrahydropteroyltriglutamate--homocysteine methyltransferase-like (LOC101250617), mRNA
comp24200_c0_seq1	gi|460365549|ref|XM_004228616.1|	78.67	436	78	11	422	845	480	48	3e-70	276	433	44.46	PREDICTED: Solanum lycopersicum serine/arginine-rich splicing factor 33-like, transcript variant 2 (LOC101259473), mRNA
comp21210_c1_seq1	gi|255544861|ref|XM_002513446.1|	76.58	222	48	4	1615	1834	954	1173	1e-22	119	220	13.89	Ricinus communis conserved hypothetical protein, mRNA
comp7602_c0_seq1	gi|157125505|ref|XM_001654313.1|	100	328	0	0	1	328	1021	694	3e-170	606	328	19.98	Aedes aegypti hypothetical protein partial mRNA
comp29637_c1_seq24	gi|357135551|ref|XM_003569325.1|	86.07	122	17	0	364	485	1023	1144	6e-27	132	122	4.31	PREDICTED: Brachypodium distachyon ATP-dependent zinc metalloprotease FTSH 9, chloroplastic/mitochondrial-like (LOC100831547), mRNA
comp28348_c0_seq7	gi|298362902|gb|GQ444335.1|	87.18	2231	243	23	369	2578	2211	3	0	2495	2209	84.8	Sesamum indicum casein kinase I (CKI) mRNA, complete cds
comp24105_c1_seq1	gi|449480030|ref|XM_004155732.1|	71.59	792	193	25	223	989	245	1029	2e-43	187	785	32.83	PREDICTED: Cucumis sativus uncharacterized LOC101228460 (LOC101228460), mRNA
comp10563_c0_seq1	gi|260505493|gb|GQ901890.1|	81.19	2174	399	10	328	2496	204	2372	0	1740	2169	81.33	Ipomoea nil heat shock protein 90 mRNA, complete cds; nuclear gene for chloroplast product
comp20272_c0_seq3	gi|460400992|ref|XM_004245966.1|	78.11	2325	473	33	167	2473	2438	132	0	1441	2307	79.97	PREDICTED: Solanum lycopersicum nudix hydrolase 3-like (LOC101253517), mRNA
comp25810_c0_seq2	gi|359494890|ref|XM_002265110.2|	78.89	1104	219	12	475	1568	3447	2348	0	736	1100	31.88	PREDICTED: Vitis vinifera formin-like protein 13-like (LOC100249846), mRNA
comp26650_c0_seq3	gi|449511760|ref|XM_004163998.1|	75.39	841	180	25	427	1249	1309	478	9e-102	381	832	49.35	PREDICTED: Cucumis sativus ABC transporter I family member 19-like (LOC101226156), mRNA
comp25172_c0_seq1	gi|209968798|gb|EU747716.1|	83.37	842	137	3	329	1169	966	127	0	776	840	79.55	Lamium galeobdolon indole-3-glycerol phosphate lyase IGL2 mRNA, complete cds
comp25010_c0_seq1	gi|6009908|dbj|AB018242.1|	80.05	401	69	7	363	759	3	396	1e-73	287	394	71.77	Solanum melongena EEF20 mRNA for histone H2A-like protein, partial cds
comp23987_c1_seq5	gi|224131445|ref|XM_002328505.1|	76.12	1667	370	25	441	2087	1834	176	0	848	1659	75.75	Populus trichocarpa predicted protein, mRNA
comp28046_c0_seq1	gi|199580145|gb|AC189449.2|	71.52	495	131	10	648	1137	24274	23785	2e-24	124	490	1.33	Brassica rapa subsp. pekinensis clone KBrB071M14, complete sequence
comp24732_c1_seq2	gi|460372868|ref|XM_004232197.1|	79.74	607	118	3	143	745	3737	3132	4e-118	435	606	14.73	PREDICTED: Solanum lycopersicum inositol hexakisphosphate and diphosphoinositol-pentakisphosphate kinase 2-like (LOC101261282), mRNA
comp18145_c0_seq1	gi|356505492|ref|XM_003521477.1|	72.11	667	164	19	390	1045	230	885	1e-41	182	656	42.21	PREDICTED: Glycine max uncharacterized protein LOC100812700 (LOC100812700), mRNA
comp27298_c1_seq1	gi|163889360|gb|EU306659.1|	82.43	148	22	3	5	151	6011	6155	8e-25	126	145	0.05	Medicago truncatula zinc finger protein, GH1 protein, hydroxyproline-rich glycoprotein, and bHLH transcription factor genes, complete cds; LTR-retrotransposon, complete sequence; beta-D-xylosidase, glycine-rich protein, putative protein, ABC transporter, NORK, BRICK1, oligopeptidase A, serine-hydroxymethyltransferase, and MADS-box protein genes, complete cds; tRNA-Ile genes, complete sequence; le…
comp25984_c0_seq1	gi|255552090|ref|XM_002517044.1|	77.73	1064	215	15	280	1337	1971	924	3e-177	632	1048	50.36	Ricinus communis protein kinase atmrk1, putative, mRNA
comp24929_c1_seq1	gi|255587543|ref|XM_002534260.1|	78.35	582	124	2	425	1005	199	779	3e-100	375	581	49.66	Ricinus communis Protein kinase APK1B, chloroplast precursor, putative, mRNA
comp28349_c2_seq2	gi|255574421|ref|XM_002528078.1|	80.68	1475	275	9	1	1470	4395	5864	0	1136	1470	24.81	Ricinus communis transferase, transferring glycosyl groups, putative, mRNA
comp29587_c0_seq3	gi|359480316|ref|XM_002272649.2|	78.26	1536	312	15	615	2133	606	2136	0	966	1531	52.5	PREDICTED: Vitis vinifera pre-mRNA-processing factor 39-like (LOC100244562), mRNA
comp14866_c0_seq1	gi|224139667|ref|XM_002323184.1|	79.88	845	152	11	50	891	911	82	1e-168	603	830	84.61	Populus trichocarpa predicted protein, mRNA
comp25954_c0_seq2	gi|225437792|ref|XM_002274003.1|	84.72	144	22	0	216	359	1188	1045	4e-31	145	144	12.05	PREDICTED: Vitis vinifera probable calcium-activated outward-rectifying potassium channel 5, chloroplastic-like (LOC100257187), mRNA
comp29250_c4_seq2	gi|317159564|gb|HQ323242.1|	83.52	886	142	4	4	887	232	1115	0	824	884	72.1	Hevea brasiliensis DEAD box RNA helicase RH2a mRNA, partial cds
comp29152_c0_seq8	gi|357148009|ref|XM_003574539.1|	77	200	45	1	492	691	1333	1135	5e-21	113	199	12.68	PREDICTED: Brachypodium distachyon uncharacterized LOC100822568, transcript variant 2 (LOC100822568), mRNA
comp23380_c0_seq1	gi|460382238|ref|XM_004236799.1|	77.28	493	99	9	422	906	363	850	1e-70	278	488	30.2	PREDICTED: Solanum lycopersicum uncharacterized LOC101266113 (LOC101266113), mRNA
comp443759_c0_seq1	gi|255555622|ref|XM_002518801.1|	92.02	163	11	2	286	447	1271	1110	4e-56	228	162	12.75	Ricinus communis n-rich protein, putative, mRNA
comp25868_c0_seq1	gi|356503227|ref|XM_003520365.1|	77.51	978	203	16	211	1181	1	968	5e-159	571	968	80.6	PREDICTED: Glycine max uncharacterized protein LOC100778458, transcript variant 1 (LOC100778458), mRNA
comp29910_c1_seq17	gi|359476453|ref|XM_002271804.2|	79.79	292	57	2	353	644	847	1136	7e-51	211	290	10.27	PREDICTED: Vitis vinifera ubiquitin carboxyl-terminal hydrolase 19-like (LOC100246913), mRNA
comp29662_c0_seq1	gi|225317358|dbj|AK322914.1|	76.83	738	160	8	280	1010	910	177	4e-109	405	734	62.26	Solanum lycopersicum cDNA, clone: LEFL1045BH11, HTC in leaf
comp26860_c0_seq3	gi|226343004|gb|AC235743.1|	87.33	150	19	0	121	270	42128	41979	3e-39	172	150	0.14	Glycine max strain Williams 82 clone GM_WBb0111J03, complete sequence
comp9533_c0_seq1	gi|460394634|ref|XM_004242858.1|	75.48	2206	496	39	351	2535	555	2736	0	1035	2182	70.64	PREDICTED: Solanum lycopersicum pentatricopeptide repeat-containing protein At2g18940-like (LOC101263225), mRNA
comp25852_c1_seq2	gi|399106789|gb|JX076822.1|	84.62	559	84	2	1	558	423	980	2e-154	555	558	30.44	Nicotiana tabacum MAP kinase (MPK8) mRNA, complete cds
comp28797_c0_seq5	gi|7672158|emb|AJ271748.1|	83.33	312	52	0	77	388	561	250	4e-74	289	312	22.05	Nicotiana tabacum partial mRNA for chloroplast FtsZ-like protein (ftsZ gene), clone FtsZ1-1
comp26221_c0_seq2	gi|224100534|ref|XM_002311878.1|	77.47	1398	307	6	610	2003	448	1841	0	830	1394	59.32	Populus trichocarpa predicted protein, mRNA
comp10524_c0_seq1	gi|403044276|ref|NM_001251749.2|	83.57	213	35	0	233	445	395	183	1e-47	200	213	39.96	Glycine max uncharacterized LOC100499707 (LOC100499707), mRNA
comp21586_c1_seq1	gi|359488600|ref|XM_002270807.2|	74.73	546	119	15	2369	2909	1628	2159	1e-54	226	532	19.68	PREDICTED: Vitis vinifera transcription factor GTE8-like (LOC100261067), mRNA
comp21514_c0_seq1	gi|384939108|emb|FQ014226.1|	100	103	0	0	876	978	96559	96457	1e-44	191	103	0.04	Beta vulgaris subsp. maritima genotype male-sterile E mitochondrion, partial genome
comp127730_c0_seq1	gi|255548028|ref|XM_002515025.1|	82.77	447	69	5	53	498	2	441	1e-105	392	440	86.27	Ricinus communis 60S acidic ribosomal protein P1, putative, mRNA
comp31319_c0_seq1	gi|388505883|gb|BT141214.1|	80.84	668	115	12	151	811	130	791	2e-141	512	662	68.39	Lotus japonicus clone JCVI-FLLj-4O3 unknown mRNA
comp27465_c0_seq1	gi|225441855|ref|XM_002278477.1|	80.61	490	85	9	83	567	37	521	2e-98	370	485	74.16	PREDICTED: Vitis vinifera protein N-terminal glutamine amidohydrolase-like (LOC100245162), mRNA
comp202115_c0_seq1	gi|225134683|gb|FJ345355.1|	100	215	0	0	1	215	3682	3896	1e-107	398	215	5.49	Penicillium chrysogenum strain ATCC 10108 18S ribosomal RNA gene, partial sequence; internal transcribed spacer 1, 5.8S ribosomal RNA gene, and internal transcribed spacer 2, complete sequence; and 28S ribosomal RNA gene, partial sequence
comp27971_c0_seq1	gi|359484981|ref|XM_002267138.2|	74.59	1649	359	45	426	2032	2240	610	0	669	1631	57.82	PREDICTED: Vitis vinifera digestive organ expansion factor homolog-like (LOC100254023), mRNA
comp361126_c0_seq1	gi|460381346|ref|XM_004236364.1|	84.51	142	20	2	65	205	705	565	7e-30	139	141	5.67	PREDICTED: Solanum lycopersicum uncharacterized LOC101263895 (LOC101263895), mRNA
comp13772_c1_seq1	gi|225439991|ref|XM_002281450.1|	82.71	295	44	7	23	315	904	1193	4e-64	255	290	12.09	PREDICTED: Vitis vinifera auxin response factor 18-like (LOC100251645), mRNA
comp20277_c0_seq1	gi|430740038|gb|JQ584996.1|	86.92	344	45	0	1	344	180	523	3e-103	387	344	65.03	Mimulus guttatus isolate HCG2 protein tyrosine kinase gene, partial cds
comp29052_c0_seq3	gi|460384007|ref|XM_004237659.1|	80.65	2341	443	10	420	2757	301	2634	0	1805	2334	69.96	PREDICTED: Solanum lycopersicum ATP-dependent zinc metalloprotease FtsH-like (LOC101254686), mRNA
comp29879_c0_seq7	gi|110350028|gb|AC182571.2|	82.34	1155	157	14	2211	3325	18325	17178	0	959	1148	0.74	Mimulus guttatus clone MGBa-65G3, complete sequence
comp18594_c0_seq1	gi|349718611|emb|FQ392327.1|	84.68	757	115	1	240	995	809	53	0	754	757	72.65	Vitis vinifera clone SS0AFA6YC23
comp24141_c0_seq4	gi|359486982|ref|XM_002265727.2|	71.22	768	193	24	1295	2048	2142	2895	2e-37	169	754	14.18	PREDICTED: Vitis vinifera uncharacterized LOC100252823 (LOC100252823), mRNA
comp19751_c0_seq1	gi|255559530|ref|XM_002520739.1|	75.41	1220	280	16	262	1471	127	1336	1e-159	573	1210	67.26	Ricinus communis dead box ATP-dependent RNA helicase, putative, mRNA
comp26722_c2_seq1	gi|460401731|ref|XM_004246323.1|	90.91	99	9	0	1	99	688	590	1e-27	134	99	5.65	PREDICTED: Solanum lycopersicum phosphatidylinositol:ceramide inositolphosphotransferase 2-like (LOC101262647), mRNA
comp26610_c0_seq1	gi|460366644|ref|XM_004229143.1|	82.47	291	51	0	628	918	452	162	4e-64	255	291	25.91	PREDICTED: Solanum lycopersicum U1 small nuclear ribonucleoprotein C-like (LOC101263748), mRNA
comp27851_c1_seq3	gi|359489286|ref|XM_002272716.2|	77.37	327	71	3	250	573	996	670	1e-44	191	327	24.06	PREDICTED: Vitis vinifera homeobox-leucine zipper protein HAT3-like (LOC100264963), mRNA
comp28700_c0_seq5	gi|343795732|gb|JN236218.1|	75.63	1432	291	40	559	1949	1	1415	0	658	1415	73.13	Antirrhinum majus delila2 mRNA, complete cds
comp27080_c0_seq1	gi|225443553|ref|XM_002277543.1|	78.4	639	134	4	408	1044	782	146	3e-111	412	637	52.04	PREDICTED: Vitis vinifera ras-related protein RABA1f-like (LOC100264083), mRNA
comp28351_c0_seq2	gi|459683906|gb|AC243254.2|	77.1	559	126	2	504	1061	51756	51199	9e-84	322	558	0.33	Panicum virgatum clone PV_ABa094-K10, complete sequence
comp24813_c2_seq7	gi|199580125|gb|AC189430.2|	79.49	512	92	11	932	1441	51758	51258	1e-92	351	501	0.32	Brassica rapa subsp. pekinensis clone KBrB067F22, complete sequence
comp28533_c2_seq2	gi|224080665|ref|XM_002306166.1|	81.63	245	45	0	1132	1376	1003	1247	3e-48	204	245	18.43	Populus trichocarpa predicted protein, mRNA
comp25046_c0_seq2	gi|225465260|ref|XM_002268234.1|	81.17	446	76	7	1162	1603	757	1198	9e-93	351	442	16.59	PREDICTED: Vitis vinifera uncharacterized LOC100247160 (LOC100247160), mRNA
comp23935_c1_seq3	gi|224086634|ref|XM_002307884.1|	81.23	826	143	11	943	1762	24	843	0	656	820	97.27	Populus trichocarpa predicted protein, mRNA
comp28912_c1_seq4	gi|409171506|gb|CP003889.1|	97.2	286	8	0	1	286	269563	269278	1e-133	484	286	0.01	Bacillus thuringiensis Bt407, complete genome
comp28977_c1_seq4	gi|359496367|ref|XM_003635172.1|	73.08	1449	341	33	928	2353	1906	3328	3e-128	470	1423	42.73	PREDICTED: Vitis vinifera uncharacterized LOC100242100 (LOC100242100), mRNA
comp24819_c2_seq2	gi|270313548|gb|GU190158.1|	85.65	230	31	2	1	229	720	948	4e-60	241	229	17.85	Olea europaea spermidine synthase mRNA, complete cds
comp23614_c0_seq1	gi|255568158|ref|XM_002525009.1|	78.81	590	116	8	555	1141	484	1067	7e-104	388	584	54.07	Ricinus communis cdp-diacylglycerol--glycerol-3-phosphate 3-phosphatidyltransferase, putative, mRNA
comp25032_c0_seq3	gi|388491231|gb|BT133887.1|	73.71	388	100	2	357	743	475	89	2e-32	150	387	49.68	Lotus japonicus clone JCVI-FLLj-13B5 unknown mRNA
comp392756_c0_seq1	gi|349732405|gb|AC246010.3|	76.62	402	84	10	133	529	94933	95329	1e-51	213	397	0.32	Solanum lycopersicum strain Heinz 1706 chromosome 1 clone sle-34k18 map 1, complete sequence
comp26977_c0_seq3	gi|333479900|gb|CP002786.1|	84.39	1243	136	48	63	1273	1582767	1583983	0	1168	1217	0.03	Amycolicicoccus subflavus DQS3-9A1, complete genome
comp30479_c0_seq1	gi|349711186|emb|FQ391143.1|	80.13	755	150	0	102	856	46	800	1e-156	564	755	52.07	Vitis vinifera clone SS0AEB15YJ01
comp28334_c4_seq3	gi|408690315|gb|JX469955.1|	83.52	182	30	0	734	915	520	339	2e-38	171	182	17.64	Zea mays subsp. mays clone UT3217 HB-type transcription factor mRNA, partial cds
comp24855_c0_seq1	gi|460380688|ref|XM_004236039.1|	80.91	1037	178	16	117	1145	205	1229	0	800	1025	71.23	PREDICTED: Solanum lycopersicum probable serine/threonine-protein kinase DDB_G0291350-like (LOC101265629), mRNA
comp10549_c0_seq1	gi|253684300|gb|GQ244524.1|	83.8	426	67	2	154	578	63	487	1e-108	403	425	51.33	Lycoris radiata mago nashi mRNA, complete cds
comp31357_c0_seq1	gi|356576482|ref|XM_003556312.1|	75.98	333	78	2	216	547	278	609	1e-38	171	332	40.44	PREDICTED: Glycine max thiol:disulfide interchange protein txlA homolog (LOC100794809), mRNA
comp28597_c0_seq8	gi|460400905|ref|XM_004245924.1|	81.74	334	61	0	526	859	520	853	3e-71	279	334	30.34	PREDICTED: Solanum lycopersicum vacuolar protein sorting-associated protein 25-like, transcript variant 3 (LOC101265760), mRNA
comp22778_c0_seq1	gi|357119245|ref|XM_003561307.1|	74.2	283	69	4	335	615	25	305	1e-21	115	281	21.73	PREDICTED: Brachypodium distachyon heat stress transcription factor A-2b-like (LOC100835800), partial mRNA
comp27775_c1_seq6	gi|460390621|ref|XM_004240879.1|	80.71	420	81	0	82	501	105	524	4e-86	327	420	29.66	PREDICTED: Solanum lycopersicum mannose-1-phosphate guanylyltransferase 1-like, transcript variant 4 (LOC101248982), mRNA
comp21491_c0_seq1	gi|449455345|ref|XM_004145366.1|	75.52	768	160	20	735	1494	2179	2926	9e-93	351	748	23.46	PREDICTED: Cucumis sativus uncharacterized LOC101210198 (LOC101210198), mRNA
comp27179_c0_seq5	gi|460374931|ref|XM_004233214.1|	84.57	350	54	0	227	576	168	517	6e-92	348	350	42.79	PREDICTED: Solanum lycopersicum V-type proton ATPase subunit F-like, transcript variant 2 (LOC101264086), mRNA
comp21691_c0_seq1	gi|460411534|ref|XM_004251117.1|	78.38	259	54	2	237	494	172	429	1e-37	167	258	31.7	PREDICTED: Solanum lycopersicum glutaredoxin-C4-like (LOC101268063), mRNA
comp20288_c0_seq3	gi|359492689|ref|XM_002281187.2|	81.01	1306	240	6	255	1558	1586	287	0	1031	1300	66.33	PREDICTED: Vitis vinifera glucose-1-phosphate adenylyltransferase large subunit 2, chloroplastic/amyloplastic-like (LOC100241983), mRNA
comp25232_c1_seq3	gi|460243876|gb|GABL01025351.1|	82.21	208	35	2	641	847	320	114	1e-40	178	207	28.24	TSA: Camelina sativa comp41277_c0_seq1 transcribed RNA sequence
comp28204_c0_seq1	gi|460380493|ref|XM_004235943.1|	77.17	1187	267	4	167	1351	1490	306	0	688	1185	70.75	PREDICTED: Solanum lycopersicum uncharacterized LOC101261701 (LOC101261701), mRNA
comp26139_c0_seq5	gi|356536307|ref|XM_003536633.1|	72.61	1026	263	17	43	1059	1140	124	7e-84	322	1017	88.28	PREDICTED: Glycine max monoglyceride lipase-like (LOC100814294), mRNA
comp26639_c3_seq4	gi|225439917|ref|XM_002279897.1|	79.84	248	42	6	677	919	312	68	1e-39	174	245	30.55	PREDICTED: Vitis vinifera DNA-binding protein S1FA2-like (LOC100241470), mRNA
comp22670_c0_seq1	gi|356521375|ref|XM_003529284.1|	89.47	95	10	0	356	450	362	456	1e-23	121	95	9.69	PREDICTED: Glycine max uncharacterized protein LOC100785516 (LOC100785516), mRNA
comp30083_c1_seq22	gi|224144111|ref|XM_002325154.1|	78.33	300	63	2	211	509	801	1099	2e-45	193	299	15.31	Populus trichocarpa plant synaptotagmin (NTMC2T2.1), mRNA
comp21107_c0_seq2	gi|460408861|ref|XM_004249812.1|	76.6	1765	375	30	927	2678	3479	1740	0	937	1740	38.55	PREDICTED: Solanum lycopersicum F-box protein At3g54460-like (LOC101260496), mRNA
comp30799_c0_seq1	gi|460385905|ref|XM_004238593.1|	77.57	1788	391	10	514	2296	2194	412	0	1072	1783	72.39	PREDICTED: Solanum lycopersicum endoglucanase 25-like (LOC101244370), mRNA
comp25255_c0_seq1	gi|359477664|ref|XM_002285244.2|	81.87	535	96	1	539	1072	1875	1341	2e-122	449	535	22.67	PREDICTED: Vitis vinifera serine/threonine-protein kinase tricorner-like (LOC100252887), mRNA
comp29669_c0_seq1	gi|115499664|dbj|AB219095.1|	87.71	993	116	4	15	1005	70	1058	0	1153	989	79.95	Phelipanche ramosa OR-ACO mRNA for ACC oxidase, complete cds
comp29488_c0_seq6	gi|379987675|gb|JN032013.1|	78.51	1945	394	21	120	2052	3136	5068	0	1254	1933	37.35	Nicotiana attenuata dicer-like 1 protein (DCL1) mRNA, partial cds
comp13260_c0_seq2	gi|460395699|ref|XM_004243371.1|	80.47	169	28	5	431	596	310	476	4e-24	124	167	5.64	PREDICTED: Solanum lycopersicum uncharacterized LOC101264030 (LOC101264030), mRNA
comp29251_c0_seq2	gi|460373992|ref|XM_004232748.1|	77.64	1762	364	27	362	2108	1945	199	0	1044	1747	75.82	PREDICTED: Solanum lycopersicum NAD(P)H dehydrogenase B2, mitochondrial-like (LOC101252838), mRNA
comp23869_c0_seq5	gi|224080008|ref|XM_002305953.1|	73.54	771	170	25	233	977	518	1280	3e-66	263	763	57.41	Populus trichocarpa predicted protein, mRNA
comp16611_c0_seq1	gi|89953435|gb|DQ445138.1|	87.83	115	14	0	27	141	1213	1099	1e-28	135	115	0.35	Beta vulgaris chromosome 9 clone BAC132 genomic sequence
comp26902_c8_seq5	gi|449431969|ref|XM_004133725.1|	87.6	129	16	0	248	376	177	305	1e-32	150	129	17.99	PREDICTED: Cucumis sativus protein transport protein Sec61 subunit beta-like, transcript variant 3 (LOC101220008), mRNA
comp30940_c0_seq1	gi|226508523|ref|NM_001155082.1|	78.87	284	60	0	285	568	304	587	3e-45	193	284	27.95	Zea mays LOC100282170 (umc107b(croc)), mRNAgi|195620385|gb|EU959905.1| Zea mays clone 220463 ubiquitin-conjugating enzyme E2 variant 1 mRNA, complete cds
comp29233_c5_seq2	gi|192336606|gb|EU830219.1|	78.88	232	46	2	128	359	118	346	2e-33	154	229	64.15	Linum usitatissimum clone LU0009F08 mRNA sequence
comp23046_c0_seq1	gi|112422034|gb|AC182576.2|	88.6	114	13	0	171	284	50197	50310	7e-29	139	114	0.1	Mimulus guttatus clone MGBa-89I12, complete sequence
comp28236_c1_seq6	gi|159154317|gb|EU233808.1|	84.53	808	121	4	1810	2615	1230	425	0	797	806	32.71	Plantago maritima Na+/H+ antiporter protein (NHX1) mRNA, complete cds
comp29945_c0_seq5	gi|449519043|ref|XM_004166497.1|	73.24	2291	543	60	598	2856	666	2918	0	771	2253	60.39	PREDICTED: Cucumis sativus leucyl-tRNA synthetase (LARS), mRNA
comp26269_c1_seq1	gi|449531100|ref|XM_004172478.1|	72.89	380	101	2	2	380	1128	750	3e-26	130	379	20.7	PREDICTED: Cucumis sativus xylosyltransferase 1-like (LOC101224061), mRNA
comp26994_c0_seq4	gi|356563787|ref|XM_003550093.1|	72.13	1270	294	48	252	1499	1501	270	4e-86	329	1232	66.88	PREDICTED: Glycine max zinc finger protein 622-like (LOC100796851), mRNA
comp28119_c3_seq1	gi|460379737|ref|XM_004235570.1|	76.33	1035	234	10	52	1079	2211	1181	2e-150	544	1031	42.06	PREDICTED: Solanum lycopersicum anoctamin-like protein Os01g0706700-like (LOC101247507), mRNA
comp67165_c0_seq1	gi|294765487|gb|GU980956.1|	100	219	0	0	1	219	769	551	7e-110	405	219	23.08	Aedes aegypti isolate Saudi 18S ribosomal RNA gene, partial sequence; internal transcribed spacer 1, 5.8S ribosomal RNA gene, and internal transcribed spacer 2, complete sequence; and 28S ribosomal RNA gene, partial sequence
comp29928_c4_seq11	gi|392513451|emb|FO082277.1|	74.8	1250	276	33	517	1746	499523	500753	2e-145	527	1231	0.11	Bathycoccus prasinos genomic : Chromosome_2
comp22606_c0_seq2	gi|20548|emb|X60344.1|	86.41	434	58	1	292	724	1062	629	7e-130	473	434	34.28	P.hortense GADPH mRNA for glycolytic glyceraldehyde-3-phosphate dehydrogenase
comp22426_c1_seq1	gi|359486488|ref|XM_002272984.2|	88.09	235	26	2	1	234	891	1124	2e-71	278	234	8.19	PREDICTED: Vitis vinifera uncharacterized LOC100241552 (LOC100241552), mRNA
comp21463_c0_seq2	gi|460382068|ref|XM_004236714.1|	79.63	2278	435	26	2485	4746	2253	4517	0	1609	2265	46.04	PREDICTED: Solanum lycopersicum ABC transporter B family member 20-like (LOC101265632), mRNA
comp237149_c0_seq1	gi|16444890|emb|AJ295044.1|	96.82	220	7	0	1	220	516	297	9e-99	368	220	32.12	Homo sapiens alpha satellite, pZ5.1 probe
comp25764_c0_seq10	gi|357479280|ref|XM_003609878.1|	76.16	604	140	4	257	858	899	298	9e-82	315	602	64.52	Medicago truncatula hypothetical protein (MTR_4g124450) mRNA, complete cds
comp26919_c1_seq1	gi|359481730|ref|XM_002273894.2|	80.1	814	147	13	156	963	124	928	9e-165	592	805	32.71	PREDICTED: Vitis vinifera serine/threonine-protein kinase atg-1-like (LOC100251048), mRNA
comp18648_c0_seq1	gi|460399480|ref|XM_004245221.1|	78.08	1159	230	17	402	1548	241	1387	0	712	1147	42.08	PREDICTED: Solanum lycopersicum probable ADP-ribosylation factor-binding protein C25H2.16c-like (LOC101260958), mRNA
comp15866_c0_seq4	gi|460373385|ref|XM_004232453.1|	79.09	1181	226	15	217	1379	170	1347	0	793	1178	65.7	PREDICTED: Solanum lycopersicum 26S proteasome non-ATPase regulatory subunit 4-like (LOC101263071), mRNA
comp25853_c4_seq3	gi|460378490|ref|XM_004234956.1|	85.96	399	56	0	213	611	505	107	5e-116	427	399	56.6	PREDICTED: Solanum lycopersicum ubiquitin-60S ribosomal protein L40-like (LOC101244464), mRNA
comp18993_c0_seq1	gi|213406212|ref|XM_002173842.1|	84.62	221	34	0	4	224	242	22	3e-54	220	221	51.16	Schizosaccharomyces japonicus yFS275 40S ribosomal protein S23, partial mRNA
comp29351_c2_seq15	gi|460371951|ref|XM_004231750.1|	79.96	524	99	5	2474	2994	2011	2531	2e-101	381	521	18.1	PREDICTED: Solanum lycopersicum transcription factor GTE8-like (LOC101248346), mRNA
comp27041_c0_seq2	gi|225455867|ref|XM_002274551.1|	76.53	1977	420	37	457	2411	36	1990	0	1040	1955	82.52	PREDICTED: Vitis vinifera lysosomal acid lipase/cholesteryl ester hydrolase-like (LOC100252671), mRNA
comp28873_c0_seq3	gi|118486811|gb|EF147214.1|	81.08	148	28	0	184	331	651	798	3e-23	119	148	12.43	Populus trichocarpa clone WS01229_G05 unknown mRNA
comp28292_c1_seq11	gi|359494759|ref|XM_002266405.2|	77.68	345	66	8	497	840	1057	723	2e-47	200	335	28.13	PREDICTED: Vitis vinifera uncharacterized LOC100267033 (LOC100267033), mRNA
comp23569_c2_seq1	gi|356511216|ref|XR_136526.1|	75.61	369	79	11	92	454	1408	1045	3e-39	172	364	13.55	PREDICTED: Glycine max phosphatidylinositol-4-phosphate 5-kinase 1-like (LOC100789188), miscRNA
comp25538_c0_seq4	gi|186478699|ref|NM_101901.3|	71.76	1112	298	11	610	1713	535	1638	4e-77	300	1104	59.45	Arabidopsis thaliana OPC-8:0 CoA ligase1 (OPCL1) mRNA, complete cds
comp23378_c0_seq2	gi|313586536|gb|HM363482.1|	82.88	403	67	2	357	758	402	1	7e-96	361	402	100	Hevea brasiliensis 60S ribosomal protein L32A (RPL32A) mRNA, complete cds
comp23929_c0_seq5	gi|460394146|ref|XM_004242618.1|	77.63	809	159	15	474	1278	364	1154	6e-129	472	791	41.44	PREDICTED: Solanum lycopersicum diacylglycerol kinase zeta-like (LOC101264835), mRNA
comp41206_c0_seq1	gi|359481814|ref|XM_002284386.2|	73.4	2620	623	63	546	3116	441	3035	0	909	2595	70.59	PREDICTED: Vitis vinifera calcium-transporting ATPase 4, plasma membrane-type-like, transcript variant 2 (LOC100241741), mRNA
comp26671_c0_seq2	gi|402793892|ref|NM_001250273.2|	75.07	377	94	0	240	616	194	570	3e-40	176	377	51.36	Glycine max uncharacterized LOC100500127 (LOC100500127), mRNA
comp29612_c0_seq9	gi|460377498|ref|XM_004234482.1|	76.14	897	193	20	132	1019	1136	252	6e-123	451	885	49.11	PREDICTED: Solanum lycopersicum uncharacterized LOC101244643 (LOC101244643), mRNA
comp28003_c0_seq1	gi|356562944|ref|XM_003549680.1|	81.64	523	93	2	436	958	131	650	8e-117	431	520	57.97	PREDICTED: Glycine max actin-related protein 2/3 complex subunit 3-like (LOC100795255), mRNA
comp20483_c0_seq1	gi|255564544|ref|XM_002523222.1|	78.73	1006	194	19	943	1938	1237	2232	0	654	996	17.13	Ricinus communis conserved hypothetical protein, mRNA
comp21110_c0_seq1	gi|460407364|ref|XM_004249075.1|	83.92	342	54	1	97	438	2140	2480	1e-85	326	341	9.09	PREDICTED: Solanum lycopersicum calmodulin-interacting protein 111-like (LOC101264384), mRNA
comp29040_c1_seq9	gi|395456521|gb|CP003699.1|	91.58	190	16	0	24	213	1466799	1466988	4e-67	263	190	0	Mycobacterium massiliense str. GO 06, complete genome
comp27544_c0_seq2	gi|356572475|ref|XM_003554346.1|	81.33	332	62	0	106	437	523	192	1e-68	270	332	25.17	PREDICTED: Glycine max probable xyloglucan endotransglucosylase/hydrolase protein 32-like (LOC100817157), mRNA
comp15973_c0_seq1	gi|224139713|ref|XM_002323205.1|	74.17	573	133	13	281	849	1087	526	2e-54	224	562	38.23	Populus trichocarpa predicted protein, mRNA
comp25437_c0_seq2	gi|359474142|ref|XM_002280665.2|	84.38	1056	165	0	312	1367	176	1231	0	1037	1056	35.07	PREDICTED: Vitis vinifera uncharacterized LOC100249628 (LOC100249628), mRNA
comp29186_c0_seq2	gi|359483217|ref|XM_002267243.2|	85.88	1891	261	6	157	2043	171	2059	0	2008	1889	75.74	PREDICTED: Vitis vinifera V-type proton ATPase catalytic subunit A-like (LOC100261512), mRNA
comp22990_c0_seq3	gi|255571072|ref|XM_002526441.1|	86.33	278	38	0	192	469	1	278	9e-79	303	278	99.64	Ricinus communis 60S ribosomal protein L37a, putative, mRNA
comp22782_c1_seq5	gi|356517297|ref|XM_003527277.1|	74.64	1305	296	27	365	1656	1613	331	2e-150	544	1283	73.4	PREDICTED: Glycine max probable serine/threonine-protein kinase abkC-like (LOC100795543), mRNA
comp30109_c1_seq11	gi|255541175|ref|XM_002511606.1|	83.1	361	60	1	378	737	4032	3672	1e-85	327	361	8.47	Ricinus communis nucleotidyltransferase, putative, mRNA
comp18037_c0_seq2	gi|359477845|ref|XM_003631984.1|	81.32	851	159	0	82	932	3523	2673	0	691	851	23.86	PREDICTED: Vitis vinifera uncharacterized LOC100264925 (LOC100264925), mRNA
comp15181_c0_seq1	gi|460409073|ref|XM_004249917.1|	79.37	630	122	8	359	984	1023	398	2e-118	436	626	47.6	PREDICTED: Solanum lycopersicum unknown protein DS12 from 2D-PAGE of leaf, chloroplastic-like (LOC101267668), mRNA
comp29808_c0_seq12	gi|255568533|ref|XM_002525195.1|	78.69	1267	251	18	543	1801	19	1274	0	826	1256	95.37	Ricinus communis WD-repeat protein, putative, mRNA
comp28309_c1_seq7	gi|460413262|ref|XM_004251962.1|	76.53	375	70	15	269	634	1567	1202	7e-44	189	366	20.82	PREDICTED: Solanum lycopersicum uncharacterized LOC101247793, transcript variant 2 (LOC101247793), mRNA
comp13523_c0_seq2	gi|255571822|ref|XM_002526808.1|	77.49	955	196	14	418	1361	1182	236	6e-154	555	947	60.51	Ricinus communis peroxisomal membrane protein pmp34, putative, mRNA
comp22867_c0_seq9	gi|225433706|ref|XM_002268012.1|	79.72	3022	576	29	342	3338	63	3072	0	2150	3010	96.94	PREDICTED: Vitis vinifera probable importin-7 homolog-like (LOC100259995), mRNA
comp29933_c0_seq5	gi|359482519|ref|XM_002280192.2|	75.56	855	182	24	856	1695	843	1685	5e-106	396	843	34.63	PREDICTED: Vitis vinifera beta-galactosidase 17-like (LOC100251499), mRNA
comp24760_c0_seq1	gi|359489696|ref|XM_002280266.2|	82.41	722	123	4	529	1248	822	103	1e-175	627	720	64.17	PREDICTED: Vitis vinifera exosome complex component RRP41-like (LOC100265488), mRNA
comp26003_c0_seq1	gi|38154484|gb|AY368905.1|	84.47	2105	317	9	196	2295	1	2100	0	2067	2100	100	Nicotiana benthamiana molecular chaperone Hsp90-2 mRNA, complete cds
comp22055_c0_seq2	gi|225445544|ref|XM_002285259.1|	77.29	1299	266	23	603	1888	1311	29	0	737	1283	97.57	PREDICTED: Vitis vinifera actin-related protein 6-like, transcript variant 1 (LOC100247472), mRNA
comp27480_c0_seq1	gi|340007640|gb|JN098455.1|	94	100	3	1	566	662	396221	396122	1e-31	148	100	0.02	Mimulus guttatus mitochondrion, complete genome
comp21524_c0_seq4	gi|255543662|ref|XM_002512848.1|	75.29	777	175	17	1031	1797	1049	280	8e-94	355	770	34.13	Ricinus communis conserved hypothetical protein, mRNA
comp25115_c0_seq7	gi|255550883|ref|XM_002516444.1|	73.3	2786	665	70	809	3550	763	3513	0	950	2751	64.26	Ricinus communis conserved hypothetical protein, mRNA
comp26495_c2_seq10	gi|1332578|emb|X98063.1|	83.86	471	76	0	7	477	1470	1000	1e-122	449	471	18.36	P.sylvestris mRNA for polyubiquitin
comp26215_c0_seq8	gi|359484912|ref|XM_002268090.2|	76.61	1321	276	20	581	1873	384	1699	0	697	1316	64.29	PREDICTED: Vitis vinifera starch synthase VI (LOC100233071), mRNA
comp26542_c1_seq2	gi|460413176|ref|XM_004251923.1|	78.07	1537	330	6	810	2341	816	2350	0	965	1535	55.36	PREDICTED: Solanum lycopersicum F-box/ankyrin repeat protein SKIP35-like (LOC101259126), mRNA
comp23064_c0_seq2	gi|255561902|ref|XM_002521914.1|	75.43	468	107	7	1377	1840	695	232	3e-53	220	464	46.87	Ricinus communis conserved hypothetical protein, mRNA
comp15897_c0_seq1	gi|255572867|ref|XM_002527320.1|	74.02	408	96	10	342	744	696	294	1e-34	158	403	31.24	Ricinus communis conserved hypothetical protein, mRNA
comp27561_c0_seq2	gi|356515980|ref|XM_003526627.1|	78.74	1651	343	8	312	1958	196	1842	0	1098	1647	68.6	PREDICTED: Glycine max vacuolar protein sorting-associated protein 45 homolog (LOC100802965), mRNA
comp29172_c3_seq1	gi|449450362|ref|XM_004142884.1|	75.72	729	164	12	373	1096	1337	617	2e-93	353	721	39.99	PREDICTED: Cucumis sativus graves disease carrier protein-like (LOC101219645), mRNA
comp29986_c1_seq3	gi|449526348|ref|XM_004170128.1|	73.67	1166	273	25	651	1799	116	1264	6e-114	424	1149	22.17	PREDICTED: Cucumis sativus uncharacterized LOC101224819 (LOC101224819), mRNA
comp29040_c2_seq5	gi|334728683|gb|CP000245.1|	92.48	319	22	2	1	318	570080	570397	1e-124	455	318	0.01	Ramlibacter tataouinensis TTB310, complete genome
comp27823_c0_seq6	gi|372000208|gb|HQ620789.1|	88.1	269	20	7	595	853	89	355	2e-80	309	267	36.03	Portulaca oleracea voucher Nyffeler n.a. (BRU) ATPase IV subunit (atpI) gene, partial cds; chloroplast
comp19495_c0_seq2	gi|297792426|ref|XM_002864052.1|	76.92	221	49	2	306	525	251	470	1e-24	124	220	18.69	Arabidopsis lyrata subsp. lyrata hypothetical protein, mRNA
comp12250_c0_seq1	gi|460401472|ref|XM_004246200.1|	80.67	652	123	2	651	1299	907	256	2e-138	503	652	55.21	PREDICTED: Solanum lycopersicum mediator of RNA polymerase II transcription subunit 19a-like, transcript variant 1 (LOC101248127), mRNA
comp28459_c3_seq4	gi|217075577|gb|BT053490.1|	76.26	337	70	10	94	425	14	345	2e-38	171	332	37.9	Medicago truncatula clone MTYFP_FQ_FR_FS1G-N-5 unknown mRNA
comp28478_c1_seq5	gi|225436535|ref|XM_002277234.1|	78.49	1576	297	30	488	2036	610	2170	0	994	1561	57.69	PREDICTED: Vitis vinifera uncharacterized LOC100258458 (LOC100258458), mRNA
comp20074_c0_seq1	gi|449511683|ref|XM_004163978.1|	77.78	243	51	3	145	386	202	442	1e-31	147	241	41.7	PREDICTED: Cucumis sativus uncharacterized LOC101220586 (LOC101220586), mRNA
comp25819_c1_seq2	gi|319718142|gb|FJ982290.1|	84.13	605	69	14	496	1094	2	585	8e-156	560	584	63.69	Triphysaria pusilla GAGA-binding transcriptional activator (BBR/BPC2) mRNA, complete cds
comp22861_c0_seq4	gi|255575119|ref|XM_002528419.1|	80.96	3009	549	23	367	3363	3096	100	0	2361	2997	87.55	Ricinus communis 2-oxoglutarate dehydrogenase, putative, mRNA
comp27672_c1_seq3	gi|356531719|ref|XM_003534376.1|	79.73	518	76	16	666	1182	767	278	9e-92	348	490	20.23	PREDICTED: Glycine max RNA-binding protein 38-like (LOC100781647), mRNA
comp26754_c1_seq4	gi|460391907|ref|XM_004241512.1|	78.57	434	72	17	1381	1810	1300	1716	4e-67	267	417	20.58	PREDICTED: Solanum lycopersicum uncharacterized LOC101248017 (LOC101248017), mRNA
comp22616_c2_seq3	gi|356563160|ref|XM_003549785.1|	82.18	679	119	2	202	879	1022	345	1e-162	582	678	44.4	PREDICTED: Glycine max pectate lyase precursor, transcript variant 2 (PL2), mRNA
comp26504_c2_seq2	gi|403223489|dbj|AP011949.1|	92.65	136	5	5	590	721	176	310	2e-44	191	135	0.01	Theileria orientalis strain Shintoku DNA, chromosome 4, complete genome
comp27128_c1_seq9	gi|297793810|ref|XM_002864744.1|	78.84	378	67	9	32	400	3035	3408	1e-60	243	374	10.2	Arabidopsis lyrata subsp. lyrata hypothetical protein, mRNA
comp29654_c2_seq16	gi|224094980|ref|XM_002310278.1|	77.02	1127	229	22	1032	2140	1	1115	3e-173	619	1115	94.81	Populus trichocarpa predicted protein, mRNA
comp27103_c0_seq1	gi|460399196|ref|XM_004245080.1|	81.7	552	99	2	495	1045	823	273	4e-125	459	551	44.51	PREDICTED: Solanum lycopersicum vacuolar protein sorting-associated protein 32 homolog 1-like (LOC101268300), mRNA
comp26677_c0_seq3	gi|356524414|ref|XM_003530776.1|	74.36	1022	244	12	447	1459	1269	257	2e-113	420	1013	72.36	PREDICTED: Glycine max vacuolar cation/proton exchanger 5-like (LOC100799276), mRNA
comp28971_c0_seq2	gi|217910|dbj|D13434.1|DAR21D7A	79.53	1475	284	17	215	1680	1494	29	0	1035	1466	80.73	Daucus carota mRNA for 21D7 antigen, complete cds
comp24306_c0_seq5	gi|109452635|gb|AC182566.2|	86.07	201	26	2	883	1082	20230	20429	9e-52	215	200	0.48	Mimulus guttatus clone MGBa-4O8, complete sequence
comp19622_c0_seq1	gi|359491934|ref|XM_002273967.2|	73.9	1594	388	25	2112	3694	1749	173	2e-171	614	1577	40.52	PREDICTED: Vitis vinifera uncharacterized LOC100259801 (LOC100259801), mRNA
comp28526_c1_seq20	gi|16756248|gb|AC087599.14|	71.9	662	141	37	315	955	12246	12883	2e-32	150	638	0.35	Oryza sativa chromosome 10 BAC OSJNBa0057L21 genomic sequence, complete sequence
comp23488_c0_seq2	gi|255566445|ref|XM_002524162.1|	76.86	3903	837	51	425	4300	4245	382	0	2145	3864	91.02	Ricinus communis Phosphoribosylformylglycinamidine synthase, putative, mRNA
comp30073_c0_seq13	gi|460367474|ref|XM_004229551.1|	77.87	1143	226	22	370	1494	451	1584	0	684	1134	58.06	PREDICTED: Solanum lycopersicum chaperone protein DnaJ 2-like (LOC101262659), mRNA
comp30154_c0_seq12	gi|359484848|ref|XM_002275738.2|	78.02	1101	233	8	688	1785	1438	344	0	684	1095	71.57	PREDICTED: Vitis vinifera APO protein 2, chloroplastic-like (LOC100244952), mRNA
comp29035_c1_seq1	gi|38037415|gb|AY351861.1|	91.19	1248	108	2	85	1331	1485	239	0	1694	1247	46.24	Orobanche minor cryptochrome 1 mRNA, complete cds
comp27649_c0_seq1	gi|359477481|ref|XM_002277448.2|	75.98	1940	427	28	892	2806	3418	1493	0	965	1926	41.86	PREDICTED: Vitis vinifera uncharacterized LOC100247741 (LOC100247741), mRNA
comp27057_c0_seq1	gi|225439331|ref|XM_002269518.1|	77.99	1554	332	10	435	1983	2090	542	0	966	1549	61.98	PREDICTED: Vitis vinifera prolycopene isomerase, chloroplastic-like, transcript variant 1 (LOC100263250), mRNA
comp29213_c0_seq1	gi|460389707|ref|XM_004240444.1|	80.29	1309	232	15	509	1795	630	1934	0	965	1305	56.54	PREDICTED: Solanum lycopersicum casein kinase I isoform delta-like, transcript variant 2 (LOC101267121), mRNA
comp21344_c0_seq2	gi|408436493|emb|HE579073.1|	91.97	274	20	1	1	274	485645	485374	4e-103	383	272	0.01	Staphylococcus aureus subsp. aureus ST228 complete genome, isolate 18583
comp29547_c0_seq1	gi|460399822|ref|XM_004245388.1|	77.2	1171	259	8	258	1424	2165	999	0	676	1167	43.11	PREDICTED: Solanum lycopersicum U-box domain-containing protein 52-like (LOC101266660), mRNA
comp30045_c0_seq14	gi|460404963|ref|XM_004247900.1|	75.59	426	102	2	382	806	2225	1801	1e-49	209	425	18.89	PREDICTED: Solanum lycopersicum uncharacterized LOC101268515 (LOC101268515), mRNA
comp29046_c0_seq1	gi|356513780|ref|XM_003525540.1|	83.74	449	69	4	1	447	718	272	3e-114	422	447	22.89	PREDICTED: Glycine max elongation factor Tu, chloroplastic-like (LOC100791320), mRNA
comp27425_c0_seq5	gi|357501348|ref|XM_003620915.1|	83.01	724	123	0	402	1125	1187	464	0	656	724	47.41	Medicago truncatula Pyruvate dehydrogenase E1 component subunit beta (MTR_7g005380) mRNA, complete cds
comp14517_c0_seq1	gi|224063202|ref|XM_002301003.1|	81.66	845	155	0	648	1492	185	1029	0	702	845	81.41	Populus trichocarpa predicted protein, mRNA
comp29847_c0_seq1	gi|356558915|ref|XM_003547700.1|	80	295	59	0	196	490	105	399	7e-53	219	295	31.79	PREDICTED: Glycine max mitochondrial import inner membrane translocase subunit Tim17-like (LOC100786221), mRNA
comp537125_c0_seq1	gi|211581525|emb|AM920427.1|	93.58	265	16	1	1	265	820271	820008	2e-106	394	264	0.01	Penicillium chrysogenum Wisconsin 54-1255 complete genome, contig Pc00c12
comp21602_c0_seq1	gi|460388223|ref|XM_004239721.1|	79.95	1771	345	7	247	2012	308	2073	0	1295	1766	71.7	PREDICTED: Solanum lycopersicum probable sulfate transporter 4.2-like (LOC101257470), mRNA
comp28094_c0_seq3	gi|460385985|ref|XM_004238633.1|	80.38	744	141	3	1049	1788	1037	295	2e-155	560	743	36	PREDICTED: Solanum lycopersicum uncharacterized LOC101255990 (LOC101255990), mRNA
comp20134_c0_seq2	gi|224122863|ref|XM_002318899.1|	88.57	385	43	1	117	501	98	481	8e-128	466	384	42.24	Populus trichocarpa predicted protein, mRNA
comp29249_c0_seq2	gi|359496424|ref|XM_002264185.2|	80.79	2140	395	16	712	2840	2339	205	0	1661	2135	86.02	PREDICTED: Vitis vinifera elongation factor G, chloroplastic-like (LOC100257414), mRNA
comp20864_c0_seq2	gi|255586971|ref|XM_002534037.1|	74.2	1256	301	23	749	1991	1888	643	3e-138	503	1246	61.62	Ricinus communis Rop guanine nucleotide exchange factor, putative, mRNA
comp20104_c0_seq2	gi|359492030|ref|XM_002284722.2|	81.07	1453	262	12	444	1888	506	1953	0	1147	1448	59.83	PREDICTED: Vitis vinifera serine/threonine-protein kinase CBK1-like (LOC100257460), mRNA
comp23230_c4_seq1	gi|460381755|ref|XM_004236560.1|	80.93	257	42	5	1	255	1999	1748	5e-47	196	252	5.94	PREDICTED: Solanum lycopersicum villin-2-like (LOC101268090), mRNA
comp29930_c0_seq5	gi|359480258|ref|XM_002263202.2|	77.56	771	144	17	66	812	910	145	4e-119	438	766	54.91	PREDICTED: Vitis vinifera deoxyhypusine hydroxylase-like (LOC100256697), mRNA
comp4859_c0_seq1	gi|190710421|tpg|BK006340.1|	84.62	221	34	0	63	283	5354	5574	4e-54	220	221	1.48	TPA_exp: Drosophila virilis mitochondrion, complete genome
comp24530_c0_seq4	gi|460389573|ref|XM_004240378.1|	83.52	352	58	0	120	471	116	467	2e-86	329	352	51.09	PREDICTED: Solanum lycopersicum 40S ribosomal protein S26-2-like (LOC101248302), mRNA
comp29729_c0_seq39	gi|398806205|gb|JX050147.1|	74.58	842	203	10	1	836	827	1663	2e-95	359	837	36.16	Camellia sinensis transport inhibitor response 1 mRNA, complete cds
comp25756_c0_seq3	gi|460394184|ref|XM_004242637.1|	78.18	2424	494	23	103	2505	1675	4084	0	1513	2410	39.23	PREDICTED: Solanum lycopersicum transcription initiation factor TFIID subunit 1-A-like (LOC101245072), mRNA
comp29729_c0_seq24	gi|87248043|gb|DQ381459.1|	98.16	976	18	0	1325	2300	254	1229	0	1703	976	79.41	Beta vulgaris subsp. vulgaris NADH dehydrogenase subunit 7 (nad7) mRNA, complete cds; mitochondrial
comp20955_c1_seq3	gi|359488664|ref|XM_002274826.2|	76.94	1214	259	19	203	1407	1557	356	0	671	1202	77.2	PREDICTED: Vitis vinifera mitogen-activated protein kinase kinase 6-like (LOC100257776), mRNA
comp13833_c0_seq1	gi|356536309|ref|XM_003536634.1|	75.88	514	120	4	373	884	128	639	5e-65	259	512	38.41	PREDICTED: Glycine max IST1 homolog (LOC100814824), mRNA
comp28314_c1_seq2	gi|460367023|ref|XM_004229327.1|	75.05	1980	458	31	80	2043	141	2100	0	887	1960	82.04	PREDICTED: Solanum lycopersicum long chain acyl-CoA synthetase 1-like (LOC101262955), mRNA
comp20170_c0_seq1	gi|460406721|ref|XM_004248762.1|	81.65	316	49	7	2	314	314	623	4e-64	254	310	20.26	PREDICTED: Solanum lycopersicum rae1-like protein At1g80670-like (LOC101247869), mRNA
comp26131_c1_seq8	gi|460394747|ref|XM_004242908.1|	77.83	1272	252	17	24	1277	1260	1	0	760	1260	80.67	PREDICTED: Solanum lycopersicum probable protein phosphatase 2C 12-like (LOC101259166), mRNA
comp25525_c0_seq3	gi|449500472|ref|XM_004161058.1|	77.1	690	149	7	46	730	2203	2888	2e-104	390	686	18.05	PREDICTED: Cucumis sativus RNA polymerase-associated protein CTR9 homolog (LOC101228923), mRNA
comp25820_c0_seq1	gi|460407356|ref|XM_004249071.1|	74.25	602	117	29	1015	1606	1716	1143	1e-52	219	574	20.04	PREDICTED: Solanum lycopersicum uncharacterized LOC101263260 (LOC101263260), mRNA
comp19776_c1_seq1	gi|460188812|gb|GABL01070739.1|	76.19	1424	315	22	186	1597	1815	404	0	730	1412	69.69	TSA: Camelina sativa comp60646_c0_seq1 transcribed RNA sequence
comp23075_c0_seq4	gi|449489881|ref|XM_004158400.1|	70.52	1801	462	60	261	2025	1807	40	3e-83	320	1768	71.32	PREDICTED: Cucumis sativus zinc finger CCCH domain-containing protein 64-like (LOC101211878), mRNA
comp28378_c0_seq5	gi|340007640|gb|JN098455.1|	98.86	88	1	0	664	751	320162	320075	3e-34	158	88	0.02	Mimulus guttatus mitochondrion, complete genome
comp19447_c0_seq1	gi|255548028|ref|XM_002515025.1|	76.13	310	57	14	5	304	44	346	1e-31	147	303	59.41	Ricinus communis 60S acidic ribosomal protein P1, putative, mRNA
comp29603_c1_seq5	gi|460374074|ref|XM_004232789.1|	81.03	1734	303	15	260	1981	314	2033	0	1356	1720	73.54	PREDICTED: Solanum lycopersicum splicing factor 3B subunit 2-like (LOC101264481), mRNA
comp15163_c0_seq1	gi|225450688|ref|XM_002283217.1|	82.86	887	152	0	597	1483	1110	224	0	797	887	53.99	PREDICTED: Vitis vinifera serine/threonine-protein phosphatase PP1 isozyme 8-like (LOC100240815), mRNA
comp251610_c0_seq1	gi|400234975|gb|JN686565.1|	89.61	279	13	6	1	270	279	8	3e-90	340	272	18.59	Proboscidea sabulosa voucher Gutierrez 17 (UTEP) tRNA-Gly (trnG) gene, partial sequence; and trnG-trnS intergenic spacer, complete sequence; chloroplast
comp28592_c6_seq1	gi|348015158|gb|JF811741.1|	77.53	396	83	6	510	902	104	496	2e-57	233	393	77.51	Posidonia oceanica nudix hydrolase 26-like protein gene, partial cds
comp27671_c0_seq7	gi|7682431|gb|AF165186.1|AF165186	81.63	931	154	12	16	933	122	1048	0	756	927	57.33	Nicotiana tabacum MAP kinase kinase mRNA, complete cds
comp17960_c0_seq1	gi|460364917|ref|XM_004228307.1|	81.35	1464	269	4	809	2270	677	2138	0	1188	1462	63.7	PREDICTED: Solanum lycopersicum DNA topoisomerase 6 subunit B-like (LOC101263928), mRNA
comp28658_c0_seq8	gi|460391480|ref|XM_004241301.1|	84.14	1627	246	7	1654	3276	1880	3498	0	1565	1619	40.16	PREDICTED: Solanum lycopersicum serine/threonine-protein phosphatase BSL2-like (LOC101260541), mRNA
comp28902_c3_seq2	gi|359474910|ref|XM_002275293.2|	78.62	1076	218	9	291	1358	67	1138	0	702	1072	34.88	PREDICTED: Vitis vinifera uncharacterized LOC100250389 (LOC100250389), mRNA
comp27052_c1_seq1	gi|357441398|ref|XM_003590929.1|	76.79	392	83	8	1076	1463	679	1066	5e-51	213	388	23.77	Medicago truncatula Two-component response regulator ARR2 (MTR_1g080330) mRNA, complete cds
comp16036_c0_seq1	gi|359482408|ref|XM_002270650.2|	85.39	178	26	0	782	959	299	122	5e-43	185	178	15.74	PREDICTED: Vitis vinifera uncharacterized LOC100257847 (LOC100257847), mRNA
comp21273_c1_seq2	gi|356543230|ref|XM_003540018.1|	84.72	288	36	8	315	598	529	812	1e-71	281	284	14.09	PREDICTED: Glycine max transcription factor TCP3-like (LOC100800275), mRNA
comp21067_c0_seq3	gi|14626934|gb|AY040533.1|	78.44	923	191	5	206	1127	122	1037	3e-166	595	916	72.76	Gossypium hirsutum leucine-rich repeat resistance protein-like protein mRNA, complete cds
comp24203_c0_seq1	gi|330318606|gb|HM003254.1|	83.62	287	43	4	199	483	77	361	1e-67	267	285	46.27	Camellia sinensis clone U10BCDNA 2735 hypothetical protein mRNA, complete cds
comp29550_c0_seq10	gi|224136048|ref|XM_002327332.1|	72.94	521	123	11	633	1147	1	509	2e-36	165	509	21	Populus trichocarpa predicted protein, mRNA
comp25793_c0_seq2	gi|224101190|ref|XM_002312143.1|	76.21	1051	230	17	397	1439	1340	302	6e-149	538	1039	70.68	Populus trichocarpa predicted protein, mRNA
comp29101_c0_seq26	gi|460414980|ref|XM_004252791.1|	75.89	1261	272	17	753	1983	1768	3026	3e-172	616	1259	17.58	PREDICTED: Solanum lycopersicum uncharacterized LOC101266917 (LOC101266917), mRNA
comp13900_c0_seq2	gi|118483807|gb|EF145655.1|	76.29	329	70	5	555	882	573	252	6e-38	169	322	26.57	Populus trichocarpa clone WS0112_F17 unknown mRNA
comp26973_c0_seq1	gi|460411548|ref|XM_004251123.1|	77	1761	391	10	393	2149	1845	95	0	996	1751	77.38	PREDICTED: Solanum lycopersicum uncharacterized LOC101245026 (LOC101245026), mRNA
comp13117_c0_seq1	gi|460410853|ref|XM_004250784.1|	77.55	2748	561	47	192	2914	3698	982	0	1605	2717	70.81	PREDICTED: Solanum lycopersicum probable serine/threonine-protein kinase GCN2-like (LOC101246209), mRNA
comp28133_c1_seq2	gi|460387321|ref|XM_004239279.1|	78.96	613	115	11	764	1369	866	261	5e-109	405	606	37.11	PREDICTED: Solanum lycopersicum derlin-1-like (LOC101266220), mRNA
comp27370_c0_seq5	gi|460408136|ref|XM_004249455.1|	83.66	465	73	3	77	540	118	580	4e-118	435	463	67.2	PREDICTED: Solanum lycopersicum 40S ribosomal protein S23-like (LOC101252131), mRNA
comp22067_c0_seq4	gi|359489526|ref|XM_002273054.2|	78.99	966	201	2	87	1051	97	1061	0	658	965	84.35	PREDICTED: Vitis vinifera adenosine 3'-phospho 5'-phosphosulfate transporter 2-like (LOC100242001), mRNA
comp28764_c0_seq1	gi|460367668|ref|XM_004229645.1|	81.18	1945	347	12	295	2234	2342	412	0	1546	1931	73.67	PREDICTED: Solanum lycopersicum eukaryotic translation initiation factor 3 subunit B-like (LOC101267059), mRNA
comp125044_c0_seq1	gi|224098733|ref|XM_002311212.1|	78.11	1037	206	17	185	1211	1275	250	5e-179	638	1026	80.28	Populus trichocarpa predicted protein, mRNA
comp29667_c0_seq1	gi|224130087|ref|XM_002328615.1|	76.88	480	109	2	112	590	105	583	1e-68	270	479	32.63	Populus trichocarpa predicted protein, mRNA
comp27835_c0_seq1	gi|210144148|dbj|AK286930.1|	71.9	1057	287	7	187	1238	33	1084	1e-76	298	1052	73.82	Glycine max cDNA, clone: GMFL01-40-H05
comp29124_c0_seq19	gi|225424712|ref|XM_002265154.1|	80.92	2007	371	12	113	2113	208	2208	0	1574	2001	63.5	PREDICTED: Vitis vinifera AP-1 complex subunit gamma-2-like (LOC100241508), mRNA
comp25303_c0_seq1	gi|115476295|ref|NM_001068279.1|	76.4	411	95	2	119	528	138	547	7e-54	220	410	31.06	Oryza sativa Japonica Group Os08g0398400 (Os08g0398400) mRNA, complete cds
comp24626_c0_seq3	gi|399197346|gb|JQ470685.1|	100	275	0	0	1	275	1089	1363	7e-141	508	275	19.56	Uncultured bacterium clone 071027_499 16S ribosomal RNA gene, partial sequence
comp15000_c0_seq1	gi|255547685|ref|XM_002514854.1|	75.32	385	83	12	342	719	455	76	1e-39	174	380	55.88	Ricinus communis nuclear transport factor, putative, mRNA
comp22454_c0_seq8	gi|359483080|ref|XM_002273109.2|	75.45	1552	327	47	252	1776	172	1696	0	706	1525	51.12	PREDICTED: Vitis vinifera GPI ethanolamine phosphate transferase 3-like (LOC100260162), mRNA
comp14772_c0_seq1	gi|460411686|ref|XM_004251189.1|	77.83	1069	228	8	292	1357	126	1188	0	652	1063	57.93	PREDICTED: Solanum lycopersicum translation initiation factor eIF-2B subunit gamma-like (LOC101265995), mRNA
comp16547_c0_seq1	gi|359478122|ref|XM_002264351.2|	75.18	693	166	6	508	1197	822	133	5e-84	322	690	51	PREDICTED: Vitis vinifera protein farnesyltransferase/geranylgeranyltransferase type-1 subunit alpha-like (LOC100247502), mRNA
comp25747_c1_seq1	gi|356516743|ref|XM_003527005.1|	75.68	1608	367	20	45	1640	2744	1149	0	782	1596	54.3	PREDICTED: Glycine max pentatricopeptide repeat-containing protein At1g18900-like (LOC100781029), mRNA
comp25140_c0_seq4	gi|337273024|gb|JF911788.1|	77.04	1420	292	27	968	2373	1756	357	0	785	1400	53.56	Solanum lycopersicum cultivar MP1 auxin response factor 10 mRNA, complete cds
comp24111_c0_seq2	gi|359493980|ref|XM_003634655.1|	74.93	2393	542	50	37	2394	339	2708	0	1042	2370	78.37	PREDICTED: Vitis vinifera probable leucine-rich repeat receptor-like serine/threonine-protein kinase At3g14840-like (LOC100255520), mRNA
comp7985_c0_seq1	gi|313586552|gb|HM363490.1|	87.12	396	51	0	2	397	31	426	6e-123	449	396	62.86	Hevea brasiliensis 40S ribosomal protein S5B (RPS5B) mRNA, complete cds
comp28566_c0_seq9	gi|460366185|ref|XM_004228923.1|	76.57	303	49	14	896	1193	729	1014	3e-31	147	286	22.79	PREDICTED: Solanum lycopersicum uncharacterized LOC101267442, transcript variant 2 (LOC101267442), mRNA
comp29517_c0_seq6	gi|356552217|ref|XM_003544418.1|	75.76	1485	344	12	5	1478	1853	374	0	734	1480	58.66	PREDICTED: Glycine max polyadenylate-binding protein 2-like (LOC100784442), mRNA
comp23950_c0_seq2	gi|224119535|ref|XM_002331149.1|	74.04	624	127	24	518	1110	412	1031	4e-54	222	620	17.68	Populus trichocarpa predicted protein, mRNA
comp27890_c0_seq3	gi|225448214|ref|XM_002269185.1|	82.9	1070	168	12	369	1432	370	1430	0	948	1061	58.04	PREDICTED: Vitis vinifera serine/threonine-protein kinase SRK2B-like, transcript variant 1 (LOC100259302), mRNA
comp22564_c0_seq3	gi|356539896|ref|XM_003538381.1|	76.24	1309	276	29	332	1624	1443	154	0	662	1290	67.61	PREDICTED: Glycine max probable E3 ubiquitin-protein ligase HERC1-like (LOC100778841), mRNA
comp28335_c0_seq2	gi|359472751|ref|XM_002276384.2|	79.9	1547	270	24	1939	3455	1913	3448	0	1096	1536	39.41	PREDICTED: Vitis vinifera uncharacterized LOC100255903 (LOC100255903), mRNA
comp25948_c0_seq1	gi|78191415|gb|DQ235172.1|	81.54	428	77	2	347	773	81	507	4e-93	351	427	41.22	Solanum tuberosum clone 155C09 unknown mRNA
comp30066_c1_seq14	gi|224073175|ref|XM_002303973.1|	74.35	573	113	27	894	1449	740	185	5e-51	213	556	23.6	Populus trichocarpa predicted protein, mRNA
comp31455_c0_seq1	gi|77416968|gb|DQ207872.1|	85.17	708	103	2	283	989	868	162	0	725	707	64.04	Solanum tuberosum clone 088G02 unknown mRNA
comp29333_c0_seq10	gi|224105504|ref|XM_002313799.1|	78.82	203	43	0	273	475	914	712	1e-28	137	203	14.11	Populus trichocarpa predicted protein, mRNA
comp19900_c0_seq1	gi|450343|emb|X57669.1|	93.81	113	7	0	248	360	3599	3711	5e-39	171	113	3.03	H.annuus mitochondrial ORFB gene, tRNA-Val gene and coxIII gene for cytochrome oxidase subunit III
comp13092_c0_seq1	gi|224130023|ref|XM_002328599.1|	82.84	134	21	2	1096	1228	1126	1258	2e-22	119	133	4.31	Populus trichocarpa predicted protein, mRNA
comp21035_c0_seq1	gi|449455692|ref|XM_004145538.1|	77.93	666	137	9	518	1177	4139	3478	1e-109	407	662	15.8	PREDICTED: Cucumis sativus formin-like protein 18-like (LOC101214019), mRNA
comp26411_c0_seq3	gi|359489971|ref|XM_003633955.1|	87.84	148	17	1	2667	2814	246	100	2e-38	172	147	18.35	PREDICTED: Vitis vinifera bromodomain adjacent to zinc finger domain protein 2B-like (LOC100853132), mRNA
comp25336_c0_seq2	gi|359487129|ref|XM_002265187.2|	83.49	521	86	0	653	1173	650	130	2e-133	486	521	59.41	PREDICTED: Vitis vinifera uncharacterized LOC100241992 (LOC100241992), mRNA
comp15150_c0_seq1	gi|357467572|ref|XM_003604023.1|	79.54	963	187	10	557	1514	439	1396	0	678	958	61.65	Medicago truncatula MLO-like protein (MTR_3g118190) mRNA, complete cds
comp203881_c0_seq1	gi|61674394|emb|CR937576.1|	100	341	0	0	4	344	504	164	2e-177	630	341	63.27	Single read from an extremity of a cDNA clone made from Aedes aegypti total adult females. 5-prime end of clone KW0AAB1YM21AAM1 from strain Liverpool of Aedes aegypti (yellow fever mosquito)
comp24142_c0_seq1	gi|359482845|ref|XM_002280119.2|	85.2	500	71	2	640	1139	64	560	2e-140	510	497	28.22	PREDICTED: Vitis vinifera zinc finger protein NUTCRACKER-like, transcript variant 2 (LOC100246360), mRNA
comp294785_c0_seq1	gi|255638546|gb|BT095321.1|	78.37	430	83	9	37	461	626	202	8e-69	270	425	27.51	Soybean clone JCVI-FLGm-19C8 unknown mRNA
comp28272_c0_seq2	gi|340776174|gb|HQ393909.1|	79.17	773	155	6	144	912	113	883	7e-147	531	771	68.41	Corydalis saxicola (S)-tetrahydroprotoberberine oxidase mRNA, complete cds
comp24524_c0_seq1	gi|373401179|gb|JN608198.1|	73.94	330	76	8	705	1029	376	52	1e-24	124	325	85.98	Silene latifolia isolate mL16 non-LTR retrotransposon SLACS-like, partial sequence
comp30205_c0_seq1	gi|359494039|ref|XM_002280029.2|	80.58	345	65	2	315	658	433	90	5e-67	265	344	50.51	PREDICTED: Vitis vinifera protein translation factor SUI1 homolog-like, transcript variant 1 (LOC100243506), mRNA
comp25467_c1_seq1	gi|359487661|ref|XM_002278044.2|	82.81	1431	236	9	272	1697	1669	244	0	1271	1426	82.91	PREDICTED: Vitis vinifera dihydrolipoyl dehydrogenase-like (LOC100251123), mRNA
comp24336_c1_seq3	gi|460366955|ref|XM_004229293.1|	80.66	915	163	14	496	1403	1245	338	0	697	908	49.84	PREDICTED: Solanum lycopersicum cyclic pyranopterin monophosphate synthase, mitochondrial-like (LOC101248709), mRNA
comp21513_c0_seq1	gi|224130381|ref|XM_002320787.1|	85.86	290	40	1	151	440	211	499	8e-80	307	289	26.98	Populus trichocarpa predicted protein, mRNA
comp30074_c0_seq1	gi|359484488|ref|XM_002282272.2|	75.15	1171	285	6	668	1835	568	1735	4e-151	545	1168	51.64	PREDICTED: Vitis vinifera ectonucleotide pyrophosphatase/phosphodiesterase family member 3-like (LOC100255983), mRNA
comp26574_c1_seq9	gi|460366603|ref|XM_004229123.1|	80.88	1773	319	15	344	2103	345	2110	0	1378	1766	67.38	PREDICTED: Solanum lycopersicum NADP-specific glutamate dehydrogenase-like, transcript variant 1 (LOC101257803), mRNA
comp20499_c0_seq2	gi|296788278|gb|HM051059.1|	92.24	554	43	0	172	725	19	572	0	785	554	96.85	Salvia miltiorrhiza ADP-ribosylation factor mRNA, partial cds
comp10206_c0_seq2	gi|359490918|ref|XM_002272151.2|	85.71	273	39	0	244	516	313	585	3e-74	289	273	28.71	PREDICTED: Vitis vinifera protein Dr1 homolog-like (LOC100242295), mRNA
comp29390_c3_seq1	gi|224118177|ref|XM_002317714.1|	82.84	204	35	0	402	605	372	169	2e-42	183	204	19.43	Populus trichocarpa predicted protein, mRNA
comp11750_c0_seq2	gi|359484439|ref|XM_003633061.1|	78.7	540	108	7	1	536	2049	2585	2e-93	353	537	15.74	PREDICTED: Vitis vinifera alpha-aminoadipic semialdehyde synthase-like (LOC100268037), mRNA
comp23184_c1_seq1	gi|225454421|ref|XM_002279902.1|	84.47	206	32	0	1	206	303	98	5e-49	204	206	25.09	PREDICTED: Vitis vinifera eukaryotic translation initiation factor 1A-like (LOC100263709), mRNA
comp25750_c0_seq1	gi|449459495|ref|XM_004147434.1|	72.72	1283	304	41	526	1783	450	1711	1e-103	388	1262	51.24	PREDICTED: Cucumis sativus uncharacterized LOC101207849 (LOC101207849), mRNA
comp25318_c0_seq1	gi|460388281|ref|XM_004239749.1|	77.01	770	158	15	1068	1823	1193	429	2e-114	424	765	26.82	PREDICTED: Solanum lycopersicum two-component response regulator ARR1-like (LOC101266334), mRNA
comp163248_c0_seq1	gi|449490664|ref|XM_004158623.1|	81.74	734	128	5	26	756	3111	3841	2e-170	608	731	13.16	PREDICTED: Cucumis sativus uncharacterized LOC101228553 (LOC101228553), partial mRNA
comp27693_c0_seq3	gi|356533184|ref|XM_003535100.1|	81.22	394	72	2	15	407	436	828	8e-83	316	393	38.72	PREDICTED: Glycine max uncharacterized protein LOC100776845 (LOC100776845), mRNA
comp17004_c0_seq1	gi|340007640|gb|JN098455.1|	96.37	1186	28	1	1	1171	396150	394965	0	1938	1186	0.23	Mimulus guttatus mitochondrion, complete genome
comp28203_c0_seq1	gi|356496877|ref|XM_003517244.1|	79.97	754	143	7	411	1158	361	1112	2e-152	549	752	51.4	PREDICTED: Glycine max methionine aminopeptidase 1D, chloroplastic/mitochondrial-like (LOC100789968), mRNA
comp100785_c0_seq1	gi|224133655|ref|XM_002327612.1|	69.89	1335	323	68	589	1885	1586	293	2e-36	165	1294	70.25	Populus trichocarpa predicted protein, mRNA
comp29791_c3_seq5	gi|460193570|gb|GABL01066749.1|	77.78	783	167	6	659	1439	626	1403	8e-130	475	778	53.36	TSA: Camelina sativa comp59673_c0_seq1 transcribed RNA sequence
comp28847_c3_seq34	gi|44917158|dbj|AB119478.1|	81.89	773	132	7	72	840	826	58	0	645	769	71.07	Nicotiana tabacum mRNA for 14-3-3 h-1 protein, complete cds
comp27623_c5_seq17	gi|359492678|ref|XM_002281432.2|	80.66	1122	213	4	1063	2182	826	1945	0	867	1120	51.05	PREDICTED: Vitis vinifera tRNA wybutosine-synthesizing protein 1 homolog-like (LOC100255870), mRNA
comp25422_c0_seq4	gi|116047946|gb|DQ875137.1|	81.54	4588	813	31	406	4976	8	4578	0	3749	4571	99.59	Nicotiana benthamiana myosin XI-K mRNA, complete cds
comp27480_c2_seq6	gi|359480239|ref|XM_002281339.2|	80.27	1465	266	14	3	1452	178	1634	0	1083	1457	75.06	PREDICTED: Vitis vinifera bifunctional aminoacyl-tRNA synthetase-like (LOC100253683), mRNA
comp23919_c0_seq23	gi|225316555|dbj|AK322508.1|	77.68	1250	245	22	971	2194	1355	114	0	732	1242	54.81	Solanum lycopersicum cDNA, clone: LEFL1038CF09, HTC in leaf
comp24298_c1_seq6	gi|224105160|ref|XM_002313672.1|	73.3	764	170	28	156	908	1552	812	3e-62	250	741	39.71	Populus trichocarpa predicted protein, mRNA
comp19648_c3_seq1	gi|255557948|ref|XM_002519957.1|	81.23	325	52	8	1	322	1019	1337	6e-64	254	319	23.74	Ricinus communis cell division cycle, putative, mRNA
comp25256_c0_seq3	gi|460415527|ref|XM_004253062.1|	79.76	914	182	2	342	1255	1315	405	0	660	911	53.09	PREDICTED: Solanum lycopersicum UDP-galactose transporter 2-like (LOC101245830), mRNA
comp28052_c0_seq7	gi|356576878|ref|XM_003556509.1|	79.17	312	63	2	213	523	111	421	3e-52	215	311	27.69	PREDICTED: Glycine max uncharacterized protein LOC100808445, transcript variant 2 (LOC100808445), mRNA
comp28592_c1_seq3	gi|359493830|ref|XM_002285089.2|	74.99	2067	437	61	261	2272	2358	317	0	880	2042	75.85	PREDICTED: Vitis vinifera uncharacterized LOC100258981, transcript variant 1 (LOC100258981), mRNA
comp18688_c1_seq1	gi|460405337|ref|XM_004248085.1|	79.23	1411	281	11	463	1867	1501	97	0	972	1405	67.58	PREDICTED: Solanum lycopersicum apoptosis inhibitor 5-like (LOC101253728), mRNA
comp29729_c0_seq21	gi|340007640|gb|JN098455.1|	98.48	1777	24	3	1675	3449	363455	361680	0	3129	1776	0.34	Mimulus guttatus mitochondrion, complete genome
comp21432_c0_seq2	gi|225455061|ref|XM_002263897.1|	85.22	291	43	0	366	656	189	479	3e-77	300	291	20.04	PREDICTED: Vitis vinifera uncharacterized LOC100257148 (LOC100257148), mRNA
comp29994_c0_seq3	gi|255575327|ref|XM_002528521.1|	79.42	1283	259	4	286	1564	238	1519	0	902	1282	64.65	Ricinus communis GTP-binding protein, putative, mRNA
comp29654_c2_seq31	gi|359482065|ref|XM_002273137.2|	79.93	573	99	10	297	857	139	707	8e-110	407	569	29.5	PREDICTED: Vitis vinifera peptidyl-prolyl isomerase PASTICCINO1-like (LOC100249394), mRNA
comp28859_c4_seq2	gi|332189094|gb|CP002684.1|	98.53	68	1	0	996	1063	9158197	9158264	2e-23	121	68	0	Arabidopsis thaliana chromosome 1, complete sequence
comp23780_c3_seq1	gi|225432225|ref|XM_002270247.1|	79.13	690	142	2	176	864	26	714	2e-130	475	689	79.1	PREDICTED: Vitis vinifera chromatin structure-remodeling complex protein BSH-like (LOC100249448), mRNA
comp27215_c1_seq1	gi|293333669|ref|NM_001175179.1|	77.06	606	129	8	281	884	1301	704	9e-90	340	598	35.94	Zea mays uncharacterized LOC100382437 (LOC100382437), mRNAgi|223949920|gb|BT064347.1| Zea mays full-length cDNA clone ZM_BFc0161G05 mRNA, complete cds
comp28365_c1_seq1	gi|225460463|ref|XM_002272566.1|	80.61	846	162	2	170	1014	243	1087	0	652	845	50.6	PREDICTED: Vitis vinifera magnesium transporter NIPA2-like (LOC100254444), mRNA
comp29182_c1_seq3	gi|224053880|ref|XM_002297990.1|	79.48	2680	502	40	346	3007	2755	106	0	1858	2650	92.24	Populus trichocarpa predicted protein, mRNA
comp27831_c0_seq2	gi|359493668|ref|XM_002282296.2|	76.06	852	186	14	394	1236	297	1139	1e-115	427	843	43.7	PREDICTED: Vitis vinifera PAP-associated domain-containing protein 5-like (LOC100259006), mRNA
comp27530_c0_seq4	gi|224077729|ref|XM_002305347.1|	74.35	1236	296	20	471	1697	2122	899	2e-139	507	1224	52.49	Populus trichocarpa predicted protein, mRNA
comp26470_c0_seq1	gi|225462349|ref|XM_002265848.1|	80.54	961	183	4	640	1598	211	1169	0	736	959	36.26	PREDICTED: Vitis vinifera ABC transporter D family member 2, chloroplastic-like (LOC100258729), mRNA
comp31202_c0_seq1	gi|7960046|gb|AF188998.1|AF188998	85.79	197	24	4	1482	1676	444	250	8e-49	206	195	10.53	Ipomoea batatas S-adenosylmethionine decarboxylase mRNA, complete cds
comp26542_c3_seq18	gi|349719324|emb|FQ397626.1|	83.71	448	65	6	25	465	92	538	1e-112	416	447	59.21	Vitis vinifera clone SS0AEB6YD14
comp24540_c0_seq1	gi|225448967|ref|XM_002269627.1|	80.06	1595	280	30	5	1582	1615	3188	0	1149	1574	44.61	PREDICTED: Vitis vinifera probable exocyst complex component 4-like, transcript variant 1 (LOC100253015), mRNA
comp22416_c0_seq1	gi|460414773|ref|XM_004252690.1|	79.38	582	101	13	38	614	96	663	3e-105	392	568	64.47	PREDICTED: Solanum lycopersicum pollen-specific protein SF3-like (LOC101255674), mRNA
comp28688_c0_seq2	gi|356538601|ref|XM_003537743.1|	80.54	1151	211	11	568	1710	1255	110	0	872	1146	53.63	PREDICTED: Glycine max poly(ADP-ribose) glycohydrolase 1-like (LOC100793905), mRNA
comp26542_c3_seq11	gi|349718373|emb|FQ381378.1|	84.22	450	65	5	88	531	82	531	1e-117	433	450	61.9	Vitis vinifera clone SS0ABP1YM22
comp19891_c0_seq1	gi|270141013|gb|BT107965.1|	74.33	335	76	10	7	336	630	301	9e-28	134	330	15.65	Picea glauca clone GQ03115_C10 mRNA sequence
comp23174_c0_seq2	gi|225458198|ref|XM_002281093.1|	76.61	979	211	16	45	1015	504	1472	1e-144	523	969	55.59	PREDICTED: Vitis vinifera bifunctional dihydrofolate reductase-thymidylate synthase-like (LOC100255872), mRNA
comp26574_c1_seq10	gi|460366603|ref|XM_004229123.1|	80.79	911	159	13	344	1246	345	1247	0	699	903	34.45	PREDICTED: Solanum lycopersicum NADP-specific glutamate dehydrogenase-like, transcript variant 1 (LOC101257803), mRNA
comp30047_c0_seq11	gi|356532466|ref|XM_003534746.1|	79.25	347	66	6	115	458	496	839	6e-59	237	344	13.6	PREDICTED: Glycine max uncharacterized protein LOC100804637 (LOC100804637), mRNA
comp26479_c0_seq2	gi|359475505|ref|XM_002271253.2|	80.68	937	169	11	360	1290	1181	251	0	717	931	61.94	PREDICTED: Vitis vinifera proline iminopeptidase-like (LOC100242944), mRNA
comp26472_c0_seq7	gi|359487899|ref|XM_002272714.2|	75.44	1034	236	17	109	1133	86	1110	2e-133	486	1025	47.5	PREDICTED: Vitis vinifera multisubstrate pseudouridine synthase 7-like (LOC100260502), mRNA
comp27408_c4_seq2	gi|224060011|ref|XM_002299992.1|	76.72	786	167	14	799	1579	2202	1428	2e-114	424	775	20.28	Populus trichocarpa hypothetical protein (SNT903), mRNA
comp25757_c1_seq11	gi|403043536|ref|NM_001255727.2|	78.54	396	81	4	264	656	251	645	9e-65	257	395	45.88	Glycine max uncharacterized LOC100785087 (LOC100785087), mRNA
comp29098_c3_seq1	gi|156071542|gb|AC208317.1|	82.42	165	23	5	2015	2174	19940	19777	1e-28	139	164	0.42	Populus trichocarpa clone JGIACSB21-D20, complete sequence
comp21253_c0_seq1	gi|224061860|ref|XM_002300599.1|	75.25	796	182	11	218	1003	971	181	1e-96	364	791	53.99	Populus trichocarpa predicted protein, mRNA
comp32505_c0_seq1	gi|356563762|ref|XR_137426.1|	80.79	229	42	2	1211	1438	481	254	1e-40	178	228	20.65	PREDICTED: Glycine max uncharacterized LOC100788749 (LOC100788749), miscRNA
comp27765_c0_seq2	gi|326529690|dbj|AK373595.1|	78.45	362	75	3	131	489	267	628	3e-57	233	362	20.79	Hordeum vulgare subsp. vulgare mRNA for predicted protein, complete cds, clone: NIASHv3035P09
comp27257_c0_seq6	gi|224110935|ref|XM_002315652.1|	77.5	320	70	2	52	370	588	906	7e-45	191	319	32.03	Populus trichocarpa predicted protein, mRNA
comp26440_c0_seq3	gi|225470466|ref|XM_002263052.1|	82.7	786	131	4	729	1512	1766	984	0	693	783	30.23	PREDICTED: Vitis vinifera uncharacterized LOC100245919 (LOC100245919), mRNA
comp28294_c0_seq1	gi|255539415|ref|XM_002510727.1|	80.13	2873	547	18	363	3223	3521	661	0	2121	2861	80.96	Ricinus communis ATP-dependent RNA helicase, putative, mRNA
comp23557_c1_seq3	gi|356510528|ref|XM_003523942.1|	78.47	353	73	3	1	352	261	611	7e-56	228	351	16.78	PREDICTED: Glycine max metal transporter Nramp2-like (LOC100791117), mRNA
comp25519_c0_seq1	gi|460395839|ref|XM_004243440.1|	73.7	1156	260	36	365	1498	211	1344	1e-110	411	1134	65.89	PREDICTED: Solanum lycopersicum lipid-A-disaccharide synthase-like (LOC101259762), mRNA
comp24605_c0_seq2	gi|359488701|ref|XM_002278500.2|	80.31	391	72	5	511	899	642	255	1e-74	291	388	31.54	PREDICTED: Vitis vinifera uncharacterized LOC100256007 (LOC100256007), mRNA
comp10534_c0_seq1	gi|449440178|ref|XM_004137814.1|	83.75	277	45	0	2	278	349	73	1e-66	263	277	36.5	PREDICTED: Cucumis sativus 60S ribosomal protein L24-like (LOC101206122), mRNAgi|449500999|ref|XM_004161202.1| PREDICTED: Cucumis sativus 60S ribosomal protein L24-like (LOC101226445), mRNA
comp25406_c0_seq1	gi|460411921|ref|XM_004251305.1|	72.28	826	201	24	408	1222	2048	1240	2e-56	231	809	13.26	PREDICTED: Solanum lycopersicum uncharacterized LOC101256352 (LOC101256352), mRNA
comp28106_c0_seq4	gi|255555646|ref|XM_002518813.1|	78.12	1385	263	30	268	1632	64	1428	0	843	1365	95.19	Ricinus communis cdk8, putative, mRNA
comp27575_c1_seq1	gi|255567296|ref|XM_002524583.1|	82.99	688	111	5	3	687	302	986	7e-173	617	685	41.74	Ricinus communis chaperonin containing t-complex protein 1, alpha subunit, tcpa, putative, mRNA
comp23118_c0_seq2	gi|133778879|gb|BT030367.1|	76.87	670	142	11	1122	1783	704	40	3e-97	366	665	37.57	Arabidopsis thaliana At1g08410 mRNA, complete cds
comp28827_c0_seq1	gi|460390790|ref|XM_004240960.1|	71.31	3952	965	138	2731	6602	4027	165	0	859	3863	58.34	PREDICTED: Solanum lycopersicum nuclear-pore anchor-like (LOC101248882), mRNA
comp28012_c0_seq6	gi|356556083|ref|XM_003546309.1|	80.75	1127	208	7	585	1705	689	1812	0	870	1124	49.76	PREDICTED: Glycine max probable histone-arginine methyltransferase 1.4-like (LOC100818828), mRNA
comp24923_c0_seq3	gi|460368296|ref|XM_004229956.1|	78.04	624	119	13	428	1039	705	88	9e-101	377	618	57.17	PREDICTED: Solanum lycopersicum arginine/serine-rich-splicing factor RSP31-like (LOC101258786), mRNA
comp29976_c2_seq17	gi|460408357|ref|XM_004249564.1|	76.32	663	151	6	467	1126	420	1079	5e-92	350	660	32.13	PREDICTED: Solanum lycopersicum CBL-interacting protein kinase 14, transcript variant 2 (CIPK14), mRNA
comp26191_c1_seq4	gi|115448814|ref|NM_001054722.1|	68.81	2177	611	59	195	2334	3155	1010	1e-45	196	2146	59.04	Oryza sativa Japonica Group Os02g0760200 (Os02g0760200) mRNA, complete cds
comp24813_c2_seq2	gi|199580125|gb|AC189430.2|	79.49	512	92	11	1010	1519	51758	51258	1e-92	351	501	0.32	Brassica rapa subsp. pekinensis clone KBrB067F22, complete sequence
comp18517_c0_seq1	gi|224080160|ref|XM_002306001.1|	78.02	646	140	2	222	866	56	700	3e-109	405	645	81.13	Populus trichocarpa hypothetical protein (PtrEXPA6), mRNA
comp22851_c0_seq1	gi|359485915|ref|XM_002271163.2|	77.72	1360	281	19	182	1530	1427	79	0	813	1349	80.54	PREDICTED: Vitis vinifera tRNA guanosine-2'-O-methyltransferase TRM11 homolog (LOC100255656), mRNA
comp25396_c0_seq5	gi|255537358|ref|XM_002509700.1|	79.37	572	109	8	297	863	90	657	9e-106	394	568	86.45	Ricinus communis UDP-glucose 4-epimerase, putative, mRNA
comp24857_c0_seq9	gi|211906449|gb|FJ415172.1|	81.49	1183	211	8	292	1470	1249	71	0	965	1179	78.13	Gossypium hirsutum clone Spot21 phosphoglycerate kinase mRNA, complete cds
comp29986_c1_seq7	gi|156447065|gb|AC208998.1|	75.33	835	177	22	777	1601	35570	36385	6e-99	374	816	2.19	Populus trichocarpa clone JGIACSB1089-L15, complete sequence
comp28832_c9_seq6	gi|340007640|gb|JN098455.1|	90.63	843	33	20	391	1204	257086	257911	0	1077	826	0.16	Mimulus guttatus mitochondrion, complete genome
comp27063_c1_seq4	gi|22535554|dbj|AP003373.3|	83.11	148	23	2	1326	1472	98789	98935	8e-27	134	147	0.13	Oryza sativa Japonica Group genomic DNA, chromosome 1, BAC clone:OJ1116_H09
comp19365_c0_seq2	gi|225314568|dbj|AK327918.1|	79.83	1324	251	16	1	1316	710	2025	0	952	1316	57.17	Solanum lycopersicum cDNA, clone: LEFL2041D17, HTC in fruit
comp10548_c0_seq1	gi|388540217|gb|JQ732180.1|	83.52	2548	412	8	202	2745	147	2690	0	2372	2544	83.14	Prunus persica translation elongation factor 2 (TEF2) mRNA, complete cds
comp23306_c0_seq3	gi|270138695|gb|BT105647.1|	75.44	631	153	2	396	1025	463	1092	5e-79	305	630	38.18	Picea glauca clone GQ02825_L07 mRNA sequence
comp29460_c0_seq7	gi|225464802|ref|XM_002268467.1|	75.73	2567	574	42	472	3012	2544	1	0	1243	2544	86.18	PREDICTED: Vitis vinifera protein FAR-RED ELONGATED HYPOCOTYL 3-like (LOC100258744), mRNA
comp27183_c1_seq3	gi|460398859|ref|XM_004244918.1|	79.35	1012	188	17	1	1002	223	1223	0	691	1001	55.95	PREDICTED: Solanum lycopersicum peroxisomal (S)-2-hydroxy-acid oxidase GLO5-like (LOC101246162), mRNA
comp29499_c0_seq54	gi|241865280|gb|GQ169611.1|	80	200	40	0	1186	1385	269	70	9e-32	148	200	53.33	Prunus incisa cdc2 kinase mRNA, partial cds
comp23230_c3_seq1	gi|460408617|ref|XM_004249692.1|	75.59	422	95	7	456	876	2325	1911	4e-48	202	415	15.44	PREDICTED: Solanum lycopersicum villin-2-like (LOC101254959), mRNA
comp141951_c0_seq1	gi|460378253|ref|XM_004234840.1|	81	458	83	4	87	542	102	557	5e-96	361	456	6.81	PREDICTED: Solanum lycopersicum helicase domino-like (LOC101248082), mRNA
comp26623_c0_seq4	gi|225451504|ref|XM_002274634.1|	71	1783	472	41	295	2056	34	1792	3e-103	387	1759	88.7	PREDICTED: Vitis vinifera pentatricopeptide repeat-containing protein At5g14080-like (LOC100267007), mRNA
comp26336_c0_seq2	gi|359489290|ref|XM_002277507.2|	76.7	970	215	9	238	1200	1022	57	3e-146	529	966	78.92	PREDICTED: Vitis vinifera malate dehydrogenase, cytoplasmic-like (LOC100256452), mRNA
comp29640_c0_seq2	gi|460376481|ref|XM_004233979.1|	76.13	2250	473	50	139	2360	2465	252	0	1122	2214	80.51	PREDICTED: Solanum lycopersicum acylamino-acid-releasing enzyme-like (LOC101258623), mRNA
comp29577_c0_seq21	gi|359475495|ref|XM_002268863.2|	79.59	823	164	4	113	933	1427	2247	2e-163	586	821	20.48	PREDICTED: Vitis vinifera DNA repair protein REV1-like (LOC100247553), mRNA
comp15088_c1_seq1	gi|50345960|gb|AY663794.1|	83.28	867	142	3	152	1017	881	17	0	795	865	73.68	Fraxinus excelsior plasma membrane intrinsic protein PIP1-1 mRNA, complete cds
comp24052_c0_seq1	gi|359486760|ref|XM_002277650.2|	77.79	1013	219	6	863	1872	1193	184	2e-173	619	1010	48.56	PREDICTED: Vitis vinifera folylpolyglutamate synthase, mitochondrial-like (LOC100241124), mRNA
comp24508_c0_seq2	gi|460156854|gb|GABL01088881.1|	94.18	1186	58	7	47	1228	3933	2755	0	1797	1179	28.57	TSA: Camelina sativa comp64130_c1_seq2 transcribed RNA sequence
comp22792_c0_seq1	gi|460413744|ref|XM_004252192.1|	77.33	569	119	8	227	790	301	864	9e-86	327	564	53.66	PREDICTED: Solanum lycopersicum peptidyl-tRNA hydrolase, chloroplastic-like (LOC101260616), mRNA
comp10366_c0_seq1	gi|224113442|ref|XM_002332539.1|	78.17	229	48	2	412	639	37	264	2e-30	145	228	64.96	Populus trichocarpa predicted protein, mRNA
comp150988_c0_seq1	gi|241988710|dbj|AK335967.1|	77.3	185	42	0	13	197	293	477	1e-20	110	185	23.63	Triticum aestivum cDNA, clone: SET2_O11, cultivar: Chinese Spring
comp24962_c0_seq1	gi|460406058|ref|XM_004248443.1|	74.78	805	189	14	460	1257	292	1089	2e-92	350	798	64.25	PREDICTED: Solanum lycopersicum pentatricopeptide repeat-containing protein At3g14580, mitochondrial-like (LOC101264768), mRNA
comp28426_c4_seq20	gi|225439839|ref|XM_002277766.1|	82.46	969	169	1	589	1556	627	1595	0	846	969	51.32	PREDICTED: Vitis vinifera UDP-glucuronic acid decarboxylase 1-like, transcript variant 1 (LOC100249866), mRNA
comp29055_c1_seq9	gi|356571738|ref|XM_003553983.1|	78.02	1465	310	11	701	2159	82	1540	0	911	1459	38.46	PREDICTED: Glycine max uncharacterized protein LOC100800604 (LOC100800604), mRNA
comp29994_c0_seq4	gi|255575327|ref|XM_002528521.1|	79.41	1297	262	4	286	1578	238	1533	0	911	1296	65.36	Ricinus communis GTP-binding protein, putative, mRNA
comp23710_c0_seq9	gi|460388201|ref|XM_004239710.1|	74.06	1677	361	54	345	1993	3270	1640	5e-173	619	1631	43.56	PREDICTED: Solanum lycopersicum uncharacterized LOC101254205 (LOC101254205), mRNA
comp27603_c1_seq1	gi|2352920|gb|AF012862.1|AF012862	80.41	1475	272	13	221	1680	1582	110	0	1107	1473	79.71	Petroselinum crispum cytosolic glucose-6-phosphate dehydrogenase 1 (cG6PDH1) mRNA, complete cds
comp29784_c5_seq18	gi|224063021|ref|XM_002300930.1|	79.42	486	87	13	1681	2158	186	666	1e-86	331	481	26.46	Populus trichocarpa SET domain protein (SDG923), mRNA
comp219464_c0_seq1	gi|460366404|ref|XM_004229024.1|	76.47	391	81	10	6	392	948	1331	2e-48	202	384	27.47	PREDICTED: Solanum lycopersicum uncharacterized LOC101267553 (LOC101267553), mRNA
comp29391_c2_seq6	gi|460402519|ref|XM_004246712.1|	83.04	737	116	7	236	966	137	870	0	660	734	63.72	PREDICTED: Solanum lycopersicum PHD finger protein ALFIN-LIKE 1-like (LOC101251316), mRNA
comp29177_c1_seq2	gi|317174314|gb|HQ526533.1|	90.11	91	9	0	841	931	40	130	1e-22	119	91	31.71	Gossypium herbaceum clone NBRI_E_EYT27PB03GB2FT simple sequence repeat marker, mRNA sequence
comp5489_c0_seq1	gi|157129706|ref|XM_001655416.1|	99.74	390	1	0	1	390	946	557	0	715	390	40.67	Aedes aegypti 60S ribosomal protein L10 partial mRNA
comp26881_c1_seq1	gi|460398018|ref|XM_004244514.1|	79.55	846	156	11	111	946	943	105	4e-164	588	839	69.11	PREDICTED: Solanum lycopersicum uncharacterized LOC101263043 (LOC101263043), mRNA
comp28236_c1_seq10	gi|159154317|gb|EU233808.1|	84.53	808	121	4	1810	2615	1230	425	0	797	806	32.71	Plantago maritima Na+/H+ antiporter protein (NHX1) mRNA, complete cds
comp22898_c1_seq5	gi|388503831|gb|BT140187.1|	87.5	112	11	3	3	112	1390	1280	4e-25	126	111	6.32	Medicago truncatula clone JCVI-FLMt-20F22 unknown mRNA
comp20513_c1_seq2	gi|225431682|ref|XM_002264224.1|	76.26	1807	387	27	711	2487	2726	932	0	922	1795	52.32	PREDICTED: Vitis vinifera DNA excision repair protein ERCC-6-like (LOC100261895), mRNA
comp28091_c1_seq3	gi|356569862|ref|XM_003553066.1|	74.3	1502	331	40	218	1696	147	1616	9e-163	584	1470	77.49	PREDICTED: Glycine max beta-catenin-like protein 1-like (LOC100788964), mRNA
comp19594_c0_seq4	gi|225460118|ref|XM_002275576.1|	80.16	1361	245	22	438	1781	139	1491	0	994	1353	41.06	PREDICTED: Vitis vinifera uncharacterized LOC100260107 (LOC100260107), mRNA
comp27906_c1_seq7	gi|270144262|gb|BT111214.1|	77.34	256	48	9	250	500	419	669	3e-30	143	251	20.39	Picea glauca clone GQ03234_G13 mRNA sequence
comp29931_c0_seq1	gi|89953400|gb|DQ374070.1|	86.26	131	16	2	844	974	3827	3699	1e-29	141	129	2.79	Beta vulgaris chromosome 9 clone BAC137 genomic sequence
comp14970_c0_seq1	gi|70568809|dbj|AB205132.1|	93.63	251	16	0	1	251	260	10	1e-100	375	251	20.47	Scutellaria baicalensis cdka2 mRNA for cyclin-dependent kinase A2, complete cds
comp29558_c1_seq14	gi|224108785|ref|XM_002314931.1|	81.63	294	52	2	146	438	266	558	6e-60	243	293	12.68	Populus trichocarpa predicted protein, mRNA
comp19660_c0_seq1	gi|302788044|ref|XM_002975746.1|	86.67	135	12	5	1	132	195	64	3e-31	145	132	28.76	Selaginella moellendorffii hypothetical protein, mRNA
comp22800_c0_seq2	gi|225312187|dbj|AK326925.1|	81.49	1113	201	5	277	1387	349	1458	0	909	1110	45.31	Solanum lycopersicum cDNA, clone: LEFL2017D01, HTC in fruit
comp18140_c1_seq1	gi|224089936|ref|XM_002308836.1|	75.36	690	150	18	164	843	575	1254	5e-82	315	680	46.13	Populus trichocarpa predicted protein, mRNA
comp24163_c0_seq3	gi|359487066|ref|XM_002270918.2|	76.99	791	156	18	602	1388	515	1283	4e-116	429	769	45.77	PREDICTED: Vitis vinifera vacuolar protein sorting-associated protein 36-like (LOC100267752), mRNA
comp26527_c0_seq1	gi|356523019|ref|XM_003530092.1|	82.88	257	42	2	890	1145	498	753	4e-56	230	256	18.67	PREDICTED: Glycine max transcription factor bHLH68-like (LOC100802121), mRNA
comp20498_c0_seq1	gi|356499928|ref|XM_003518740.1|	84.83	211	30	2	160	369	557	348	5e-51	211	210	30.39	PREDICTED: Glycine max calvin cycle protein CP12-like (LOC100812118), mRNA
comp21107_c0_seq4	gi|460408861|ref|XM_004249812.1|	76.6	1765	375	30	956	2707	3479	1740	0	937	1740	38.55	PREDICTED: Solanum lycopersicum F-box protein At3g54460-like (LOC101260496), mRNA
comp29210_c0_seq17	gi|292684192|dbj|AK339754.1|	76.72	1525	332	19	618	2132	2437	926	0	828	1512	50.37	Lotus japonicus cDNA, clone: LjFL3-077-BE07, HTC
comp28147_c0_seq1	gi|145351222|ref|NM_119377.4|	70.71	1608	408	56	473	2047	364	1941	1e-77	302	1578	68.28	Arabidopsis thaliana protein kinase family protein (AT4G32250) mRNA, complete cds
comp27293_c1_seq1	gi|460386111|ref|XM_004238696.1|	79.26	1384	273	10	71	1444	2228	849	0	953	1380	54.2	PREDICTED: Solanum lycopersicum probable beta-1,3-galactosyltransferase 19-like (LOC101249547), mRNA
comp15530_c0_seq1	gi|255548474|ref|XM_002515248.1|	76.18	806	177	15	208	1006	3731	2934	8e-111	411	798	20.35	Ricinus communis ATP binding protein, putative, mRNA
comp23473_c1_seq1	gi|460372541|ref|XM_004232040.1|	77.42	815	165	14	522	1333	599	1397	8e-128	468	799	37.83	PREDICTED: Solanum lycopersicum protein DA1-related 1-like (LOC101261676), mRNA
comp27349_c0_seq2	gi|356577336|ref|XM_003556735.1|	76.59	1004	213	18	173	1162	1100	105	2e-147	532	996	56.49	PREDICTED: Glycine max phospholipase C 4-like (LOC100778146), mRNA
comp23826_c0_seq1	gi|37991942|gb|AC121237.19|	72.43	555	150	3	333	885	23258	23811	3e-39	174	554	0.43	Medicago truncatula clone mth2-22g11, complete sequence
comp14828_c0_seq1	gi|52851163|emb|AJ843115.1|	86.74	445	56	2	1	442	509	65	2e-135	492	445	56.19	Plantago major mRNA for calmodulin (cam2 gene)
comp27785_c1_seq1	gi|356576398|ref|XM_003556271.1|	76.82	1152	250	15	298	1442	1377	236	3e-177	632	1142	78.76	PREDICTED: Glycine max WD repeat-containing protein WRAP73-like (LOC100817535), mRNA
comp28900_c0_seq3	gi|224089692|ref|XM_002308763.1|	77.11	568	127	3	227	792	355	921	5e-85	326	567	27.82	Populus trichocarpa predicted protein, mRNA
comp19140_c0_seq1	gi|460370877|ref|XM_004231227.1|	77.49	1075	220	18	1302	2368	7303	6243	7e-175	625	1061	12.06	PREDICTED: Solanum lycopersicum uncharacterized LOC101266467 (LOC101266467), mRNA
comp30147_c0_seq3	gi|225464715|ref|XM_002263016.1|	80.59	1752	309	22	147	1886	450	2182	0	1323	1733	73.68	PREDICTED: Vitis vinifera uncharacterized LOC100253506 (LOC100253506), mRNA
comp28988_c0_seq1	gi|460415533|ref|XM_004253065.1|	79.54	606	122	2	3	607	675	71	4e-117	431	605	27.06	PREDICTED: Solanum lycopersicum pyrophosphate--fructose 6-phosphate 1-phosphotransferase subunit alpha-like (LOC101246811), mRNA
comp20975_c0_seq2	gi|460373558|ref|XM_004232536.1|	78.21	1400	286	15	463	1854	1745	357	0	878	1389	63.83	PREDICTED: Solanum lycopersicum MLO-like protein 8-like (LOC101264283), mRNA
comp28631_c0_seq1	gi|460395309|ref|XM_004243179.1|	79.6	2127	409	18	1354	3472	1338	3447	0	1500	2110	53.87	PREDICTED: Solanum lycopersicum translation initiation factor IF-2, chloroplastic-like (LOC101254504), mRNA
comp28395_c0_seq1	gi|356569868|ref|XM_003553069.1|	73.61	1099	268	21	499	1586	1246	159	2e-108	403	1088	71.96	PREDICTED: Glycine max uncharacterized protein LOC100791599 (LOC100791599), mRNA
comp29214_c0_seq1	gi|356515516|ref|XM_003526398.1|	74.33	931	211	24	356	1269	82	1001	3e-98	370	920	54.63	PREDICTED: Glycine max glucan endo-1,3-beta-glucosidase 5-like (LOC100814719), mRNA
comp23211_c1_seq5	gi|356501643|ref|XM_003519586.1|	72.74	1449	335	39	303	1731	168	1576	4e-117	433	1409	69.61	PREDICTED: Glycine max ribosomal RNA small subunit methyltransferase B-like (LOC100779327), mRNA
comp26512_c0_seq1	gi|460398119|ref|XM_004244563.1|	77.1	987	198	26	176	1145	1146	171	3e-151	545	976	79.87	PREDICTED: Solanum lycopersicum serine racemase-like (LOC101252608), mRNA
comp26475_c3_seq5	gi|356532170|ref|XM_003534599.1|	82.42	586	103	0	263	848	20	605	2e-141	512	586	76.8	PREDICTED: Glycine max TATA-box-binding protein-like (LOC100810845), mRNA
comp25781_c0_seq2	gi|224109329|ref|XM_002315125.1|	79.77	351	62	8	401	746	385	39	2e-61	246	347	50.29	Populus trichocarpa predicted protein, mRNA
comp10383_c0_seq2	gi|225320944|dbj|AK325155.1|	79.67	664	126	6	412	1072	763	106	2e-128	470	658	61.96	Solanum lycopersicum cDNA, clone: LEFL1092CC05, HTC in leaf
comp22304_c1_seq1	gi|460407493|ref|XM_004249139.1|	75.66	567	125	10	84	648	728	173	1e-68	270	556	58.16	PREDICTED: Solanum lycopersicum transmembrane and coiled-coil domain-containing protein 1 homolog (LOC101257715), mRNA
comp19291_c1_seq1	gi|389620509|gb|JQ317151.1|	98.38	308	5	0	1	308	3398	3705	7e-151	542	308	5.51	Magnolia tamaulipana cytochrome c oxidase subunit 2 (cox2) gene, exons 1 through 3 and partial cds; mitochondrial
comp18458_c0_seq1	gi|225424381|ref|XM_002284883.1|	79.99	1849	344	23	86	1915	1	1842	0	1341	1842	100	PREDICTED: Vitis vinifera dynamin-related protein 1C-like (LOC100261017), mRNA
comp19878_c0_seq1	gi|449020427|gb|CP004069.1|	100	447	0	0	1	447	11646	11200	0	826	447	0.01	Bacillus thuringiensis serovar kurstaki str. HD73, complete genome
comp22193_c0_seq2	gi|356505073|ref|XM_003521269.1|	76.8	1237	271	16	505	1733	240	1468	0	680	1229	63.88	PREDICTED: Glycine max tyrosine decarboxylase 1-like (LOC100791074), mRNA
comp21516_c1_seq2	gi|356501215|ref|XM_003519374.1|	75.56	716	159	15	597	1304	801	1508	8e-89	339	708	28	PREDICTED: Glycine max probable methyltransferase PMT23-like (LOC100800390), mRNA
comp17905_c2_seq1	gi|27465060|gb|AY150282.1|	90.88	1097	100	0	132	1228	1	1097	0	1472	1097	80.19	Catalpa speciosa fertilization independent endosperm development protein mRNA, complete cds
comp23706_c1_seq1	gi|317175732|gb|HQ527951.1|	86.52	141	16	3	2	139	1	141	3e-33	152	141	33.73	Gossypium herbaceum clone NBRI_D2_555 simple sequence repeat marker, mRNA sequence
comp22289_c0_seq3	gi|356531839|ref|XM_003534436.1|	78.64	295	60	2	420	714	458	167	3e-45	193	292	36.09	PREDICTED: Glycine max uncharacterized protein LOC100527601 (LOC100527601), mRNA
comp14127_c0_seq1	gi|388506415|gb|BT141480.1|	82.96	135	23	0	278	412	201	335	3e-24	122	135	23.08	Lotus japonicus clone JCVI-FLLj-6C5 unknown mRNA
comp29989_c2_seq4	gi|388508867|gb|BT142706.1|	78.52	391	82	2	315	704	349	738	4e-64	255	390	32.72	Medicago truncatula clone JCVI-FLMt-16M14 unknown mRNA
comp19851_c0_seq1	gi|225453355|ref|XM_002271850.1|	77.83	1529	309	18	251	1764	1857	344	0	918	1514	71.79	PREDICTED: Vitis vinifera retinoblastoma-binding protein 5-like (LOC100242780), mRNA
comp18820_c0_seq3	gi|255581954|ref|XM_002531730.1|	77.84	1137	234	15	496	1622	41	1169	0	688	1129	51.69	Ricinus communis transporter, putative, mRNA
comp23916_c0_seq2	gi|359481182|ref|XM_003632539.1|	76.81	3954	844	53	440	4352	4093	172	0	2154	3922	85.28	PREDICTED: Vitis vinifera regulatory-associated protein of TOR 1-like, transcript variant 1 (LOC100261889), mRNA
comp21203_c0_seq3	gi|170323|gb|M87839.1|TOBRPL24B	80.49	446	76	10	307	745	579	138	6e-87	331	442	60.05	Nicotiana tabacum (clone: L24-2) chloroplast ribosomal protein L24 mRNA, complete cds
comp10945_c1_seq1	gi|359472702|ref|XM_002281994.2|	77.78	549	105	10	63	601	460	1001	2e-84	322	542	36.13	PREDICTED: Vitis vinifera transcription factor HBP-1b(c1)-like (LOC100249239), mRNA
comp26206_c0_seq5	gi|349717425|emb|FQ397425.1|	75.45	550	131	3	212	759	661	114	6e-67	265	548	60.89	Vitis vinifera clone SS0AEB6YN10
comp23038_c1_seq4	gi|460414528|ref|XM_004252573.1|	78.92	1295	263	9	107	1396	1567	278	0	870	1290	60.85	PREDICTED: Solanum lycopersicum vacuolar cation/proton exchanger 2-like (LOC101250779), mRNA
comp26085_c2_seq1	gi|449488531|ref|XM_004158025.1|	75.05	1110	266	9	1121	2226	2161	3263	2e-139	507	1103	31.42	PREDICTED: Cucumis sativus probable LRR receptor-like serine/threonine-protein kinase At4g20940-like (LOC101210080), mRNA
comp30092_c3_seq3	gi|359482407|ref|XM_002270787.2|	84.54	524	78	2	95	618	128	648	1e-142	516	521	30.59	PREDICTED: Vitis vinifera nucleolysin TIAR-like (LOC100260069), mRNA
comp22038_c0_seq5	gi|147840039|emb|AM464870.2|	76.98	630	139	6	670	1296	2003	2629	2e-93	355	627	23.06	Vitis vinifera contig VV78X157473.14, whole genome shotgun sequence
comp26495_c2_seq7	gi|357498826|ref|XM_003619654.1|	84.36	518	81	0	4	521	665	148	2e-140	508	518	70.19	Medicago truncatula Ubiquitin-like protein (MTR_6g061930) mRNA, complete cds
comp27757_c0_seq2	gi|225448569|ref|XM_002273907.1|	80.75	743	139	4	302	1042	1602	862	2e-160	577	741	38.47	PREDICTED: Vitis vinifera sorting nexin-2-like (LOC100251814), mRNA
comp29235_c2_seq18	gi|449527924|ref|XM_004170910.1|	80.94	341	63	2	284	623	1075	1414	3e-68	268	340	20.9	PREDICTED: Cucumis sativus serine/threonine-protein kinase HT1-like (LOC101213713), mRNA
comp20039_c0_seq1	gi|460412177|ref|XM_004251431.1|	85.9	305	43	0	1	305	2529	2225	8e-86	326	305	10.36	PREDICTED: Solanum lycopersicum kinesin-1-like (LOC101262384), mRNA
comp23089_c0_seq3	gi|225454343|ref|XM_002275884.1|	74.89	1103	242	32	244	1328	1708	623	2e-128	470	1086	49.5	PREDICTED: Vitis vinifera uncharacterized LOC100261915 (LOC100261915), mRNA
comp20365_c0_seq1	gi|192337102|gb|EU830715.1|	82.58	310	47	5	121	427	25	330	1e-67	267	306	55.33	Linum usitatissimum clone LU0029A06 mRNA sequence
comp466322_c0_seq1	gi|224123495|ref|XM_002319056.1|	75.51	343	83	1	13	354	1942	1600	6e-38	167	343	8.44	Populus trichocarpa predicted protein, mRNA
comp27127_c5_seq3	gi|460365442|ref|XM_004228563.1|	77.9	878	192	2	4	880	1070	1946	2e-151	545	877	34.37	PREDICTED: Solanum lycopersicum DEAD-box ATP-dependent RNA helicase 37-like, transcript variant 2 (LOC101244218), mRNA
comp29781_c0_seq1	gi|224093167|ref|XM_002309781.1|	75.56	2279	527	25	510	2770	3262	996	0	1096	2267	67.65	Populus trichocarpa predicted protein, mRNA
comp28349_c1_seq5	gi|255542236|ref|XM_002512136.1|	78.9	1095	212	12	40	1120	3111	4200	0	725	1090	18.31	Ricinus communis conserved hypothetical protein, mRNA
comp22429_c0_seq1	gi|359480720|ref|XM_002283043.2|	81.22	474	88	1	188	661	851	379	6e-102	381	473	40.95	PREDICTED: Vitis vinifera CBS domain-containing protein CBSX1, chloroplastic-like (LOC100257777), mRNA
comp24980_c0_seq2	gi|292789663|dbj|AK339232.1|	77.54	1042	206	17	511	1546	756	1775	4e-168	603	1020	27.78	Lotus japonicus cDNA, clone: LjFL3-059-AF06, HTC
comp29944_c0_seq13	gi|109452636|gb|AC182572.2|	76.25	1120	191	47	1528	2587	63990	65094	1e-144	525	1105	0.85	Mimulus guttatus clone MGBa-75A14, complete sequence
comp28447_c1_seq2	gi|356574146|ref|XM_003555165.1|	80.31	589	116	0	2636	3224	2612	3200	8e-121	446	589	14.75	PREDICTED: Glycine max probable ubiquitin-conjugating enzyme E2 23-like (LOC100809513), mRNA
comp25898_c3_seq2	gi|157422233|gb|EF584829.2|	88.96	317	31	4	242	556	1337	1023	2e-104	388	315	21.44	Populus tremuloides alpha-tubulin 7 mRNA, complete cds
comp25674_c0_seq2	gi|460391317|ref|XM_004241222.1|	83.78	524	75	7	1	519	914	396	3e-134	488	519	21.64	PREDICTED: Solanum lycopersicum uncharacterized LOC101261125 (LOC101261125), mRNA
comp23438_c0_seq4	gi|384081624|ref|NM_001257987.1|	74.92	634	146	10	745	1369	696	67	1e-70	278	630	88.24	Solanum lycopersicum isopentenyltransferase (SlIPT5), mRNAgi|383212255|dbj|AB690815.1| Solanum lycopersicum SlIPT5 mRNA for isopentenyltransferase, complete cds
comp23710_c0_seq18	gi|460388201|ref|XM_004239710.1|	74.06	1677	361	54	345	1993	3270	1640	5e-173	619	1631	43.56	PREDICTED: Solanum lycopersicum uncharacterized LOC101254205 (LOC101254205), mRNA
comp12978_c0_seq1	gi|460405672|ref|XM_004248252.1|	77.56	1252	248	26	226	1468	335	1562	0	725	1228	68.34	PREDICTED: Solanum lycopersicum Hop-interacting protein THI111 (LOC101055529), mRNA
comp28100_c0_seq1	gi|224063962|ref|XM_002301287.1|	76.14	637	142	7	163	797	1	629	3e-85	326	629	79.12	Populus trichocarpa predicted protein, mRNA
comp29738_c0_seq6	gi|224107440|ref|XM_002314444.1|	80.28	213	28	6	114	313	713	502	3e-32	148	212	11.53	Populus trichocarpa predicted protein, mRNA
comp29673_c4_seq2	gi|224106142|ref|XM_002314023.1|	76.45	293	69	0	411	703	580	872	3e-35	159	293	16.36	Populus trichocarpa predicted protein, mRNA
comp23485_c0_seq1	gi|460400791|ref|XM_004245868.1|	76.77	3263	675	59	575	3782	404	3638	0	1749	3235	83.44	PREDICTED: Solanum lycopersicum cellulose synthase-like protein D3-like (LOC101249747), mRNA
comp23026_c0_seq10	gi|359492461|ref|XM_002284022.2|	78.86	1419	295	5	559	1973	297	1714	0	953	1418	60.55	PREDICTED: Vitis vinifera DUF246 domain-containing protein At1g04910-like (LOC100267809), mRNA
comp19067_c0_seq1	gi|358346114|ref|XM_003637069.1|	70.73	632	157	24	1	615	256	876	1e-22	117	621	34.93	Medicago truncatula Pentatricopeptide repeat-containing protein (MTR_072s1012) mRNA, partial cds
comp24205_c0_seq3	gi|449469988|ref|XM_004152653.1|	78.53	1630	338	12	337	1960	1824	201	0	1061	1624	76.53	PREDICTED: Cucumis sativus glucose-6-phosphate isomerase, cytosolic 2-like (LOC101217944), mRNAgi|449496084|ref|XM_004159986.1| PREDICTED: Cucumis sativus glucose-6-phosphate isomerase, cytosolic 2-like (LOC101224853), mRNA
comp26997_c1_seq1	gi|359489043|ref|XM_002268193.2|	77.13	1058	227	13	556	1608	317	1364	3e-167	599	1048	58.51	PREDICTED: Vitis vinifera geranyl diphosphate synthase (GPPS), mRNA
comp18996_c1_seq1	gi|460396534|ref|XM_004243780.1|	77.97	1893	375	32	1	1867	5273	7149	0	1147	1877	25.19	PREDICTED: Solanum lycopersicum probable histone-lysine N-methyltransferase ATXR3-like (LOC101244888), mRNA
comp30138_c0_seq3	gi|359479014|ref|XM_002284516.2|	78.88	1127	220	12	337	1451	1343	223	0	747	1121	32.1	PREDICTED: Vitis vinifera calcium-transporting ATPase 4, endoplasmic reticulum-type-like (LOC100243325), mRNA
comp26723_c0_seq1	gi|30696272|ref|NM_124685.3|	81.46	151	24	3	1638	1786	2133	2281	3e-23	121	149	5.89	Arabidopsis thaliana RNA-binding KH domain-containing protein (AT5G53060) mRNA, complete cds
comp22818_c1_seq1	gi|449476718|ref|XM_004154767.1|	79.96	514	95	6	970	1479	369	878	7e-99	372	510	41.03	PREDICTED: Cucumis sativus vesicle-associated protein 4-1-like (LOC101229886), mRNA
comp27155_c0_seq4	gi|460375536|ref|XM_004233514.1|	82.76	232	40	0	412	643	1356	1125	3e-49	207	232	12.11	PREDICTED: Solanum lycopersicum uncharacterized LOC101253155 (LOC101253155), mRNA
comp15991_c0_seq4	gi|225448350|ref|XM_002267230.1|	78.44	1113	213	25	354	1454	1359	262	0	701	1098	71.44	PREDICTED: Vitis vinifera WD repeat domain phosphoinositide-interacting protein 3-like (LOC100248334), mRNA
comp24284_c1_seq1	gi|449529085|ref|XM_004171484.1|	76.96	1302	288	12	94	1389	1468	173	0	732	1296	64.13	PREDICTED: Cucumis sativus nucleobase-ascorbate transporter 1-like (LOC101227853), mRNA
comp26044_c0_seq3	gi|460397085|ref|XM_004244051.1|	77.75	2526	492	50	520	3017	2806	323	0	1487	2484	71.38	PREDICTED: Solanum lycopersicum 1,4-alpha-glucan-branching enzyme 3, chloroplastic/amyloplastic-like (LOC101268012), mRNA
comp20222_c0_seq1	gi|359476740|ref|XM_003631833.1|	86.51	215	29	0	443	657	256	42	1e-58	237	215	27.6	PREDICTED: Vitis vinifera 60S ribosomal protein L38-like (LOC100854038), mRNA
comp29115_c3_seq2	gi|224084118|ref|XM_002307181.1|	77.56	1007	204	17	63	1061	1016	24	4e-164	588	993	74.72	Populus trichocarpa predicted protein, mRNA
comp27886_c0_seq1	gi|387135193|gb|JN088351.1|	80.39	153	30	0	1040	1192	1029	1181	3e-22	117	153	11.02	Linum usitatissimum UDP-glycosyltransferase 1 (UGT79B20) gene, complete cds
comp990_c0_seq1	gi|225439218|ref|XM_002276295.1|	83.33	288	46	2	5	291	1433	1147	2e-67	265	287	9.6	PREDICTED: Vitis vinifera uncharacterized LOC100253604 (LOC100253604), mRNA
comp22773_c0_seq4	gi|356518588|ref|XM_003527913.1|	80.52	154	30	0	1051	1204	875	722	1e-22	119	154	9.82	PREDICTED: Glycine max SWI/SNF complex subunit SWI3A-like (LOC100800135), mRNA
comp7217_c0_seq1	gi|359485922|ref|XM_002269136.2|	78.4	213	40	6	186	395	294	503	7e-28	134	210	15.99	PREDICTED: Vitis vinifera peroxidase N1-like (LOC100257139), mRNA
comp28318_c0_seq14	gi|388521316|gb|BT148926.1|	76.32	794	173	14	222	1006	60	847	1e-110	411	788	85.75	Lotus japonicus clone JCVI-FLLj-11P5 unknown mRNA
comp27939_c1_seq1	gi|224080677|ref|XM_002306172.1|	77.21	1198	242	26	421	1595	235	1424	0	671	1190	68.75	Populus trichocarpa predicted protein, mRNA
comp28606_c1_seq6	gi|460412523|ref|XM_004251600.1|	78.79	547	106	10	3	544	1317	776	3e-95	359	542	25.68	PREDICTED: Solanum lycopersicum mitochondrial-processing peptidase subunit alpha-like (LOC101262892), mRNA
comp28195_c5_seq1	gi|42569413|ref|NM_128398.3|	77.78	306	67	1	24	329	729	425	5e-44	187	305	16.42	Arabidopsis thaliana dsRNA-binding protein 2 (DRB2) mRNA, complete cds
comp24335_c1_seq1	gi|225452168|ref|XM_002270589.1|	81.09	439	77	4	1	436	828	1263	2e-91	346	436	34.28	PREDICTED: Vitis vinifera kelch repeat-containing protein At3g27220-like (LOC100264501), mRNA
comp27676_c2_seq1	gi|224109751|ref|XM_002315264.1|	74.84	481	111	8	67	542	2441	1966	5e-50	209	476	17.08	Populus trichocarpa p-aminobenzoate synthase (PABAS), mRNA
comp29147_c0_seq3	gi|356530101|ref|XM_003533575.1|	79.3	739	133	19	200	928	33	761	3e-137	499	729	57.72	PREDICTED: Glycine max SPX and EXS domain-containing protein 1-like (LOC100792793), mRNA
comp15144_c0_seq1	gi|11878279|gb|AF321497.1|AF321497	83.11	805	136	0	232	1036	1880	1076	0	734	805	38.26	Nicotiana tabacum phosphoribosylaminoimidazolecarboxamide formyltransferase/IMP cyclohydrolase (purH) mRNA, complete cds
comp27478_c0_seq3	gi|460388711|ref|XM_004239961.1|	76.33	452	96	10	387	834	650	206	7e-57	231	445	44.41	PREDICTED: Solanum lycopersicum iron-sulfur assembly protein IscA, chloroplastic-like (LOC101252988), mRNA
comp8252_c0_seq1	gi|372480560|gb|JQ274053.1|	92.98	171	12	0	255	425	2559	2389	8e-63	250	171	2.5	Hemiphylacus alatostylus hypothetical chloroplast RF21 (ycf2) gene, complete cds; chloroplast
comp29803_c0_seq1	gi|388493253|gb|BT134898.1|	79.89	368	69	5	799	1164	478	114	8e-67	265	365	58.87	Lotus japonicus clone JCVI-FLLj-13H20 unknown mRNA
comp21968_c1_seq1	gi|238821219|gb|FJ974045.1|	78.62	407	81	6	32	435	1171	768	8e-67	265	404	20.64	Gossypium hirsutum cultivar Xuzhou142 GAI/RGA protein (GAI2) mRNA, complete cds
comp31815_c0_seq1	gi|359480332|ref|XM_002267016.2|	82.31	294	52	0	261	554	301	594	3e-64	255	294	35.46	PREDICTED: Vitis vinifera glutaredoxin-C5, chloroplastic-like (LOC100265126), mRNA
comp28970_c1_seq1	gi|224072804|ref|XM_002303854.1|	74.05	790	189	15	346	1130	479	1257	6e-80	309	779	41.57	Populus trichocarpa predicted protein, mRNA
comp30442_c0_seq1	gi|148537859|dbj|AK246625.1|	89.67	213	21	1	254	466	257	46	8e-69	270	212	48.96	Solanum lycopersicum cDNA, clone: FC17BD07, HTC in fruit
comp26788_c0_seq1	gi|292770865|dbj|AK337640.1|	80.21	864	161	10	156	1014	268	1126	1e-179	640	859	63.21	Lotus japonicus cDNA, clone: LjFL1-072-DF11, HTC
comp29461_c0_seq1	gi|225455134|ref|XM_002267314.1|	79.47	1890	361	21	1147	3021	1044	2921	0	1315	1878	55.2	PREDICTED: Vitis vinifera golgin candidate 5-like, transcript variant 1 (LOC100250341), mRNA
comp28111_c0_seq2	gi|224089620|ref|XM_002308747.1|	77.4	885	181	15	1410	2286	729	1602	7e-140	508	874	53.46	Populus trichocarpa predicted protein, mRNA
comp23609_c0_seq3	gi|460389815|ref|XM_004240496.1|	71.84	1133	292	26	192	1307	326	1448	3e-77	300	1123	66.53	PREDICTED: Solanum lycopersicum aspartic proteinase Asp1-like, transcript variant 2 (LOC101258267), mRNA
comp28430_c0_seq13	gi|460395948|ref|XM_004243494.1|	80.71	591	112	2	621	1210	256	845	4e-125	459	590	56.73	PREDICTED: Solanum lycopersicum thymidylate kinase-like (LOC101250906), mRNA
comp24017_c2_seq1	gi|371501269|dbj|AB644217.1|	84.6	552	83	2	411	961	551	1	6e-152	547	551	99.28	Nicotiana tabacum NtARL8a mRNA for ADP-ribosylation factor-like 8a, complete cds
comp28727_c0_seq1	gi|359474761|ref|XM_002270672.2|	77.15	582	126	7	1382	1961	1117	1693	1e-86	331	577	28.56	PREDICTED: Vitis vinifera uncharacterized LOC100249371 (LOC100249371), mRNA
comp27563_c0_seq1	gi|349709821|emb|FQ396081.1|	76.38	741	159	15	619	1351	895	163	8e-103	385	733	39.35	Vitis vinifera clone SS0AFA12YD09
comp29285_c2_seq2	gi|460391193|ref|XM_004241160.1|	82.72	243	37	3	229	469	790	551	7e-51	211	240	21.02	PREDICTED: Solanum lycopersicum ras-related protein Rab2BV-like (LOC101268402), mRNA
comp6148_c0_seq2	gi|255950317|ref|XM_002565880.1|	100	320	0	0	53	372	1	320	9e-166	592	320	69.26	Penicillium chrysogenum Wisconsin 54-1255 hypothetical protein (Pc22g20260) mRNA, complete cds
comp29168_c2_seq4	gi|225313706|dbj|AK320652.1|	77.04	1838	394	25	440	2258	404	2232	0	1031	1829	72.84	Solanum lycopersicum cDNA, clone: LEFL1011DH05, HTC in leaf
comp19345_c2_seq1	gi|359491722|ref|XM_003634264.1|	82.97	417	71	0	158	574	608	192	6e-101	377	417	44.03	PREDICTED: Vitis vinifera vacuolar protein sorting-associated protein 29-like (LOC100854697), mRNA
comp20097_c0_seq1	gi|359475432|ref|XM_002285312.2|	80.42	1486	279	5	390	1875	2033	560	0	1122	1474	63.21	PREDICTED: Vitis vinifera uncharacterized LOC100265867 (LOC100265867), mRNA
comp30115_c2_seq19	gi|359473070|ref|XM_002276052.2|	76.85	1568	343	16	798	2355	1838	281	0	867	1558	70.88	PREDICTED: Vitis vinifera bifunctional purine biosynthesis protein PurH-like (LOC100245755), mRNA
comp10484_c0_seq1	gi|224106050|ref|XM_002313990.1|	85.06	261	39	0	1	261	364	104	7e-68	267	261	29.36	Populus trichocarpa predicted protein, mRNA
comp24116_c0_seq1	gi|359485920|ref|XM_002271609.2|	81.39	1005	173	10	229	1226	147	1144	0	808	998	69.26	PREDICTED: Vitis vinifera rae1-like protein At1g80670 (LOC100250245), mRNA
comp26051_c0_seq2	gi|255568901|ref|XM_002525375.1|	85.46	227	29	4	361	585	669	445	2e-57	233	225	33.63	Ricinus communis conserved hypothetical protein, mRNA
comp15426_c0_seq1	gi|90186488|gb|DQ418479.1|	83.66	459	72	3	361	818	632	176	2e-116	429	457	55.94	Salvia miltiorrhiza transcription factory NF-YB mRNA, complete cds
comp16179_c0_seq2	gi|351724504|ref|NM_001249363.1|	73.36	458	98	18	452	892	630	180	8e-32	148	451	67.11	Glycine max uncharacterized LOC100500318 (LOC100500318), mRNAgi|255630009|gb|BT091235.1| Soybean clone JCVI-FLGm-7B9 unknown mRNA
comp1257_c0_seq1	gi|8096599|dbj|AP002093.1|	75.18	407	88	10	457	852	144805	145209	3e-41	180	405	0.27	Oryza sativa Japonica Group genomic DNA, chromosome 1, PAC clone:P0466B10
comp28953_c7_seq1	gi|171190281|gb|EU402477.1|	84.94	863	128	2	3	864	378	1239	0	872	862	53.71	Sesamum indicum homogentisic acid phytyltransferase mRNA, complete cds
comp22926_c0_seq1	gi|110350028|gb|AC182571.2|	87.94	904	107	2	1	903	77283	78185	0	1064	903	0.58	Mimulus guttatus clone MGBa-65G3, complete sequence
comp16628_c0_seq2	gi|255586717|ref|XM_002533937.1|	77.47	870	176	17	115	974	37	896	2e-138	503	860	81.9	Ricinus communis WD-repeat protein, putative, mRNA
comp29387_c0_seq12	gi|225457282|ref|XM_002284379.1|	80.15	2544	483	17	655	3190	642	3171	0	1881	2530	69.77	PREDICTED: Vitis vinifera putative pre-mRNA-splicing factor ATP-dependent RNA helicase DHX16-like (LOC100244993), mRNA
comp27464_c0_seq1	gi|359476861|ref|XM_002262826.2|	79.82	2076	396	19	923	2986	331	2395	0	1491	2065	73.25	PREDICTED: Vitis vinifera vacuolar protein sorting-associated protein 35-like (LOC100248964), mRNA
comp15279_c0_seq1	gi|210141955|dbj|AK245874.1|	76.55	742	172	2	323	1063	790	50	4e-109	405	741	74.47	Glycine max cDNA, clone: GMFL01-44-B18
comp27325_c2_seq19	gi|460374048|ref|XM_004232776.1|	79.9	811	149	12	228	1031	1466	663	2e-162	582	804	42.23	PREDICTED: Solanum lycopersicum uncharacterized LOC101260688 (LOC101260688), mRNA
comp473551_c0_seq1	gi|356550788|ref|XM_003543718.1|	85.32	109	16	0	118	226	450	558	6e-22	113	109	9.74	PREDICTED: Glycine max trehalose-phosphate phosphatase-like (LOC100792915), mRNA
comp28913_c0_seq1	gi|359475973|ref|XM_002279947.2|	77.27	1931	433	6	1023	2950	578	2505	0	1129	1928	64.2	PREDICTED: Vitis vinifera F-box/LRR-repeat protein 15-like (LOC100262977), mRNA
comp29239_c0_seq3	gi|460364974|ref|XM_004228333.1|	85.12	168	22	3	314	481	340	504	4e-38	169	165	5.99	PREDICTED: Solanum lycopersicum cullin-3A-like (LOC101248999), mRNA
comp20946_c0_seq1	gi|449502887|ref|XM_004161723.1|	86.59	276	33	3	299	572	462	189	4e-78	302	274	35.26	PREDICTED: Cucumis sativus small nuclear ribonucleoprotein E-like (LOC101221293), mRNA
comp26528_c1_seq4	gi|304368144|gb|HQ110098.1|	82.93	1107	186	2	432	1535	10	1116	0	994	1107	99.19	Nicotiana benthamiana glycolate oxidase (GOX) mRNA, complete cds
comp28510_c0_seq1	gi|349714756|emb|FQ380256.1|	77.6	375	80	2	228	600	979	607	1e-54	224	373	32.55	Vitis vinifera clone SS0ACG9YB24
comp31425_c0_seq1	gi|148537570|dbj|AK246336.1|	83.8	537	87	0	318	854	572	36	8e-141	510	537	60.13	Solanum lycopersicum cDNA, clone: FC07BF10, HTC in fruit
comp36812_c0_seq1	gi|224131463|ref|XM_002321055.1|	78.08	876	188	4	280	1153	252	1125	6e-153	551	874	77.69	Populus trichocarpa predicted protein, mRNA
comp28080_c0_seq6	gi|460392253|ref|XM_004241684.1|	77.42	952	198	14	392	1336	319	1260	8e-153	551	942	47.46	PREDICTED: Solanum lycopersicum rho guanine nucleotide exchange factor 8-like (LOC101248400), mRNA
comp23262_c0_seq6	gi|225313546|dbj|AK327491.1|	77.43	824	178	7	267	1087	9	827	1e-132	484	819	43.49	Solanum lycopersicum cDNA, clone: LEFL2031C12, HTC in fruit
comp22482_c0_seq1	gi|224097575|ref|XM_002310957.1|	77.58	2168	452	29	301	2454	2614	467	0	1280	2148	81.55	Populus trichocarpa predicted protein, mRNA
comp441012_c0_seq1	gi|157107377|ref|XM_001649702.1|	99.21	253	2	0	4	256	730	982	2e-125	457	253	9.72	Aedes aegypti heat shock protein partial mRNA
comp26438_c0_seq1	gi|359493917|ref|XM_002283250.2|	84.56	609	90	3	235	841	58	664	4e-168	601	607	68.98	PREDICTED: Vitis vinifera quinone reductase-like, transcript variant 1 (QOR), mRNA
comp26556_c0_seq1	gi|224058899|ref|XM_002299612.1|	82.42	751	128	4	117	865	178	926	0	652	749	66.64	Populus trichocarpa predicted protein, mRNA
comp25777_c0_seq1	gi|359482008|ref|XM_002276638.2|	80	800	156	4	649	1446	125	922	6e-164	588	798	68.38	PREDICTED: Vitis vinifera 1-(5-phosphoribosyl)-5-[(5-phosphoribosylamino)methylideneamino] imidazole-4-carboxamide isomerase, chloroplastic-like (LOC100251095), mRNA
comp17134_c0_seq1	gi|449517179|ref|XM_004165576.1|	76.01	496	115	3	2	495	1221	1714	1e-63	254	494	21.87	PREDICTED: Cucumis sativus CAS1 domain-containing protein 1-like (LOC101207939), mRNA
comp27743_c0_seq1	gi|255577998|ref|XM_002529825.1|	75.73	853	193	12	225	1070	866	21	2e-112	416	846	86.24	Ricinus communis aldo-keto reductase, putative, mRNA
comp24440_c0_seq1	gi|402744881|ref|NM_001248900.2|	83.65	416	68	0	2	417	235	650	2e-105	392	416	54.45	Glycine max uncharacterized LOC100499773 (LOC100499773), mRNA
comp26227_c0_seq2	gi|356521266|ref|XM_003529230.1|	80.69	347	55	8	246	586	86	426	2e-65	259	341	20.54	PREDICTED: Glycine max DUF21 domain-containing protein At2g14520-like (LOC100801937), mRNA
comp26967_c0_seq12	gi|359495909|ref|XM_002274427.2|	85.71	574	81	1	414	987	1489	917	5e-169	604	573	27.83	PREDICTED: Vitis vinifera AP-1 complex subunit mu-1-like (LOC100251026), mRNA
comp18768_c0_seq2	gi|460402915|ref|XM_004246907.1|	81.21	463	82	5	2443	2903	605	146	1e-97	368	460	14.28	PREDICTED: Solanum lycopersicum uncharacterized LOC101263053 (LOC101263053), mRNA
comp28793_c3_seq2	gi|193795407|gb|EF203257.1|	82.33	1488	263	0	102	1589	1826	339	0	1291	1488	68.26	Gentiana lutea phytoene desaturase (PDS) mRNA, complete cds
comp22845_c0_seq1	gi|460376669|ref|XM_004234072.1|	82.07	725	126	4	345	1067	1457	735	3e-172	616	723	38.31	PREDICTED: Solanum lycopersicum altered inheritance rate of mitochondria protein 25-like (LOC101260205), mRNA
comp10511_c0_seq1	gi|225318387|dbj|AK329362.1|	76.94	373	80	6	87	456	45	414	9e-50	207	370	58.45	Solanum lycopersicum cDNA, clone: LEFL3139D17, HTC in root
comp28162_c4_seq7	gi|359483887|ref|XM_002278382.2|	79.28	1245	244	14	213	1450	1461	224	0	857	1238	68.02	PREDICTED: Vitis vinifera ornithine aminotransferase (LOC100233101), mRNA
comp24807_c1_seq6	gi|359488268|ref|XM_003633681.1|	75.4	886	184	29	139	1007	929	61	7e-107	398	869	40.74	PREDICTED: Vitis vinifera NADPH-dependent diflavin oxidoreductase 1-like, transcript variant 2 (LOC100259949), mRNA
comp24146_c0_seq1	gi|460401461|ref|XM_004246195.1|	83.47	472	76	2	387	857	2952	2482	1e-118	438	471	13.49	PREDICTED: Solanum lycopersicum auxilin-related protein 1-like (LOC101246463), mRNA
comp18919_c0_seq7	gi|357479908|ref|XM_003610192.1|	71.85	1517	360	53	275	1746	1747	253	2e-99	374	1495	84.42	Medicago truncatula GPI mannosyltransferase (MTR_4g129500) mRNA, complete cds
comp27722_c2_seq1	gi|195536979|dbj|AB247455.1|	75.49	563	113	14	432	971	2096	1536	5e-63	252	561	26.04	Nicotiana benthamiana NbLRK1 mRNA for lectin receptor kinase-like protein, complete cds
comp29579_c1_seq13	gi|224118919|ref|XM_002317903.1|	75.35	791	164	18	62	827	854	70	5e-93	351	785	42.3	Populus trichocarpa actin related protein (ARP901), mRNA
comp25174_c0_seq1	gi|460413691|ref|XM_004252168.1|	73.97	461	114	6	47	504	883	1340	4e-42	182	458	26.08	PREDICTED: Solanum lycopersicum beta-1,4-mannosyl-glycoprotein 4-beta-N-acetylglucosaminyltransferase-like (LOC101251860), mRNA
comp22869_c0_seq3	gi|255550386|ref|XM_002516198.1|	80.55	1280	242	5	89	1364	1481	205	0	977	1277	85.99	Ricinus communis polygalacturonase, putative, mRNA
comp18891_c0_seq2	gi|460404977|ref|XM_004247907.1|	80.98	878	162	3	7	883	657	1530	0	691	874	23.95	PREDICTED: Solanum lycopersicum non-lysosomal glucosylceramidase-like (LOC101245292), mRNA
comp15556_c1_seq1	gi|460371278|ref|XM_004231420.1|	76.52	758	141	26	247	996	352	1080	3e-101	379	729	54.61	PREDICTED: Solanum lycopersicum E3 ubiquitin ligase BIG BROTHER-related-like (LOC101249872), mRNA
comp20357_c0_seq3	gi|255549927|ref|XM_002515969.1|	77.13	481	98	10	313	787	1153	1627	5e-68	268	475	29	Ricinus communis AMP dependent CoA ligase, putative, mRNA
comp21464_c1_seq1	gi|206573534|gb|FJ156068.1|	86.85	464	61	0	73	536	467	4	8e-144	520	464	67.64	Forsythia suspensa 40S ribosomal protein S15-like protein (RPS15) mRNA, complete cds
comp23501_c0_seq1	gi|225427974|ref|XM_002277381.1|	82.98	1387	222	14	205	1584	1386	7	0	1242	1380	78.05	PREDICTED: Vitis vinifera auxin transporter-like protein 5-like (LOC100253820), mRNA
comp21764_c0_seq8	gi|460394794|ref|XM_004242928.1|	78.59	1233	242	19	325	1546	1542	321	0	795	1222	66.05	PREDICTED: Solanum lycopersicum peptidase D (PEPD), mRNA
comp18802_c1_seq1	gi|225454013|ref|XM_002280931.1|	73.31	978	251	8	199	1171	1643	671	8e-93	351	973	43.52	PREDICTED: Vitis vinifera UDP-glucuronate 4-epimerase 3-like (LOC100247175), mRNA
comp28471_c0_seq2	gi|225459082|ref|XM_002283773.1|	80.38	1376	258	11	124	1493	179	1548	0	1035	1370	86.82	PREDICTED: Vitis vinifera argininosuccinate lyase-like (LOC100262660), mRNA
comp26542_c3_seq4	gi|349719324|emb|FQ397626.1|	86.3	416	51	5	204	613	123	538	5e-122	448	416	55.1	Vitis vinifera clone SS0AEB6YD14
comp23412_c0_seq1	gi|460407549|ref|XM_004249167.1|	80.48	1322	248	9	40	1356	1462	146	0	1003	1317	78.77	PREDICTED: Solanum lycopersicum eukaryotic translation initiation factor 3 subunit E-like (LOC101265974), mRNA
comp29100_c0_seq1	gi|356504118|ref|XM_003520798.1|	71.67	826	214	19	535	1350	1926	1111	3e-50	211	816	38.49	PREDICTED: Glycine max histone-lysine N-methyltransferase SUVR4-like (LOC100802372), mRNA
comp29869_c0_seq16	gi|357119075|ref|XM_003561224.1|	72.91	635	148	17	484	1103	1008	383	1e-46	198	626	48.45	PREDICTED: Brachypodium distachyon probable cytosolic iron-sulfur protein assembly protein-like (LOC100828154), mRNA
comp29687_c0_seq31	gi|123719203|emb|AM461315.1|	86.29	124	15	2	1755	1877	18974	19096	5e-27	134	123	0.21	Vitis vinifera, whole genome shotgun sequence, contig VV78X275163.4, clone ENTAV 115
comp25855_c0_seq1	gi|349718994|emb|FQ392519.1|	82.29	1067	189	0	370	1436	1203	137	0	924	1067	74.46	Vitis vinifera clone SS0AFA5YF08
comp22463_c0_seq1	gi|255575864|ref|XM_002528784.1|	80.75	400	73	4	263	660	398	1	2e-80	309	398	98.27	Ricinus communis 60S ribosomal protein L14, putative, mRNA
comp19123_c2_seq1	gi|255584145|ref|XM_002532767.1|	73.52	846	208	16	414	1251	3051	2214	1e-79	307	838	26.5	Ricinus communis Bipolar kinesin KRP-130, putative, mRNA
comp6596_c0_seq1	gi|256368117|gb|FJ609739.1|	98.63	950	13	0	1	950	1424	475	0	1683	950	44.06	Locusta migratoria hexamerin-like protein 2 mRNA, complete cds
comp223413_c0_seq1	gi|357496418|ref|XM_003618450.1|	82.61	138	18	6	242	376	414	548	8e-23	117	135	22.69	Medicago truncatula Gibberellin-regulated protein (MTR_6g012360) mRNA, complete cds
comp25198_c0_seq2	gi|356558321|ref|XM_003547408.1|	74.17	600	138	13	595	1184	747	155	3e-57	233	593	48.93	PREDICTED: Glycine max probable inactive purple acid phosphatase 28-like (LOC100788185), mRNA
comp27175_c0_seq16	gi|77818465|gb|DQ245782.1|	86.79	106	14	0	231	336	522	417	3e-23	119	106	15.7	Zea mays clone 20314 mRNA sequence
comp14663_c0_seq1	gi|357159801|ref|XM_003578516.1|	71.72	442	113	10	646	1081	424	859	4e-21	113	436	35.77	PREDICTED: Brachypodium distachyon enoyl-CoA hydratase 2, peroxisomal-like (LOC100844320), mRNA
comp21764_c0_seq1	gi|460394794|ref|XM_004242928.1|	79.16	1363	260	21	311	1661	1542	192	0	922	1351	73.03	PREDICTED: Solanum lycopersicum peptidase D (PEPD), mRNA
comp28768_c0_seq7	gi|359479708|ref|XM_003632293.1|	82.89	1362	219	13	901	2255	1457	103	0	1212	1355	53.28	PREDICTED: Vitis vinifera methylcrotonoyl-CoA carboxylase subunit alpha, mitochondrial-like (LOC100853875), mRNA
comp22341_c0_seq4	gi|359496144|ref|XM_002270314.2|	77.95	948	184	22	31	961	1580	2519	2e-158	569	940	31.88	PREDICTED: Vitis vinifera phospholipase D delta-like (LOC100252422), mRNA
comp29990_c2_seq12	gi|356563700|ref|XM_003550050.1|	76.01	1788	372	47	226	1978	1211	2976	0	872	1766	50.5	PREDICTED: Glycine max valyl-tRNA synthetase-like (LOC100818869), mRNA
comp24744_c0_seq2	gi|460413639|ref|XM_004252144.1|	80.56	252	47	2	89	339	24	274	1e-45	193	251	7.25	PREDICTED: Solanum lycopersicum exportin-4-like (LOC101259130), mRNA
comp25649_c0_seq4	gi|224107628|ref|XM_002314506.1|	72.92	1418	344	25	584	1972	2162	756	1e-123	455	1407	54.56	Populus trichocarpa predicted protein, mRNA
comp25865_c0_seq1	gi|117606420|gb|AC182567.2|	81.01	2760	482	30	910	3658	41798	39070	0	2156	2729	1.72	Mimulus guttatus clone MGBa-50E20, complete sequence
comp29428_c0_seq1	gi|116310062|emb|CR855170.1|	81.99	261	47	0	118	378	135117	135377	3e-54	222	261	0.18	Oryza sativa genomic DNA, chromosome 4, BAC clone: H0818E04, complete sequence
comp25529_c1_seq1	gi|460410960|ref|XM_004250835.1|	76.47	1475	320	22	170	1632	199	1658	0	776	1460	72.13	PREDICTED: Solanum lycopersicum uncharacterized LOC101257435 (LOC101257435), mRNA
comp28883_c1_seq1	gi|460392275|ref|XM_004241695.1|	78.39	1041	206	15	157	1186	1208	176	0	658	1033	67.47	PREDICTED: Solanum lycopersicum peroxisome biogenesis protein 2-like (LOC101251298), mRNA
comp27580_c1_seq1	gi|255548444|ref|XM_002515233.1|	79.78	816	162	2	1766	2581	1837	2649	2e-164	590	813	30.62	Ricinus communis enhancer of zeste, ezh, putative, mRNA
comp10188_c0_seq1	gi|460388289|ref|XM_004239753.1|	76.03	2495	547	43	299	2766	2534	64	0	1247	2471	90.05	PREDICTED: Solanum lycopersicum acyl-CoA dehydrogenase family member 10-like (LOC101267526), mRNA
comp23769_c0_seq1	gi|359486015|ref|XM_002264513.2|	79.5	400	82	0	149	548	1463	1064	9e-73	285	400	18.32	PREDICTED: Vitis vinifera mitogen-activated protein kinase kinase kinase 1-like (LOC100241228), mRNA
comp28478_c1_seq21	gi|224144835|ref|XM_002325396.1|	78.4	588	119	5	1838	2418	1909	1323	1e-99	375	587	25.25	Populus trichocarpa predicted protein, mRNA
comp27028_c0_seq2	gi|356559415|ref|XM_003547947.1|	79.61	358	73	0	634	991	865	508	1e-64	257	358	22.22	PREDICTED: Glycine max geranylgeranyl pyrophosphate synthase, chloroplastic-like (LOC100785539), mRNA
comp27356_c0_seq2	gi|224128321|ref|XM_002329097.1|	79.43	1264	245	13	853	2107	300	1557	0	880	1258	50.91	Populus trichocarpa predicted protein, mRNA
comp405208_c0_seq1	gi|302915612|ref|XM_003051571.1|	86.84	266	20	12	1	260	1241	985	4e-73	283	257	19.14	Nectria haematococca mpVI 77-13-4 ADP/ATP carrier protein, partial mRNA
comp25550_c0_seq2	gi|255579522|ref|XM_002530558.1|	74.51	1020	231	20	511	1513	268	1275	1e-112	418	1008	53.67	Ricinus communis GTP-binding protein hflx, putative, mRNA
comp26504_c2_seq9	gi|403223489|dbj|AP011949.1|	92.65	136	5	5	556	687	176	310	2e-44	191	135	0.01	Theileria orientalis strain Shintoku DNA, chromosome 4, complete genome
comp28185_c0_seq28	gi|460405504|ref|XM_004248168.1|	84.24	165	26	0	538	702	613	449	8e-36	161	165	15.76	PREDICTED: Solanum lycopersicum ras-related protein RABB1c-like (LOC101253324), mRNA
comp28629_c0_seq1	gi|460374895|ref|XM_004233196.1|	78.53	3144	641	26	346	3466	4081	949	0	2036	3133	70.12	PREDICTED: Solanum lycopersicum protein NAP1-like (LOC101259399), mRNA
comp28103_c1_seq4	gi|3413510|emb|AJ000265.1|	83.33	426	39	13	1	401	1040	622	4e-97	364	419	19.56	Spinacia oleracea mRNA (nuclear-encoded) for chloroplast glucose-6-phosphate isomerase
comp22141_c0_seq1	gi|460374643|ref|XM_004233072.1|	86.15	722	98	2	185	905	813	93	0	778	721	61.62	PREDICTED: Solanum lycopersicum proteasome subunit alpha type-5-like (LOC101247093), mRNA
comp10368_c0_seq1	gi|224068764|ref|XM_002326158.1|	74.42	258	66	0	153	410	474	217	5e-21	111	258	29.93	Populus trichocarpa predicted protein, mRNA
comp15018_c0_seq2	gi|388504249|gb|BT140396.1|	81.8	566	100	3	332	896	735	172	3e-129	472	564	64.31	Lotus japonicus clone JCVI-FLLj-8D24 unknown mRNA
comp24957_c1_seq2	gi|218744539|dbj|AB295619.1|	81.29	823	149	5	657	1478	819	1	0	662	819	100	Nicotiana tabacum NtSYP22 mRNA for syntaxin, complete cds
comp17244_c0_seq1	gi|242092433|ref|XM_002436662.1|	71.56	545	126	22	580	1108	982	451	2e-23	121	532	12.38	Sorghum bicolor hypothetical protein, mRNA
comp14559_c0_seq1	gi|359473175|ref|XM_002263078.2|	83.88	484	78	0	133	616	173	656	2e-126	462	484	45.66	PREDICTED: Vitis vinifera AP-1 complex subunit sigma-2-like (LOC100251707), mRNA
comp28923_c0_seq11	gi|449525789|ref|XM_004169851.1|	76.27	788	171	9	399	1172	906	121	8e-109	405	786	50.61	PREDICTED: Cucumis sativus GTPase Der-like (LOC101231058), mRNA
comp28874_c0_seq5	gi|255568937|ref|XM_002525393.1|	75.9	693	123	27	60	715	686	1	6e-82	315	686	85.64	Ricinus communis Inhibitor of growth protein, putative, mRNA
comp29413_c0_seq5	gi|206586406|gb|FJ002430.1|	88.08	629	69	4	202	830	644	22	0	741	623	75.24	Picrorhiza kurrooa putative 40S ribosomal protein S8-like protein mRNA, complete cds
comp27571_c1_seq1	gi|5911267|gb|AF178569.1|AF178569	79.29	729	137	13	435	1158	768	49	8e-137	497	720	59.75	Vitis riparia galactinol synthase (WSI76) mRNA, partial cds
comp27123_c4_seq2	gi|54310821|gb|AY639952.1|	82.75	597	89	11	1	592	694	107	8e-144	520	588	61	Avicennia marina putative protein (Am900550) mRNA, complete cds
comp26512_c0_seq9	gi|460398119|ref|XM_004244563.1|	77.07	820	165	21	176	980	1146	335	8e-123	451	812	66.45	PREDICTED: Solanum lycopersicum serine racemase-like (LOC101252608), mRNA
comp18511_c0_seq1	gi|356551497|ref|XM_003544063.1|	79.45	798	158	5	489	1283	477	1271	1e-155	560	795	50.28	PREDICTED: Glycine max exostosin-2-like (LOC100781217), mRNA
comp20905_c0_seq7	gi|460402552|ref|XM_004246728.1|	75.95	2936	639	50	588	3485	3128	222	0	1448	2907	77.03	PREDICTED: Solanum lycopersicum importin-11-like (LOC101256320), mRNA
comp22725_c0_seq2	gi|225435021|ref|XM_002284157.1|	77.19	846	182	10	215	1053	61	902	2e-132	483	842	69.64	PREDICTED: Vitis vinifera uncharacterized LOC100260346 (LOC100260346), mRNA
comp20637_c0_seq1	gi|356509065|ref|XM_003523225.1|	77.28	449	100	2	459	906	687	240	3e-66	263	448	41.44	PREDICTED: Glycine max uncharacterized protein LOC100805592 (LOC100805592), mRNA
comp16102_c0_seq1	gi|183979375|dbj|AB264661.1|	81.61	3562	603	43	1	3537	3651	117	0	2928	3535	55.28	Papilio xuthus mRNA for muscle myosin heavy chain, complete cds, clone: Fsg31
comp29494_c1_seq13	gi|356534058|ref|XM_003535527.1|	75.09	2116	476	42	882	2963	607	2705	0	941	2099	62.41	PREDICTED: Glycine max uncharacterized protein LOC100783270 (LOC100783270), mRNA
comp28791_c0_seq2	gi|460405556|ref|XM_004248194.1|	80.9	2890	538	13	197	3079	172	3054	0	2266	2883	86.58	PREDICTED: Solanum lycopersicum phosphoenolpyruvate carboxylase-like (LOC101261166), mRNA
comp24743_c0_seq1	gi|460387637|ref|XR_182755.1|	87.62	105	13	0	2193	2297	868	764	1e-23	122	105	1.96	PREDICTED: Solanum lycopersicum uncharacterized LOC101245650 (LOC101245650), misc_RNA
comp28543_c1_seq1	gi|356538723|ref|XM_003537803.1|	85.29	578	85	0	7	584	1292	715	3e-167	597	578	16.54	PREDICTED: Glycine max uncharacterized protein LOC100780424 (LOC100780424), mRNA
comp30032_c4_seq13	gi|340007640|gb|JN098455.1|	92.66	218	6	5	57	264	197083	196866	5e-79	305	218	0.04	Mimulus guttatus mitochondrion, complete genome
comp29157_c0_seq2	gi|225456496|ref|XM_002280900.1|	83.72	301	49	0	513	813	558	258	5e-73	285	301	52.26	PREDICTED: Vitis vinifera mitochondrial import inner membrane translocase subunit tim16-like (LOC100267977), mRNA
comp18645_c0_seq1	gi|460384290|ref|XM_004237798.1|	76.93	763	162	12	297	1052	489	1244	5e-114	422	756	44.63	PREDICTED: Solanum lycopersicum sphinganine C(4)-monooxygenase 2-like (LOC101259740), mRNA
comp27977_c0_seq8	gi|356575601|ref|XM_003555880.1|	79.9	418	84	0	289	706	661	244	7e-80	307	418	25.63	PREDICTED: Glycine max phosphatidylserine synthase 2-like (LOC100787048), mRNA
comp20835_c0_seq2	gi|460413796|ref|XM_004252217.1|	80.96	1182	219	6	204	1382	2715	1537	0	931	1179	39.66	PREDICTED: Solanum lycopersicum diacylglycerol kinase 1-like (LOC101243968), mRNA
comp30115_c2_seq32	gi|359473070|ref|XM_002276052.2|	76.84	1127	246	13	395	1512	1791	671	5e-174	621	1121	51	PREDICTED: Vitis vinifera bifunctional purine biosynthesis protein PurH-like (LOC100245755), mRNA
comp15829_c0_seq1	gi|460370524|ref|XM_004231055.1|	84.12	1253	197	2	1	1252	723	1974	0	1210	1252	52.3	PREDICTED: Solanum lycopersicum calcium-dependent protein kinase 5-like (LOC101258311), mRNA
comp17168_c1_seq1	gi|356541265|ref|XM_003539052.1|	82.17	129	21	2	28	155	389	262	1e-20	110	128	7.39	PREDICTED: Glycine max ankyrin repeat-containing protein At5g02620-like (LOC100809687), mRNA
comp29333_c0_seq9	gi|224105504|ref|XM_002313799.1|	78.82	203	43	0	330	532	914	712	1e-28	137	203	14.11	Populus trichocarpa predicted protein, mRNA
comp30896_c0_seq1	gi|359480358|ref|XM_002267336.2|	78.95	247	50	2	306	551	333	578	2e-37	167	246	29.39	PREDICTED: Vitis vinifera uncharacterized LOC100247719 (LOC100247719), mRNA
comp26500_c0_seq1	gi|460409018|ref|XM_004249890.1|	80.13	1273	234	14	213	1474	51	1315	0	931	1265	82.63	PREDICTED: Solanum lycopersicum dnaJ protein homolog, transcript variant 2 (LOC101258610), mRNA
comp27131_c0_seq6	gi|82400119|gb|DQ268840.1|	79.36	751	147	7	248	994	279	1025	4e-144	521	747	59.66	Solanum tuberosum clone 130E11 root border cell-specific protein-like protein mRNA, complete cds
comp27736_c0_seq3	gi|371778789|emb|FN178500.1|	80.71	394	69	3	1100	1486	607	214	3e-77	300	394	24.37	Eupatorium cannabinum mRNA for acetohydroxyacid synthase regulatory subunit 1 (ahasrsu1 gene)
comp29078_c0_seq2	gi|224092577|ref|XM_002309634.1|	74.61	760	178	14	156	906	1100	347	2e-83	320	754	54.52	Populus trichocarpa predicted protein, mRNA
comp16162_c1_seq1	gi|460392442|ref|XM_004241777.1|	80.19	838	156	10	1	833	704	1536	1e-173	619	833	41.5	PREDICTED: Solanum lycopersicum calcium-dependent protein kinase 4-like (LOC101251099), mRNA
comp27615_c2_seq3	gi|359477701|ref|XM_002282468.2|	75	1796	414	29	198	1977	502	2278	0	797	1777	67.23	PREDICTED: Vitis vinifera DEAD-box ATP-dependent RNA helicase 13-like (LOC100261404), mRNA
comp51235_c0_seq1	gi|255548030|ref|XM_002515026.1|	72.01	693	184	10	150	837	1	688	5e-46	196	688	45.41	Ricinus communis pentatricopeptide repeat-containing protein, putative, mRNA
comp29417_c0_seq3	gi|47104239|gb|BT012824.1|	76.03	459	104	6	918	1373	680	225	4e-57	233	456	16.31	Lycopersicon esculentum clone 113876R, mRNA sequence
comp23107_c0_seq6	gi|460414438|ref|XM_004252530.1|	76.32	1081	242	13	78	1151	1281	208	2e-157	566	1074	63.21	PREDICTED: Solanum lycopersicum lysophospholipid acyltransferase 2-like (LOC101262395), mRNA
comp29934_c1_seq38	gi|390979746|gb|JQ943654.1|	84.76	315	45	3	2	313	381	695	2e-81	313	315	35.71	Hevea brasiliensis small GTPase mRNA, complete cds
comp29785_c0_seq8	gi|460372615|ref|XM_004232076.1|	79.45	6303	1222	57	611	6872	6636	366	0	4397	6271	88.8	PREDICTED: Solanum lycopersicum protein furry homolog-like (LOC101247677), mRNA
comp29669_c5_seq6	gi|334182595|ref|NM_001198073.1|	75.82	397	84	9	1126	1516	2560	2170	4e-44	191	391	11.19	Arabidopsis thaliana phox (PX) domain-containing protein (AT1G15240) mRNA, complete cds
comp13102_c0_seq1	gi|460401486|ref|XM_004246207.1|	81.08	999	177	10	291	1284	1211	220	0	787	992	67.85	PREDICTED: Solanum lycopersicum ubiquitin carboxyl-terminal hydrolase isozyme L5-like, transcript variant 1 (LOC101250723), mRNA
comp27514_c0_seq2	gi|224081191|ref|XM_002306292.1|	79.19	495	101	2	619	1112	671	178	4e-90	342	494	45.2	Populus trichocarpa predicted protein, mRNA
comp24156_c1_seq1	gi|449516070|ref|XM_004165023.1|	82.93	627	107	0	229	855	230	856	1e-157	566	627	45.04	PREDICTED: Cucumis sativus 60S acidic ribosomal protein P0-like (LOC101214032), mRNA
comp19749_c0_seq2	gi|359486496|ref|XM_002272406.2|	78.35	1118	219	18	109	1210	4679	3569	0	702	1111	21.57	PREDICTED: Vitis vinifera anaphase-promoting complex subunit 1-like (LOC100241661), mRNA
comp23305_c0_seq5	gi|354791169|gb|JN955670.1|	85.98	107	15	0	413	519	6487	6593	6e-22	115	107	0.28	Mus musculus targeted KO-first, conditional ready, lacZ-tagged mutant allele Dpysl3:tm1a(EUCOMM)Wtsi; transgenic
comp29171_c0_seq17	gi|359474194|ref|XM_003631367.1|	77.93	1364	278	20	831	2186	697	2045	0	830	1349	40.97	PREDICTED: Vitis vinifera uncharacterized LOC100263296 (LOC100263296), mRNA
comp20209_c0_seq1	gi|219818366|gb|FJ149430.1|	85.09	275	41	0	192	466	105	379	3e-72	281	275	27.92	Daucus carota subsp. sativus clone BAC C159A06 genomic sequence
comp21682_c0_seq4	gi|359473712|ref|XM_002266270.2|	81.86	1207	214	4	1669	2874	1060	2262	0	1011	1203	44.89	PREDICTED: Vitis vinifera cyclin-dependent kinase G-2-like (LOC100246062), mRNA
comp29580_c0_seq5	gi|49523568|emb|AJ620906.1|	86.3	781	99	5	73	846	223	1002	0	843	780	27.23	Antirrhinum majus mRNA for STY-L protein
comp1252_c0_seq1	gi|70568809|dbj|AB205132.1|	87.1	558	63	8	281	832	940	386	7e-175	623	555	45.27	Scutellaria baicalensis cdka2 mRNA for cyclin-dependent kinase A2, complete cds
comp24280_c0_seq1	gi|194716773|gb|EU870516.1|	84.6	1455	216	8	186	1636	77	1527	0	1439	1451	87.2	Picrorhiza kurrooa glutathione reductase (gr) mRNA, complete cds
comp29512_c0_seq2	gi|297802635|ref|XM_002869156.1|	76.09	573	130	5	1288	1856	2073	1504	1e-74	292	570	27.36	Arabidopsis lyrata subsp. lyrata hypothetical protein, mRNA
comp24522_c0_seq3	gi|356520148|ref|XM_003528679.1|	74.55	1230	274	34	297	1508	148	1356	1e-137	501	1209	42.47	PREDICTED: Glycine max non-lysosomal glucosylceramidase-like (LOC100815988), mRNA
comp28350_c1_seq5	gi|460398722|ref|XM_004244854.1|	77.61	1523	298	27	618	2124	1905	410	0	883	1496	62.94	PREDICTED: Solanum lycopersicum aspartic proteinase-like protein 2-like (LOC101267331), mRNA
comp24152_c1_seq2	gi|313586462|gb|HM363445.1|	86.42	346	47	0	112	457	1	346	2e-101	379	346	95.32	Hevea brasiliensis 60S ribosomal protein L34B (RPL34B) mRNA, complete cds
comp13509_c0_seq2	gi|224126608|ref|XM_002329561.1|	78.6	645	128	10	301	940	873	234	6e-113	418	640	51.32	Populus trichocarpa predicted protein, mRNA
comp24720_c0_seq1	gi|225462457|ref|XM_002269339.1|	74.51	761	175	19	867	1617	1311	2062	5e-81	313	752	31.01	PREDICTED: Vitis vinifera subtilisin-like protease-like (LOC100250276), mRNA
comp13154_c0_seq1	gi|386278579|gb|JQ680044.1|	97.96	1424	5	7	32	1455	1400	1	0	2447	1400	98.73	Vernicia fordii legumin B precursor (legB) mRNA, partial cds
comp13483_c0_seq1	gi|460388177|ref|XM_004239698.1|	78.49	1232	259	6	224	1452	293	1521	0	802	1229	73.37	PREDICTED: Solanum lycopersicum cysteine desulfurase 2, chloroplastic-like (LOC101250891), mRNA
comp9140_c0_seq1	gi|147833432|emb|AM478383.2|	72.99	411	104	7	200	607	1309	903	9e-29	137	407	6.01	Vitis vinifera contig VV78X272475.4, whole genome shotgun sequence
comp645875_c0_seq1	gi|42762201|gb|AY431315.1|	99.59	241	1	0	4	244	24	264	2e-120	440	241	47.91	Aedes aegypti ASAP ID: 43115 questionable: serine protease inhibitor mRNA sequence
comp25860_c0_seq1	gi|460392335|ref|XM_004241724.1|	77.54	1603	332	23	309	1897	232	1820	0	941	1589	73.5	PREDICTED: Solanum lycopersicum lactation elevated protein 1-like (LOC101260736), mRNA
comp22680_c1_seq2	gi|224144959|ref|XM_002325439.1|	78.18	1943	383	31	317	2231	103	2032	0	1201	1930	35.02	Populus trichocarpa predicted protein, mRNA
comp26870_c0_seq2	gi|115463144|ref|NM_001061707.1|	76.23	892	202	8	109	995	1458	572	1e-126	464	887	57.75	Oryza sativa Japonica Group Os05g0316000 (Os05g0316000) mRNA, complete cds
comp28259_c0_seq2	gi|460373120|ref|XM_004232323.1|	76.13	1307	264	43	1184	2460	3167	4455	1e-179	641	1289	16.61	PREDICTED: Solanum lycopersicum HEAT repeat-containing protein 5B-like (LOC101247084), mRNA
comp24822_c0_seq4	gi|359488060|ref|XM_002266109.2|	78.77	617	127	3	1098	1712	1071	457	1e-110	411	615	27.28	PREDICTED: Vitis vinifera uncharacterized LOC100248394 (LOC100248394), mRNA
comp26507_c0_seq1	gi|359490403|ref|XM_002275056.2|	78.53	2860	559	48	526	3353	2918	82	0	1829	2837	83.42	PREDICTED: Vitis vinifera valyl-tRNA synthetase-like (LOC100257207), mRNA
comp25556_c0_seq3	gi|340007640|gb|JN098455.1|	100	67	0	0	149	215	161723	161657	3e-25	124	67	0.01	Mimulus guttatus mitochondrion, complete genome
comp21787_c0_seq3	gi|157887967|emb|CT841757.1|	75.85	294	67	4	28	319	681	390	2e-31	147	292	23.27	Oryza rufipogon (W1943) cDNA clone: ORW1943C103G24, full insert sequence
comp15310_c0_seq1	gi|357508400|ref|XM_003624441.1|	75.49	608	138	8	934	1531	1138	1744	2e-73	287	607	32.22	Medicago truncatula Inducer of CBF expression (MTR_7g083900) mRNA, complete cds
comp29445_c2_seq6	gi|225460683|ref|XM_002266912.1|	78.52	1024	216	4	830	1851	1311	290	0	669	1022	70.24	PREDICTED: Vitis vinifera uncharacterized LOC100253756 (LOC100253756), mRNA
comp26372_c0_seq1	gi|1200204|emb|X95753.1|	87.61	476	59	0	301	776	716	241	1e-153	553	476	47.5	A.majus mRNA for DAG protein
comp28023_c0_seq3	gi|388498085|gb|BT137314.1|	74.68	316	67	11	345	652	880	570	6e-26	128	311	29.09	Lotus japonicus clone JCVI-FLLj-15G13 unknown mRNA
comp18664_c0_seq2	gi|356542279|ref|XM_003539549.1|	77.75	845	171	16	636	1470	485	1322	2e-138	503	838	43.44	PREDICTED: Glycine max uncharacterized protein LOC100810918 (LOC100810918), mRNA
comp26692_c0_seq1	gi|255557848|ref|XM_002519908.1|	81.6	250	43	3	789	1036	447	695	1e-48	204	249	13.37	Ricinus communis conserved hypothetical protein, mRNA
comp25620_c1_seq6	gi|460396304|ref|XM_004243668.1|	79.39	854	172	4	16	867	122	973	4e-167	599	852	33.05	PREDICTED: Solanum lycopersicum uncharacterized LOC101255216 (LOC101255216), mRNA
comp28865_c0_seq57	gi|225427071|ref|XM_002275772.1|	75.88	1509	340	23	240	1736	1497	1	0	749	1497	81.4	PREDICTED: Vitis vinifera phosphomevalonate kinase-like (LOC100242124), mRNA
comp26215_c0_seq4	gi|359484912|ref|XM_002268090.2|	76.61	1321	276	20	511	1803	384	1699	0	697	1316	64.29	PREDICTED: Vitis vinifera starch synthase VI (LOC100233071), mRNA
comp15066_c0_seq2	gi|460405700|ref|XM_004248266.1|	83.1	1077	174	8	472	1544	1386	314	0	974	1073	64.14	PREDICTED: Solanum lycopersicum glyceraldehyde-3-phosphate dehydrogenase, cytosolic-like (LOC101256813), mRNA
comp22292_c0_seq3	gi|323690554|gb|HQ827173.1|	75.23	1409	326	22	100	1495	561	1959	0	647	1399	63.22	Ipomoea nil zeaxanthin epoxidase (ZEP1) mRNA, complete cds
comp30472_c0_seq1	gi|210143584|dbj|AK286366.1|	82.37	885	149	6	161	1043	150	1029	0	763	880	70.91	Glycine max cDNA, clone: GMFL01-26-M07
comp23970_c0_seq1	gi|40748264|gb|AY498744.1|	85.04	568	85	0	257	824	675	108	2e-161	579	568	66.59	Capsicum annuum 40S ribosomal protein S5 (RpS5) mRNA, complete cds
comp25780_c0_seq7	gi|357463904|ref|XM_003602186.1|	85.59	118	17	0	704	821	899	1016	1e-24	124	118	8.25	Medicago truncatula Zinc finger protein CONSTANS-like protein (MTR_3g091340) mRNA, complete cds
comp27705_c0_seq2	gi|256862183|gb|GQ389791.1|	96.18	1309	48	2	1	1308	1335	28	0	2139	1308	82.26	Diabolocatantops pinguis beta-actin mRNA, complete cds
comp29928_c4_seq23	gi|392513451|emb|FO082277.1|	74.8	1250	276	33	517	1746	499523	500753	2e-145	527	1231	0.11	Bathycoccus prasinos genomic : Chromosome_2
comp10999_c0_seq1	gi|356535644|ref|XM_003536307.1|	74.74	760	154	27	257	1003	367	1101	4e-79	305	735	52.54	PREDICTED: Glycine max uncharacterized protein LOC100818192 (LOC100818192), mRNA
comp29846_c1_seq2	gi|224103342|ref|XM_002312983.1|	87.1	124	16	0	314	437	1743	1866	8e-30	141	124	3.89	Populus trichocarpa predicted protein, mRNA
comp24151_c0_seq1	gi|84578874|dbj|AB234907.1|	80.59	608	109	7	270	874	57	658	8e-126	460	602	70.57	Verbena x hybrida mRNA for chalcone isomerase, complete cds, cultivar: Temari Violet
comp23758_c0_seq1	gi|460373741|ref|XM_004232625.1|	81.01	1822	340	5	557	2375	2213	395	0	1443	1819	71	PREDICTED: Solanum lycopersicum DEAD-box ATP-dependent RNA helicase 21-like (LOC101267079), mRNA
comp28029_c0_seq1	gi|460392572|ref|XM_004241842.1|	80.78	1389	265	2	229	1616	290	1677	0	1085	1388	67.71	PREDICTED: Solanum lycopersicum threonine synthase, chloroplastic-like (LOC101244777), mRNA
comp29914_c4_seq12	gi|460370454|ref|XM_004231020.1|	78.54	1342	259	25	317	1645	1724	399	0	856	1326	63.75	PREDICTED: Solanum lycopersicum tyrosine-protein kinase transforming protein Fes-like, transcript variant 2 (LOC101248247), mRNA
comp29929_c0_seq9	gi|255557912|ref|XM_002519939.1|	76.6	923	188	23	1443	2351	1494	2402	4e-132	483	909	30.64	Ricinus communis receptor protein kinase, putative, mRNA
comp24536_c0_seq2	gi|91940111|gb|DQ445127.1|	85.71	371	52	1	116	485	27	397	7e-105	390	371	93.45	Striga asiatica isolate St488 unknown mRNA
comp23221_c1_seq4	gi|255568529|ref|XM_002525193.1|	80.4	852	163	4	519	1368	850	1	0	645	850	57.35	Ricinus communis catalytic, putative, mRNA
comp29859_c0_seq1	gi|224056710|ref|XM_002298949.1|	74.19	310	76	3	2369	2676	1226	919	1e-24	126	308	23.02	Populus trichocarpa predicted protein, mRNA
comp25275_c0_seq9	gi|225435467|ref|XM_002285443.1|	77.51	1223	247	25	153	1358	168	1379	0	710	1212	66.7	PREDICTED: Vitis vinifera uncharacterized LOC100243203, transcript variant 1 (LOC100243203), mRNA
comp29445_c2_seq4	gi|225460683|ref|XM_002266912.1|	78.52	1024	216	4	893	1914	1311	290	0	669	1022	70.24	PREDICTED: Vitis vinifera uncharacterized LOC100253756 (LOC100253756), mRNA
comp28431_c2_seq2	gi|14530680|dbj|AB063573.1|	79.04	415	75	10	433	844	1425	1020	2e-69	274	406	20.42	Nicotiana tabacum NtWRKY-6 mRNA for WRKY DNA-binding protein, complete cds
comp29656_c1_seq2	gi|357511204|ref|XM_003625843.1|	78.33	466	86	13	1127	1586	623	167	3e-73	287	457	24.97	Medicago truncatula Zinc finger protein (MTR_7g108430) mRNA, complete cds
comp25886_c1_seq2	gi|359473148|ref|XM_002282371.2|	78.54	480	91	9	440	913	550	1023	4e-79	305	474	29.94	PREDICTED: Vitis vinifera uncharacterized LOC100243914 (LOC100243914), mRNA
comp24038_c0_seq2	gi|409894762|gb|JX068538.1|	88.06	913	108	1	487	1399	1	912	0	1081	912	99.56	Scutellaria baicalensis isolate pro24 hypothetical protein mRNA, partial cds
comp30155_c0_seq1	gi|15723990|gb|AF378034.1|AF378034	76.09	460	105	5	2116	2572	659	202	2e-57	235	458	60.1	Triticum aestivum isolate Wheat8-5 retrovirus-like element reverse transcriptase gene, partial cds
comp29569_c2_seq8	gi|225459462|ref|XM_002284347.1|	79.44	1882	366	18	377	2244	2367	493	0	1312	1875	72.76	PREDICTED: Vitis vinifera oxysterol-binding protein-related protein 1C-like (LOC100245477), mRNA
comp29471_c0_seq3	gi|359484236|ref|XM_003633039.1|	76.02	3995	868	74	489	4435	304	4256	0	1988	3953	76.12	PREDICTED: Vitis vinifera brefeldin A-inhibited guanine nucleotide-exchange protein 1-like (LOC100249070), mRNA
comp10303_c0_seq2	gi|255541453|ref|XM_002511745.1|	82.21	742	128	3	192	931	1064	325	1e-178	636	740	61.21	Ricinus communis kinase, putative, mRNA
comp22623_c0_seq2	gi|460383469|ref|XM_004237397.1|	78.77	1540	299	26	278	1803	355	1880	0	1007	1526	65.58	PREDICTED: Solanum lycopersicum 4-alpha-glucanotransferase, chloroplastic/amyloplastic-like (LOC101250983), mRNA
comp29942_c0_seq27	gi|359481839|ref|XM_003632628.1|	83.01	365	46	9	274	624	503	141	1e-82	316	363	11.88	PREDICTED: Vitis vinifera uncharacterized LOC100253711 (LOC100253711), mRNA
comp15958_c0_seq1	gi|359485155|ref|XM_002284009.2|	80.37	1029	188	12	221	1240	75	1098	0	769	1024	65.6	PREDICTED: Vitis vinifera endoplasmic reticulum-Golgi intermediate compartment protein 3-like (LOC100260862), mRNA
comp20897_c0_seq2	gi|359487319|ref|XM_003633518.1|	79.95	2060	388	21	241	2289	2232	187	0	1493	2046	81.68	PREDICTED: Vitis vinifera glutamine-fructose-6-phosphate transaminase 2 (GFPT2), mRNA
comp22588_c0_seq1	gi|460200329|gb|GABL01061099.1|	77.5	280	59	4	269	546	384	107	5e-37	165	278	49.29	TSA: Camelina sativa comp58166_c0_seq1 transcribed RNA sequence
comp29918_c3_seq5	gi|356538358|ref|XM_003537623.1|	77.27	418	83	11	514	925	625	1036	8e-58	235	412	21.46	PREDICTED: Glycine max general transcription factor 3C polypeptide 5-like (LOC100819979), mRNA
comp219501_c0_seq1	gi|6706299|emb|AJ271061.1|	92.38	210	16	0	1	210	6164	6373	3e-78	300	210	3.23	Mucor racemosus 18S rRNA gene, 5.8S rRNA gene, 28S rRNA gene, internal transcribed spacer 1 (ITS1) and internal transcribed spacer 2 (ITS2), strain ATCC1216B
comp29455_c0_seq33	gi|224137785|ref|XM_002322615.1|	75.67	448	94	12	579	1021	717	1154	3e-50	209	438	36.41	Populus trichocarpa predicted protein, mRNA
comp13587_c0_seq1	gi|460375975|ref|XM_004233730.1|	78.44	371	74	6	717	1084	395	28	2e-58	237	368	24.05	PREDICTED: Solanum lycopersicum uncharacterized LOC101252745 (LOC101252745), mRNA
comp29749_c1_seq15	gi|255556917|ref|XM_002519446.1|	80.08	798	154	5	303	1097	247	1042	6e-164	588	796	52.65	Ricinus communis histidyl-tRNA synthetase, putative, mRNA
comp26254_c0_seq2	gi|356555968|ref|XM_003546252.1|	74.74	1845	419	38	179	2004	1664	3480	0	782	1817	50.49	PREDICTED: Glycine max E3 ubiquitin-protein ligase UPL6-like (LOC100787467), mRNA
comp19257_c0_seq1	gi|460368864|ref|XM_004230237.1|	75.61	783	187	4	798	1578	716	1496	9e-103	385	781	45.43	PREDICTED: Solanum lycopersicum protein TRIGALACTOSYLDIACYLGLYCEROL 1, chloroplastic-like (LOC101267651), mRNA
comp23309_c1_seq1	gi|359477054|ref|XM_002263113.2|	77.67	3292	681	45	391	3652	3740	473	0	1958	3268	78.84	PREDICTED: Vitis vinifera kinesin-like calmodulin-binding protein homolog (LOC100261900), mRNA
comp18699_c2_seq1	gi|356552335|ref|XM_003544476.1|	78.42	672	135	9	1	667	326	992	1e-116	429	667	44.11	PREDICTED: Glycine max pollen-specific protein SF21-like (LOC100815084), mRNA
comp29821_c1_seq16	gi|3421381|gb|AF081214.1|AF081214	78.6	570	113	9	508	1074	960	397	8e-98	368	564	40.29	Capsicum chinense caffeic acid-3-O-methyltransferase (Comt) mRNA, complete cds
comp30090_c1_seq4	gi|460399760|ref|XM_004245357.1|	80.58	695	126	7	2309	2997	713	22	3e-145	527	692	73.46	PREDICTED: Solanum lycopersicum cyclin-dependent kinase F-4-like (LOC101255019), mRNA
comp12130_c1_seq1	gi|147789795|emb|AM438603.2|	81.37	161	30	0	162	322	3429	3269	2e-27	132	161	0.68	Vitis vinifera contig VV78X047809.8, whole genome shotgun sequence
comp27469_c1_seq3	gi|224069897|ref|XM_002303041.1|	75	492	115	6	227	714	738	251	1e-53	220	488	42.96	Populus trichocarpa predicted protein, mRNA
comp25831_c0_seq1	gi|225312840|dbj|AK320182.1|	76	2171	490	26	793	2952	380	2530	0	1094	2151	78.28	Solanum lycopersicum cDNA, clone: LEFL1006BB03, HTC in leaf
comp22771_c1_seq1	gi|270147293|gb|BT114245.1|	88.11	143	17	0	1	143	703	845	5e-39	171	143	13.55	Picea glauca clone GQ03511_C21 mRNA sequence
comp29236_c0_seq1	gi|225436135|ref|XM_002274935.1|	81.27	534	98	2	2247	2779	2256	2788	2e-116	431	533	18.24	PREDICTED: Vitis vinifera uncharacterized LOC100252988 (LOC100252988), mRNA
comp26886_c0_seq8	gi|118484914|gb|EF146235.1|	77.04	1516	301	36	455	1953	285	1770	0	828	1486	77.88	Populus trichocarpa clone WS0116_G17 unknown mRNA
comp29818_c0_seq2	gi|297849873|ref|XM_002892772.1|	72.09	2189	554	50	573	2731	461	2622	1e-168	604	2162	60.56	Arabidopsis lyrata subsp. lyrata hypothetical protein, mRNA
comp5924_c0_seq2	gi|460378696|ref|XM_004235057.1|	84.36	454	71	0	2	455	1756	2209	9e-122	446	454	12.54	PREDICTED: Solanum lycopersicum histone-lysine N-methyltransferase ATX4-like (LOC101251759), mRNA
comp190045_c0_seq1	gi|356548918|ref|XM_003542798.1|	87.13	171	21	1	302	471	3536	3366	1e-45	193	171	4.5	PREDICTED: Glycine max structural maintenance of chromosomes protein 2-1-like (LOC100788674), mRNA
comp29817_c0_seq6	gi|224056977|ref|XM_002299069.1|	78.82	2993	603	27	723	3701	370	3345	0	1986	2976	88.97	Populus trichocarpa predicted protein, mRNA
comp28521_c0_seq3	gi|356556467|ref|XM_003546499.1|	80.05	852	168	2	615	1465	46	896	1e-176	630	851	55.69	PREDICTED: Glycine max probable sugar phosphate/phosphate translocator At3g17430-like (LOC100786399), mRNA
comp19367_c0_seq1	gi|460412434|ref|XM_004251558.1|	79.02	1406	289	6	81	1483	1629	227	0	957	1403	67.07	PREDICTED: Solanum lycopersicum protein CfxQ-like, transcript variant 1 (LOC101249527), mRNA
comp21953_c0_seq2	gi|189038584|gb|EU718182.1|	100	2640	0	0	23	2662	3015	376	0	4876	2640	19.14	Expression vector pESPBAC, complete sequence
comp28450_c2_seq6	gi|224094862|ref|XM_002310232.1|	73.71	1050	268	8	100	1145	1091	46	2e-108	403	1046	93.81	Populus trichocarpa predicted protein, mRNA
comp19366_c0_seq1	gi|224099920|ref|XM_002311639.1|	81.44	1417	247	16	752	2157	142	1553	0	1146	1412	85.27	Populus trichocarpa predicted protein, mRNA
comp10727_c0_seq1	gi|51234082|gb|AY687353.1|	79.14	1937	394	9	272	2203	208	2139	0	1330	1932	77.47	Lycopersicon hirsutum putative 1-deoxy-D-xylulose 5-phosphate synthase 2 (dxs2) mRNA, complete cds
comp28872_c1_seq23	gi|460399017|ref|XM_004244994.1|	77.41	4550	976	46	355	4878	4770	247	0	2660	4524	86.53	PREDICTED: Solanum lycopersicum myosin-H heavy chain-like (LOC101265848), mRNA
comp25727_c0_seq1	gi|224062284|ref|XM_002300774.1|	78.35	425	89	3	444	866	621	198	4e-69	272	424	47.86	Populus trichocarpa histone 2 (HTA904), mRNA
comp27914_c2_seq13	gi|255543472|ref|XM_002512753.1|	81.22	969	172	10	304	1267	1	964	0	773	964	26.8	Ricinus communis pentatricopeptide repeat-containing protein, putative, mRNA
comp29116_c5_seq23	gi|78711802|gb|DQ228870.1|	80.88	476	78	8	522	984	293	768	4e-96	363	476	50.85	Citrus sinensis carotenoid beta-ring hydroxylase (Chyb) mRNA, complete cds
comp23160_c0_seq1	gi|261264970|gb|GU048887.1|	78.93	522	95	13	848	1363	89696	90208	2e-89	340	513	0.21	Capsicum annuum clone BAC CaCM511O09_Contig, complete sequence
comp28379_c0_seq3	gi|292782845|dbj|AK338211.1|	73.65	964	221	29	597	1543	776	1723	6e-90	342	948	45.42	Lotus japonicus cDNA, clone: LjFL2-014-CD04, HTC
comp29523_c3_seq1	gi|357136229|ref|XM_003569660.1|	75.36	276	61	6	1085	1355	896	1169	6e-25	126	274	17.68	PREDICTED: Brachypodium distachyon uncharacterized LOC100831128 (LOC100831128), mRNA
comp29036_c2_seq10	gi|350540011|ref|NM_001247939.1|	82.76	1549	259	4	348	1892	99	1643	0	1375	1545	82.53	Solanum lycopersicum WD-40 repeat protein (LOC544252), mRNAgi|14031062|gb|AY032884.1| Lycopersicon esculentum WD-40 repeat protein mRNA, complete cds
comp21907_c0_seq1	gi|460384631|ref|XM_004237966.1|	76.11	1892	417	32	13	1888	4279	2407	0	957	1873	21.43	PREDICTED: Solanum lycopersicum uncharacterized LOC101260131 (LOC101260131), mRNA
comp21589_c0_seq6	gi|224062144|ref|XM_002300741.1|	82	150	25	2	506	654	271	419	6e-25	126	149	10.24	Populus trichocarpa predicted protein, mRNA
comp29341_c0_seq2	gi|225451339|ref|XM_002274573.1|	78.96	2771	555	24	516	3272	3877	1121	0	1862	2757	65.1	PREDICTED: Vitis vinifera uncharacterized LOC100248755 (LOC100248755), mRNA
comp29816_c0_seq20	gi|356507276|ref|XM_003522347.1|	73.84	692	169	12	309	993	846	160	7e-67	265	687	28.95	PREDICTED: Glycine max transcription initiation factor TFIID subunit 5-like (LOC100805953), mRNA
comp29784_c3_seq1	gi|224085210|ref|XM_002307482.1|	76.99	691	150	8	307	992	881	195	2e-103	387	687	75.58	Populus trichocarpa predicted protein, mRNA
comp21625_c0_seq1	gi|359477000|ref|XM_002263975.2|	84.23	317	49	1	259	574	192	508	8e-80	307	317	13.56	PREDICTED: Vitis vinifera tRNA uridine 5-carboxymethylaminomethyl modification enzyme MnmG-like (LOC100243047), mRNA
comp25775_c0_seq4	gi|356538167|ref|XM_003537528.1|	80.08	477	93	2	250	725	199	674	2e-93	353	476	19.56	PREDICTED: Glycine max U1 small nuclear ribonucleoprotein 70 kDa-like, transcript variant 2 (LOC100814484), mRNA
comp30044_c0_seq5	gi|41688371|dbj|AP006686.1|	79.68	187	36	2	1281	1466	17563	17748	4e-27	134	186	0.21	Lotus japonicus genomic DNA, chromosome 2, clone: LjT18K09, TM0380, complete sequence
comp29731_c0_seq1	gi|89892465|gb|DQ424897.1|	82.29	2118	319	36	1247	3353	2073	1	0	1783	2073	68.89	Striga asiatica histidine kinase SHK278 mRNA, complete cds
comp22279_c0_seq5	gi|460405805|ref|XM_004248317.1|	80.16	378	73	2	314	690	770	394	6e-72	281	377	33.48	PREDICTED: Solanum lycopersicum uncharacterized LOC101246767 (LOC101246767), mRNA
comp229439_c0_seq1	gi|159433|gb|M36206.1|LMIB19KP	97.62	504	2	10	3	505	647	153	0	856	495	52.77	L.migratoria basic 19kD hemolymph protein mRNA, complete cds
comp23186_c1_seq1	gi|393716235|dbj|AB623979.1|	77.94	748	143	19	224	960	80	816	9e-122	448	737	90.32	Camellia sinensis DNA, SSR marker, MSE0335
comp27034_c0_seq1	gi|356511318|ref|XM_003524326.1|	85.53	235	34	0	9	243	747	513	5e-62	246	235	21.17	PREDICTED: Glycine max NADH dehydrogenase [ubiquinone] iron-sulfur protein 8, mitochondrial-like (LOC100819489), mRNA
comp28670_c0_seq7	gi|388493433|gb|BT134988.1|	73.1	710	168	23	52	749	842	144	7e-57	231	699	74.44	Lotus japonicus clone JCVI-FLLj-9E13 unknown mRNA
comp26491_c0_seq1	gi|356511034|ref|XM_003524189.1|	74.66	1251	284	25	340	1572	2390	1155	3e-144	523	1236	50.68	PREDICTED: Glycine max phosphatidylinositol-4-phosphate 5-kinase 7-like (LOC100782430), mRNA
comp10380_c0_seq1	gi|1838960|emb|Y10994.1|	80	255	48	3	460	713	267	519	5e-43	185	253	34.28	C.glauca mRNA for acyl carrier protein
comp29083_c2_seq2	gi|224071046|ref|XM_002303309.1|	80.56	1420	258	17	300	1710	1493	83	0	1077	1411	82.85	Populus trichocarpa predicted protein, mRNA
comp29385_c0_seq5	gi|225432174|ref|XM_002274932.1|	76.73	2647	541	61	299	2906	20	2630	0	1406	2611	90.57	PREDICTED: Vitis vinifera uncharacterized LOC100247647 (LOC100247647), mRNA
comp19854_c0_seq1	gi|340549473|gb|JN107812.1|	96.99	1660	48	2	772	2431	258175	259832	0	2787	1658	0.32	Boea hygrometrica mitochondrion, complete genome
comp121651_c0_seq1	gi|364504085|gb|JN858177.1|	99.83	582	1	0	4	585	14622	14041	0	1070	582	3.66	Locusta migratoria isolate Lacanau_France_Eur mitochondrion, complete genome
comp24928_c0_seq3	gi|358350621|dbj|AP007209.1|	99.7	333	1	0	1	333	308022	307690	2e-171	610	333	0.01	Bacillus cereus NC7401 genomic DNA, complete genome
comp19550_c1_seq1	gi|222144364|gb|AC234415.1|	98.41	63	1	0	232	294	128981	129043	2e-21	111	63	0.04	Solanum lycopersicum chromosome 9 clone C09HBa0226J12, complete sequence
comp29739_c0_seq11	gi|359489308|ref|XM_002270236.2|	78.54	219	38	9	97	310	213	427	8e-28	135	215	15.56	PREDICTED: Vitis vinifera uncharacterized LOC100263384 (LOC100263384), mRNA
comp24275_c0_seq1	gi|460369531|ref|XM_004230568.1|	78.15	421	82	9	355	770	350	765	4e-65	259	416	41.23	PREDICTED: Solanum lycopersicum uncharacterized LOC101264377 (LOC101264377), mRNA
comp23905_c0_seq2	gi|82623408|gb|DQ241848.1|	84.15	1230	184	9	276	1498	1367	142	0	1181	1226	71.65	Solanum tuberosum clone 187B01 NtK-1-like mRNA, complete cds
comp208593_c0_seq1	gi|255540592|ref|XM_002511315.1|	82.71	619	96	9	34	648	90	701	6e-150	540	612	64.02	Ricinus communis Heme-binding protein, putative, mRNA
comp29697_c1_seq1	gi|112383525|gb|DQ834321.1|	78.24	1043	201	15	364	1396	3050	2024	0	645	1027	32.6	Coffea canephora sucrose phosphate synthase (SPS1) mRNA, complete cds
comp28832_c9_seq5	gi|340007640|gb|JN098455.1|	97.4	1728	22	9	1	1719	35886	34173	0	2920	1714	0.33	Mimulus guttatus mitochondrion, complete genome
comp1141_c0_seq1	gi|281363544|ref|NM_137358.3|	97.99	646	1	6	1	634	646	1	0	1110	646	84.33	Drosophila melanogaster CG12699 (CG12699), mRNA
comp14867_c0_seq1	gi|460379193|ref|XM_004235301.1|	78.44	371	73	6	459	826	457	91	5e-58	235	367	50.34	PREDICTED: Solanum lycopersicum uncharacterized LOC101267974 (LOC101267974), mRNA
comp10176_c0_seq1	gi|295646608|gb|GU075398.1|	89.26	121	11	2	215	334	1735	1854	2e-32	150	120	4	Citrus sinensis phospholipase A2 beta (PLA2beta) gene, promoter and complete cds
comp23500_c0_seq5	gi|460398622|ref|XM_004244807.1|	73.19	2100	510	42	225	2293	178	2255	0	710	2078	74.99	PREDICTED: Solanum lycopersicum prolyl endopeptidase-like (LOC101265753), mRNA
comp22611_c0_seq2	gi|292727758|dbj|AK336380.1|	76.7	970	210	14	104	1068	1208	250	4e-145	525	959	64.97	Lotus japonicus cDNA, clone: LjFL1-001-CD06, HTC
comp19978_c0_seq1	gi|460403833|ref|XM_004247343.1|	80.37	912	179	0	519	1430	146	1057	0	693	912	67.01	PREDICTED: Solanum lycopersicum nicotinamide adenine dinucleotide transporter 1, chloroplastic-like (LOC101264064), mRNA
comp26501_c0_seq1	gi|356535365|ref|XM_003536169.1|	80.59	407	78	1	167	573	399	804	2e-81	313	406	41.9	PREDICTED: Glycine max uncharacterized protein LOC100789834, transcript variant 2 (LOC100789834), mRNA
comp12426_c0_seq1	gi|460383696|ref|XM_004237507.1|	80.07	296	52	6	149	439	939	1232	2e-51	213	294	17.37	PREDICTED: Solanum lycopersicum calreticulin-3-like, transcript variant 2 (LOC101262304), mRNA
comp94722_c0_seq1	gi|195481246|ref|XM_002101538.1|	75.96	574	124	11	34	600	761	195	1e-72	283	567	69.74	Drosophila yakuba wupA (Dyak\wupA), mRNA
comp28964_c0_seq3	gi|224119287|ref|XM_002331238.1|	74.11	699	150	25	540	1221	341	1025	4e-65	259	685	56.71	Populus trichocarpa predicted protein, mRNA
comp25654_c0_seq7	gi|225438437|ref|XM_002276903.1|	79.64	1660	320	17	292	1942	1	1651	0	1177	1651	55.11	PREDICTED: Vitis vinifera exosome complex exonuclease RRP44-like, transcript variant 2 (LOC100267912), mRNA
comp28495_c0_seq15	gi|359492659|ref|XM_002281802.2|	72.73	528	123	17	226	744	756	1271	1e-34	158	516	37.26	PREDICTED: Vitis vinifera probable 1-acyl-sn-glycerol-3-phosphate acyltransferase 4-like (LOC100241978), mRNA
comp30051_c0_seq66	gi|377648351|gb|JF412813.1|	83.41	205	34	0	825	1029	140	344	1e-44	191	205	32.23	Mitragyna speciosa 2-C-methyl-D-erythritol 4-phosphate cytidylyltransferase (MCT) mRNA, partial cds
comp28938_c2_seq27	gi|255575366|ref|XM_002528540.1|	74.95	950	222	16	575	1516	466	1407	1e-113	422	942	32.75	Ricinus communis map3k delta-1 protein kinase, putative, mRNA
comp27894_c2_seq22	gi|255538569|ref|XM_002510304.1|	80.42	613	118	2	1	612	1248	637	2e-127	466	612	42.92	Ricinus communis acyltransferase, putative, mRNA
comp25065_c0_seq5	gi|224129151|ref|XM_002328867.1|	81.11	217	39	2	287	502	12	227	8e-39	172	216	16.14	Populus trichocarpa predicted protein, mRNA
comp27462_c0_seq2	gi|356507936|ref|XM_003522671.1|	78.86	913	187	6	1041	1950	1062	153	4e-171	612	910	43.69	PREDICTED: Glycine max NADP-dependent malic enzyme-like (LOC100818219), mRNA
comp16489_c0_seq3	gi|255585384|ref|XM_002533342.1|	79.04	477	92	8	805	1277	487	959	3e-83	320	473	43.55	Ricinus communis pla2g4b, putative, mRNA
comp27261_c1_seq1	gi|255561734|ref|XM_002521831.1|	78.06	465	89	9	628	1087	179	635	7e-72	281	457	26.63	Ricinus communis zinc finger protein, putative, mRNA
comp22063_c0_seq1	gi|460368307|ref|XM_004229961.1|	76.25	678	150	10	272	945	1002	332	2e-92	350	671	53.81	PREDICTED: Solanum lycopersicum uncharacterized LOC101260575 (LOC101260575), mRNA
comp30098_c2_seq12	gi|449452345|ref|XM_004143872.1|	75.66	267	63	2	112	377	682	417	5e-27	132	266	16.4	PREDICTED: Cucumis sativus O-glucosyltransferase rumi-like (LOC101222002), mRNA
comp20463_c0_seq1	gi|356511531|ref|XM_003524431.1|	83.46	127	19	2	1	126	156	31	1e-22	117	126	13.64	PREDICTED: Glycine max phosphate carrier protein, mitochondrial-like (LOC100791467), mRNA
comp26754_c1_seq6	gi|460391907|ref|XM_004241512.1|	78.57	434	72	17	502	931	1300	1716	2e-67	267	417	20.58	PREDICTED: Solanum lycopersicum uncharacterized LOC101248017 (LOC101248017), mRNA
comp24406_c0_seq10	gi|255578360|ref|XM_002530001.1|	79.18	1076	206	18	846	1912	1184	118	0	730	1067	55.49	Ricinus communis alpha-galactosidase/alpha-n-acetylgalactosaminidase, putative, mRNA
comp27344_c0_seq7	gi|359473382|ref|XM_002269179.2|	80.08	1662	320	11	359	2014	2633	977	0	1225	1657	53.47	PREDICTED: Vitis vinifera AMP deaminase-like (LOC100265525), mRNA
comp14974_c0_seq1	gi|349723810|emb|FQ388044.1|	84.93	471	67	4	112	580	25	493	8e-130	473	469	62.62	Vitis vinifera clone SS0AEB24YH03
comp30033_c0_seq16	gi|358344652|ref|XM_003636354.1|	74.14	1860	450	27	382	2225	2616	772	0	741	1845	70.53	Medicago truncatula hypothetical protein (MTR_040s0031) mRNA, complete cds
comp28771_c0_seq5	gi|255537736|ref|XM_002509889.1|	78.19	752	158	6	314	1062	1354	606	6e-130	475	749	55.11	Ricinus communis amino acid transporter, putative, mRNA
comp23305_c0_seq1	gi|354791169|gb|JN955670.1|	85.98	107	15	0	504	610	6487	6593	7e-22	115	107	0.28	Mus musculus targeted KO-first, conditional ready, lacZ-tagged mutant allele Dpysl3:tm1a(EUCOMM)Wtsi; transgenic
comp28912_c0_seq3	gi|288906474|emb|FN568063.1|	99.8	489	1	0	9	497	18509	18997	0	898	489	0.02	Streptococcus mitis B6 complete genome, strain B6
comp20812_c0_seq2	gi|460390607|ref|XM_004240872.1|	76.52	264	49	8	709	970	1222	970	8e-27	132	253	9.93	PREDICTED: Solanum lycopersicum uncharacterized LOC101247829 (LOC101247829), mRNA
comp28347_c3_seq1	gi|282848229|gb|FJ899659.1|	85.62	146	21	0	137	282	19	164	8e-34	154	146	85.38	Jatropha curcas ribosomal protein S29 mRNA, complete cds
comp21205_c0_seq2	gi|225464985|ref|XM_002274625.1|	77.99	309	66	2	490	797	885	1192	4e-45	193	308	25.67	PREDICTED: Vitis vinifera uncharacterized LOC100241698 (LOC100241698), mRNA
comp14962_c0_seq1	gi|300116317|gb|AC235864.2|	79.17	168	30	5	284	447	75622	75456	7e-21	111	167	0.13	Glycine max clone GM_WBb0106P01, complete sequence
comp17417_c0_seq1	gi|297816029|ref|XM_002875852.1|	71.67	653	155	23	196	830	1043	403	2e-33	154	641	50.55	Arabidopsis lyrata subsp. lyrata hypothetical protein, mRNA
comp24631_c0_seq1	gi|460380011|ref|XM_004235704.1|	75.85	1271	280	25	991	2249	1174	2429	8e-174	621	1256	46.06	PREDICTED: Solanum lycopersicum HBS1-like protein-like (LOC101264306), mRNA
comp28353_c1_seq20	gi|460191350|gb|GABL01068617.1|	79.17	168	28	7	145	307	357	192	9e-21	110	166	27.35	TSA: Camelina sativa comp60157_c1_seq5 transcribed RNA sequence
comp365276_c0_seq1	gi|297843269|ref|XM_002889470.1|	83.46	272	45	0	5	276	1444	1715	3e-64	254	272	5.24	Arabidopsis lyrata subsp. lyrata hypothetical protein, mRNA
comp29976_c1_seq1	gi|356574784|ref|XM_003555477.1|	80.87	847	151	11	247	1086	1020	178	0	656	843	65.81	PREDICTED: Glycine max uncharacterized protein LOC100786500 (LOC100786500), mRNA
comp26532_c1_seq1	gi|294612075|gb|GU997133.1|	90.85	1093	97	3	249	1341	1882	793	0	1461	1090	53.64	Phelipanche ramosa neutral/alkaline invertase 1 (SNI1) mRNA, complete cds
comp21088_c0_seq1	gi|358346919|ref|XM_003637464.1|	74.79	853	194	18	447	1288	43	885	1e-96	364	843	86.73	Medicago truncatula Retinol dehydrogenase (MTR_087s0057) mRNA, complete cds
comp23971_c4_seq1	gi|357121240|ref|XM_003562281.1|	79.12	522	103	6	6	524	1593	1075	2e-94	355	519	23.29	PREDICTED: Brachypodium distachyon lysyl-tRNA synthetase-like (LOC100844748), mRNA
comp25124_c0_seq3	gi|224122453|ref|XM_002330449.1|	83.39	903	148	2	1300	2201	902	1	0	835	902	63.17	Populus trichocarpa predicted protein, mRNA
comp24770_c0_seq1	gi|359480716|ref|XM_002279896.2|	76.32	604	132	11	460	1057	475	1073	3e-81	313	599	41.03	PREDICTED: Vitis vinifera shikimate kinase (LOC100262762), mRNA
comp18785_c0_seq1	gi|359473199|ref|XM_002266187.2|	74.11	618	140	16	322	929	150	757	1e-58	237	608	63.07	PREDICTED: Vitis vinifera pyrrolidone-carboxylate peptidase-like (LOC100263616), mRNA
comp14937_c0_seq1	gi|460398499|ref|XM_004244749.1|	80.12	161	32	0	423	583	343	503	1e-23	121	161	11.89	PREDICTED: Solanum lycopersicum 60S ribosomal protein L18a-like (LOC101264350), mRNA
comp24927_c0_seq8	gi|460384135|ref|XM_004237722.1|	76.7	897	191	16	1519	2406	1266	379	4e-132	483	888	61.28	PREDICTED: Solanum lycopersicum protein MITOFERRINLIKE 1, chloroplastic-like, transcript variant 2 (LOC101261322), mRNA
comp25202_c0_seq4	gi|224055207|ref|XM_002298398.1|	73.88	934	191	32	711	1616	1584	676	3e-84	324	909	33.44	Populus trichocarpa predicted protein, mRNA
comp29353_c0_seq6	gi|460400680|ref|XM_004245813.1|	76.63	2127	432	42	1001	3111	2380	303	0	1114	2078	58.03	PREDICTED: Solanum lycopersicum RNA-binding protein 5-like (LOC101259183), mRNA
comp28371_c0_seq4	gi|344166708|emb|FR693803.1|	84.66	2028	294	11	406	2420	325	2348	0	2006	2024	73.04	Salvia miltiorrhiza mRNA for NADPH:cytochrome P450 reductase (CPR gene), isolate 127
comp23426_c0_seq2	gi|225459363|ref|XM_002285772.1|	77.79	4053	832	53	4	4016	2620	6644	0	2436	4025	55.9	PREDICTED: Vitis vinifera acetyl-CoA carboxylase 1-like (LOC100247288), mRNA
comp23360_c0_seq2	gi|255572821|ref|XM_002527297.1|	75.63	398	86	11	1775	2167	947	556	4e-43	187	392	20.48	Ricinus communis conserved hypothetical protein, mRNA
comp22860_c0_seq4	gi|340549473|gb|JN107812.1|	90.42	637	20	20	319	938	460013	459401	0	800	613	0.12	Boea hygrometrica mitochondrion, complete genome
comp29753_c1_seq2	gi|90995392|gb|DQ444295.1|	82.65	1320	223	6	3	1319	1317	1	0	1164	1317	71.97	Camellia sinensis phragmoplastin mRNA,complete cds
comp27592_c1_seq3	gi|21907929|dbj|AP004913.1|	88.57	105	12	0	108	212	58957	59061	5e-26	128	105	0.1	Lotus japonicus genomic DNA, chromosome 5, clone: LjT02A14, TM0072a, complete sequence
comp18271_c0_seq2	gi|449434729|ref|XM_004135101.1|	83.06	124	21	0	173	296	360	483	8e-22	113	124	17.25	PREDICTED: Cucumis sativus uncharacterized LOC101212766 (LOC101212766), mRNA
comp22939_c0_seq2	gi|449466259|ref|XM_004150796.1|	75.02	1401	322	25	271	1657	193	1579	2e-174	623	1387	77.97	PREDICTED: Cucumis sativus probable aspartyl aminopeptidase-like (LOC101209810), mRNA
comp29910_c1_seq6	gi|359476453|ref|XM_002271804.2|	79.79	292	57	2	353	644	847	1136	7e-51	211	290	10.27	PREDICTED: Vitis vinifera ubiquitin carboxyl-terminal hydrolase 19-like (LOC100246913), mRNA
comp29411_c3_seq1	gi|357459938|ref|XM_003600203.1|	77.92	548	121	0	1303	1850	872	325	6e-90	342	548	23.39	Medicago truncatula Heterogeneous nuclear ribonucleoprotein A1 (MTR_3g055990) mRNA, complete cds
comp25071_c0_seq1	gi|255560518|ref|XM_002521228.1|	78.85	279	56	3	405	681	243	520	5e-43	185	278	48.52	Ricinus communis heat-shock protein, putative, mRNA
comp29502_c1_seq3	gi|460379270|ref|XM_004235339.1|	78.17	1356	284	12	648	1997	1003	2352	0	854	1350	34.34	PREDICTED: Solanum lycopersicum protein argonaute 1A-like (LOC101255074), mRNA
comp22344_c0_seq2	gi|449502198|ref|XM_004161523.1|	79.46	1904	383	8	113	2012	1945	46	0	1343	1900	88.58	PREDICTED: Cucumis sativus formate--tetrahydrofolate ligase-like (LOC101227814), mRNA
comp50228_c0_seq1	gi|12003282|gb|AF210698.1|AF210698	87.5	1160	137	7	320	1477	5	1158	0	1332	1154	84.42	Perilla frutescens malonyl-CoA:ACP transacylase (MCT) mRNA, complete cds
comp27662_c1_seq2	gi|297807964|ref|XM_002871820.1|	73.91	575	136	10	494	1061	869	302	8e-53	219	568	40.72	Arabidopsis lyrata subsp. lyrata hypothetical protein, mRNA
comp14673_c0_seq1	gi|357453346|ref|XM_003596902.1|	73.15	365	94	4	226	588	1426	1064	5e-26	128	363	18.35	Medicago truncatula WRKY transcription factor (MTR_2g088000) mRNA, complete cds
comp29970_c1_seq2	gi|460369388|ref|XM_004230497.1|	78.89	1838	374	13	132	1962	2033	203	0	1232	1831	72.49	PREDICTED: Solanum lycopersicum heat shock 70 kDa protein, mitochondrial-like (LOC101244620), mRNA
comp26430_c0_seq1	gi|255572029|ref|XM_002526910.1|	78.3	1060	211	16	306	1358	1127	80	0	665	1048	65.58	Ricinus communis glycerol-3-phosphate dehydrogenase, putative, mRNA
comp25758_c0_seq4	gi|460405873|ref|XM_004248351.1|	75.08	983	209	26	172	1130	153	1123	5e-115	425	971	65.61	PREDICTED: Solanum lycopersicum adenosine deaminase-like protein-like (LOC101256716), mRNA
comp24400_c0_seq1	gi|449490488|ref|XM_004158572.1|	78.92	1243	245	13	657	1892	1716	484	0	828	1233	60.59	PREDICTED: Cucumis sativus uncharacterized LOC101205574 (LOC101205574), mRNA
comp15348_c0_seq1	gi|210145767|dbj|AK244458.1|	77.41	239	47	6	1257	1493	1323	1556	9e-28	135	234	13.56	Glycine max cDNA, clone: GMFL01-03-J18
comp10529_c0_seq1	gi|225312823|dbj|AK320165.1|	83.79	1271	197	9	89	1353	105	1372	0	1197	1268	74.99	Solanum lycopersicum cDNA, clone: LEFL1006AB04, HTC in leaf
comp28026_c0_seq2	gi|225428337|ref|XM_002283109.1|	80.16	247	44	5	718	963	511	753	3e-41	180	243	32.27	PREDICTED: Vitis vinifera expansin-A20-like (LOC100255490), mRNA
comp23738_c0_seq2	gi|297799615|ref|XM_002867646.1|	70.7	1256	329	34	1406	2640	1372	135	2e-60	244	1238	46.49	Arabidopsis lyrata subsp. lyrata ATCHX17, mRNA
comp32555_c0_seq1	gi|460367363|ref|XM_004229496.1|	75.14	724	135	27	199	913	951	264	8e-77	298	688	47.94	PREDICTED: Solanum lycopersicum probable 3-hydroxyisobutyrate dehydrogenase-like 2, mitochondrial-like (LOC101263543), mRNA
comp29747_c1_seq4	gi|449442852|ref|XM_004139147.1|	78.89	1336	268	12	387	1715	1836	508	0	893	1329	62.45	PREDICTED: Cucumis sativus pre-mRNA-splicing factor SLU7-like (LOC101213744), mRNA
comp29930_c0_seq7	gi|359480258|ref|XM_002263202.2|	79.11	857	152	15	299	1131	1046	193	2e-157	566	854	61.22	PREDICTED: Vitis vinifera deoxyhypusine hydroxylase-like (LOC100256697), mRNA
comp27870_c0_seq3	gi|224127703|ref|XM_002320104.1|	80.14	569	107	6	420	985	600	35	1e-113	420	566	50.18	Populus trichocarpa predicted protein, mRNA
comp25522_c0_seq2	gi|357443712|ref|XM_003592086.1|	81.76	170	29	2	1066	1234	604	772	3e-29	141	169	7.2	Medicago truncatula Serine/threonine protein kinase atg1 (MTR_1g099110) mRNA, complete cds
comp14566_c1_seq1	gi|460370077|ref|XM_004230833.1|	78.19	1334	273	18	304	1628	1796	472	0	835	1325	63.46	PREDICTED: Solanum lycopersicum MATE efflux family protein 4, chloroplastic-like (LOC101245102), mRNA
comp21424_c0_seq1	gi|460396859|ref|XM_004243940.1|	73.84	1380	335	25	562	1928	1902	536	6e-145	525	1367	60.3	PREDICTED: Solanum lycopersicum pentatricopeptide repeat-containing protein At1g79080, chloroplastic-like (LOC101259766), mRNA
comp28115_c0_seq2	gi|255543606|ref|XM_002512820.1|	74.61	1737	410	27	778	2500	556	2275	0	736	1720	66.46	Ricinus communis TRANSPORT INHIBITOR RESPONSE 1 protein, putative, mRNA
comp30265_c0_seq1	gi|269854499|gb|GQ901904.1|	84.85	231	35	0	469	699	276	46	2e-57	233	231	51.45	Artemisia annua putative ubiquitin-like protein mRNA, complete cds
comp26950_c0_seq2	gi|224130235|ref|XM_002320750.1|	79.28	251	45	6	462	707	249	1	4e-38	169	249	100	Populus trichocarpa predicted protein, mRNA
comp25965_c0_seq1	gi|356500231|ref|XM_003518889.1|	75	744	166	16	393	1129	395	1125	4e-85	326	731	57.47	PREDICTED: Glycine max receptor-like cytosolic serine/threonine-protein kinase RBK2-like (LOC100802873), mRNA
comp21656_c0_seq2	gi|358348763|ref|XM_003638365.1|	78.4	338	72	1	646	983	199	535	9e-53	219	337	30.86	Medicago truncatula hypothetical protein (MTR_130s0031) mRNA, complete cds
comp16817_c0_seq1	gi|79155147|gb|DQ192196.1|	75.47	322	56	18	342	651	199	509	4e-28	135	311	17.25	Daucus carota subsp. sativus putative epsilon-ring carotene hydroxylase (CHXE) mRNA, complete cds
comp23311_c0_seq1	gi|449519185|ref|XM_004166568.1|	76.18	424	89	9	159	576	232	649	2e-51	213	418	36.03	PREDICTED: Cucumis sativus polyadenylate-binding protein 2-like (LOC101229852), mRNA
comp26368_c0_seq1	gi|460412790|ref|XM_004251733.1|	78.98	1375	271	14	215	1583	85	1447	0	922	1363	66.98	PREDICTED: Solanum lycopersicum eukaryotic peptide chain release factor subunit 1-3-like, transcript variant 2 (LOC101251066), mRNA
comp25559_c1_seq1	gi|157072590|gb|EF635967.1|	83.19	601	94	6	5	603	884	289	4e-151	544	596	48.3	Salvia miltiorrhiza isopentenyl pyrophosphate isomerase mRNA, complete cds
comp27240_c1_seq3	gi|460405293|ref|XM_004248063.1|	77.69	744	146	11	540	1280	1246	520	2e-118	436	727	34.87	PREDICTED: Solanum lycopersicum uncharacterized LOC101247562 (LOC101247562), mRNA
comp27447_c0_seq2	gi|359489191|ref|XM_002272598.2|	79.8	1193	225	12	337	1518	1333	146	0	854	1188	61.97	PREDICTED: Vitis vinifera uncharacterized LOC100253107 (LOC100253107), mRNA
comp26845_c1_seq3	gi|359490715|ref|XM_002276232.2|	83.22	1943	320	6	252	2191	34	1973	0	1777	1940	83.05	PREDICTED: Vitis vinifera luminal-binding protein 5-like (LOC100253826), mRNA
comp29813_c0_seq1	gi|359488202|ref|XM_002271457.2|	81.17	802	143	7	285	1082	798	1	5e-179	638	798	75.43	PREDICTED: Vitis vinifera pyridoxal kinase-like (LOC100251978), mRNA
comp26428_c0_seq1	gi|460376215|ref|XM_004233847.1|	75.09	281	62	8	306	582	1705	1429	3e-24	124	277	16.06	PREDICTED: Solanum lycopersicum uncharacterized LOC101267865 (LOC101267865), mRNA
comp29138_c1_seq11	gi|449464695|ref|XM_004150017.1|	77.23	1234	255	23	988	2208	733	1953	0	699	1221	48.57	PREDICTED: Cucumis sativus SUMO-activating enzyme subunit 2-like (LOC101205378), mRNA
comp21115_c0_seq1	gi|224120849|ref|XM_002318398.1|	80.95	252	46	2	290	540	26	276	5e-47	198	251	82.3	Populus trichocarpa predicted protein, mRNA
comp29888_c0_seq6	gi|359492456|ref|XM_002284045.2|	75.46	2139	463	57	886	2993	2144	37	0	985	2108	72.22	PREDICTED: Vitis vinifera F-box protein At1g78280-like (LOC100242134), mRNA
comp29281_c0_seq3	gi|225459165|ref|XM_002283927.1|	75.86	754	164	16	292	1036	1240	496	8e-98	368	745	53.64	PREDICTED: Vitis vinifera chaperone protein dnaJ 1, mitochondrial-like (LOC100259253), mRNA
comp27179_c1_seq2	gi|359485984|ref|XM_002270724.2|	74.75	1101	252	23	75	1165	1120	36	2e-128	470	1085	59.19	PREDICTED: Vitis vinifera BRASSINOSTEROID INSENSITIVE 1-associated receptor kinase 1-like (LOC100266543), mRNA
comp28938_c2_seq16	gi|39545979|gb|AY394002.1|	81.56	797	139	7	1770	2562	1738	2530	0	651	793	27.93	Lycopersicon esculentum CTR1-like protein kinase mRNA, complete cds, alternatively spliced
comp27983_c3_seq1	gi|460369291|ref|XM_004230449.1|	85.11	282	42	0	1	282	584	303	2e-74	289	282	19.49	PREDICTED: Solanum lycopersicum ankyrin repeat domain-containing protein 2-like (LOC101255143), mRNA
comp23073_c0_seq7	gi|460397371|ref|XM_004244193.1|	86.01	486	65	1	141	626	344	826	5e-143	518	483	29.04	PREDICTED: Solanum lycopersicum uncharacterized LOC101258771 (LOC101258771), mRNA
comp9196_c0_seq1	gi|22652120|gb|AF406700.1|	77.49	582	114	13	863	1428	1099	519	4e-87	333	581	33.56	Solanum tuberosum BEL1-related homeotic protein 14 (Bel14) mRNA, partial cds
comp28264_c0_seq2	gi|210143551|dbj|AK286333.1|	78.28	221	42	2	10	230	178	392	7e-29	137	215	31.3	Glycine max cDNA, clone: GMFL01-26-D17
comp19701_c0_seq1	gi|256002662|gb|FJ589637.1|	77.27	682	146	6	393	1065	401	1082	4e-105	392	682	52.5	Caragana jubata copper/zinc superoxide dismutase copper chaperone precursor, mRNA, complete cds
comp25190_c0_seq1	gi|460411373|ref|XM_004251039.1|	77.06	872	176	17	345	1198	1485	620	1e-131	481	866	43.3	PREDICTED: Solanum lycopersicum transcription factor E2FB-like (LOC101244053), mRNA
comp27474_c0_seq1	gi|255571030|ref|XM_002526420.1|	76.17	747	166	11	155	895	1441	701	2e-102	383	741	50.93	Ricinus communis conserved hypothetical protein, mRNA
comp25049_c0_seq1	gi|460399254|ref|XM_004245109.1|	74.4	336	74	9	81	412	97	424	1e-27	134	328	45.12	PREDICTED: Solanum lycopersicum uncharacterized LOC101251800, transcript variant 1 (LOC101251800), mRNA
comp10963_c0_seq1	gi|84578864|dbj|AB234902.1|	83.9	1528	242	3	37	1562	46	1571	0	1456	1526	86.31	Verbena x hybrida mRNA for Cinnamic acid 4-hydroxylase, complete cds, cultivar: Tapien Pink
comp7128_c0_seq1	gi|386770514|ref|NM_168032.2|	99.57	234	1	0	1	234	130	363	2e-116	427	234	47.85	Drosophila melanogaster CG32267 (CG32267), mRNA
comp20351_c3_seq2	gi|189163049|dbj|AP010283.1|	78.46	455	96	2	322	775	46848	46395	2e-76	296	454	0.5	Lotus japonicus genomic DNA, chromosome 5, clone: LjB08F01, BM1728, complete sequence
comp27946_c0_seq1	gi|225314702|dbj|AK328051.1|	82.5	977	167	4	735	1709	1401	427	0	854	975	49.9	Solanum lycopersicum cDNA, clone: LEFL2045D23, HTC in fruit
comp11416_c0_seq1	gi|326531615|dbj|AK366609.1|	89.92	129	12	1	219	347	295	422	7e-37	165	128	10.19	Hordeum vulgare subsp. vulgare mRNA for predicted protein, complete cds, clone: NIASHv2044N04
comp25654_c0_seq4	gi|225438437|ref|XM_002276903.1|	79.57	2819	553	22	292	3100	1	2806	0	1993	2806	93.66	PREDICTED: Vitis vinifera exosome complex exonuclease RRP44-like, transcript variant 2 (LOC100267912), mRNA
comp20432_c0_seq2	gi|300429860|gb|HM231319.1|	86.05	1140	159	0	120	1259	40	1179	0	1225	1140	76.61	Salvia miltiorrhiza putative actin protein mRNA, complete cds
comp26967_c0_seq9	gi|359495909|ref|XM_002274427.2|	84.29	1286	202	0	59	1344	1586	301	0	1256	1286	62.46	PREDICTED: Vitis vinifera AP-1 complex subunit mu-1-like (LOC100251026), mRNA
comp29416_c0_seq12	gi|460367476|ref|XM_004229552.1|	79.6	1186	219	20	3237	4409	1482	307	0	828	1176	23.95	PREDICTED: Solanum lycopersicum clustered mitochondria protein-like (LOC101262958), mRNA
comp25434_c0_seq1	gi|460381742|ref|XR_182620.1|	79.18	1388	254	22	358	1739	330	1688	0	929	1359	65.43	PREDICTED: Solanum lycopersicum NADPH-dependent thioredoxin reductase 3-like (LOC101266017), misc_RNA
comp30043_c0_seq7	gi|225443380|ref|XM_002266633.1|	79.5	956	190	6	2121	3073	2108	3060	0	675	953	27.42	PREDICTED: Vitis vinifera pumilio domain-containing protein PPD1-like (LOC100254662), mRNA
comp29112_c0_seq1	gi|359487165|ref|XM_002263799.2|	77	2370	491	43	38	2380	1080	3422	0	1308	2343	61.97	PREDICTED: Vitis vinifera polymerase (RNA) I polypeptide B, 128kDa (POLR1B), mRNA
comp25166_c0_seq1	gi|10121329|gb|AF193791.1|AF193791	75.45	1670	374	27	304	1955	1867	216	0	780	1652	77.16	Fragaria x ananassa pyruvate decarboxylase (PDC) mRNA, complete cds
comp21937_c0_seq6	gi|356528073|ref|XM_003532582.1|	75.74	713	169	3	176	886	1291	581	4e-94	355	711	53.95	PREDICTED: Glycine max uncharacterized protein LOC100805679 (LOC100805679), mRNA
comp10234_c0_seq1	gi|56968000|gb|AY859546.1|	100	370	0	0	1	370	1172	803	0	684	370	7.41	Gomphocerinae sp. JM-2004 internal transcribed spacer 1, partial sequence; 5.8S ribosomal RNA gene and internal transcribed spacer 2, complete sequence; and 28S ribosomal RNA gene, partial sequence
comp21054_c0_seq1	gi|255561218|ref|XM_002521575.1|	85.47	289	41	1	343	631	288	1	1e-77	300	288	39.83	Ricinus communis hypothetical protein, mRNA
comp24981_c0_seq1	gi|449487376|ref|XM_004157548.1|	73.42	459	115	5	168	624	98	551	7e-37	165	454	69.42	PREDICTED: Cucumis sativus uncharacterized LOC101224688 (LOC101224688), mRNA
comp14991_c0_seq1	gi|8250623|emb|AJ240054.1|	80.81	1746	329	5	869	2611	1755	13	0	1363	1743	91.45	Solanum tuberosum mRNA for cytosolic phosphoglucomutase
comp585_c0_seq1	gi|357514370|ref|XM_003627426.1|	76.33	1111	240	22	29	1126	1836	736	2e-159	573	1101	59.97	Medicago truncatula GDP-fucose protein-O-fucosyltransferase (MTR_8g023490) mRNA, complete cds
comp29704_c0_seq7	gi|166919369|gb|EU409604.1|	82.94	1923	314	11	436	2348	369	2287	0	1722	1919	76.91	Ipomoea nil chloroplast heat shock protein 70-1 mRNA, complete cds; nuclear gene for chloroplast product
comp29570_c1_seq4	gi|189099146|gb|EU551759.1|	83.85	291	47	0	645	935	1	291	1e-70	278	291	56.5	Capsella bursa-pastoris histone 4 (H4) mRNA, partial cds
comp23550_c1_seq2	gi|359476590|ref|XM_002275223.2|	90.32	93	9	0	288	380	478	570	7e-24	122	93	5.14	PREDICTED: Vitis vinifera protein DA1-related 1-like (LOC100258119), mRNA
comp28891_c0_seq1	gi|224131653|ref|XM_002321108.1|	77.23	1287	276	17	708	1987	202	1478	0	737	1277	83.46	Populus trichocarpa predicted protein, mRNA
comp17707_c0_seq1	gi|460395499|ref|XM_004243273.1|	82.52	1001	169	6	228	1225	276	1273	0	874	998	64.35	PREDICTED: Solanum lycopersicum lipoyl synthase, mitochondrial-like (LOC101258875), mRNA
comp26119_c0_seq1	gi|38017092|gb|AY351386.1|	78.12	2491	525	19	518	2998	2891	411	0	1563	2481	73.27	Nicotiana benthamiana DNA gyrase A subunit mRNA, complete cds
comp28550_c1_seq4	gi|15100058|gb|AF401636.1|AF401636	83.29	2083	342	6	361	2442	165	2242	0	1914	2078	85.02	Rehmannia glutinosa phenylalanine ammonia-lyase (PAL1) mRNA, complete cds
comp523691_c0_seq1	gi|225464867|ref|XM_002272878.1|	83.6	250	35	6	1	247	53	299	5e-57	230	247	21.9	PREDICTED: Vitis vinifera NAC domain-containing protein 18-like (LOC100265540), mRNA
comp28578_c2_seq2	gi|359472547|ref|XM_002273638.2|	75.19	1036	239	14	766	1790	547	1575	2e-129	473	1029	52.82	PREDICTED: Vitis vinifera probable fructokinase-1-like (LOC100247573), mRNA
comp28483_c0_seq13	gi|388502115|gb|BT139329.1|	75.44	977	217	18	342	1305	1220	254	2e-123	453	967	65.83	Medicago truncatula clone JCVI-FLMt-20G14 unknown mRNA
comp15012_c0_seq1	gi|225312844|dbj|AK320186.1|	77.57	807	175	6	19	822	73	876	2e-132	483	804	71.53	Solanum lycopersicum cDNA, clone: LEFL1006BC08, HTC in leaf
comp28495_c0_seq4	gi|224062965|ref|XM_002300916.1|	76.87	467	98	10	542	1003	42	503	4e-64	255	462	72.64	Populus trichocarpa predicted protein, mRNA
comp23551_c0_seq1	gi|460392520|ref|XM_004241816.1|	82.67	1027	174	4	630	1654	636	1660	0	907	1025	49.33	PREDICTED: Solanum lycopersicum metal tolerance protein C4-like (LOC101262626), mRNA
comp25206_c0_seq4	gi|460411136|ref|XM_004250923.1|	81.47	286	53	0	122	407	375	660	3e-58	235	286	27.9	PREDICTED: Solanum lycopersicum vacuolar protein sorting-associated protein 24 homolog 1-like (LOC101259117), mRNA
comp15781_c0_seq1	gi|460406242|ref|XM_004248528.1|	78.98	1251	250	12	313	1558	1243	1	0	841	1243	77.35	PREDICTED: Solanum lycopersicum synaptotagmin-5-like (LOC101250456), mRNA
comp28774_c0_seq26	gi|297828092|ref|XM_002881883.1|	71.85	682	162	27	172	838	973	307	6e-38	169	667	51.23	Arabidopsis lyrata subsp. lyrata hypothetical protein, mRNA
comp18355_c0_seq1	gi|297813774|ref|XM_002874725.1|	70.9	1505	382	46	229	1705	114	1590	1e-77	302	1477	81.78	Arabidopsis lyrata subsp. lyrata hypothetical protein, mRNA
comp18376_c0_seq2	gi|359475458|ref|XM_002271358.2|	81.06	528	92	8	369	892	1174	651	9e-112	414	524	33.16	PREDICTED: Vitis vinifera ribosomal RNA assembly protein mis3-like (LOC100245609), mRNA
comp28758_c0_seq1	gi|460374018|ref|XM_004232761.1|	78.18	362	77	2	1448	1808	1632	1272	8e-56	230	361	10.26	PREDICTED: Solanum lycopersicum B3 domain-containing protein Os07g0563300-like (LOC101256546), mRNA
comp28353_c1_seq12	gi|225456859|ref|XM_002279728.1|	81.5	762	137	4	464	1223	1356	597	2e-174	623	760	43.68	PREDICTED: Vitis vinifera serine/threonine-protein kinase AFC2-like (LOC100263937), mRNA
comp28658_c0_seq1	gi|395133375|gb|JQ950743.1|	83.23	2839	458	13	440	3269	170	2999	0	2590	2830	94.33	Solanum tuberosum Ser/Thr phosphatase-containing Kelch repeat domain protein (BSL2) mRNA, complete cds
comp451584_c0_seq1	gi|383396426|gb|JQ086370.1|	100	213	0	0	1	213	33594	33806	1e-106	394	213	0.52	Enterobacteria phage HK140, complete genome
comp6028_c1_seq1	gi|460370041|ref|XM_004230816.1|	80.78	1056	190	9	12	1065	421	1465	0	813	1045	35.63	PREDICTED: Solanum lycopersicum DNA replication licensing factor mcm4-like (LOC101264867), mRNA
comp29847_c0_seq2	gi|356558915|ref|XM_003547700.1|	80	295	59	0	80	374	105	399	6e-53	219	295	31.79	PREDICTED: Glycine max mitochondrial import inner membrane translocase subunit Tim17-like (LOC100786221), mRNA
comp30080_c0_seq1	gi|359481573|ref|XM_002278293.2|	76	2683	587	40	235	2876	2731	65	0	1334	2667	85.15	PREDICTED: Vitis vinifera 4-alpha-glucanotransferase DPE2-like (LOC100267188), mRNA
comp28552_c0_seq12	gi|224125017|ref|XM_002319446.1|	73.9	613	152	8	468	1076	624	16	5e-59	239	609	87.88	Populus trichocarpa predicted protein, mRNA
comp24492_c0_seq1	gi|57900806|gb|AC155344.1|	73.42	553	133	13	121	666	1885	1340	1e-45	195	546	0.5	Brassica rapa subsp. pekinensis clone KBrH080A08, complete sequence
comp26478_c0_seq4	gi|160954219|emb|CU224847.1|	83.5	497	79	3	771	1266	693	199	1e-125	460	495	49.45	Populus EST from leave
comp12983_c0_seq1	gi|359494003|ref|XM_002281667.2|	84.88	205	31	0	681	885	993	789	1e-49	207	205	13.36	PREDICTED: Vitis vinifera uncharacterized LOC100250247 (LOC100250247), mRNA
comp30026_c0_seq1	gi|359489728|ref|XM_002269316.2|	83.04	2064	337	11	179	2236	3878	1822	0	1860	2057	50.01	PREDICTED: Vitis vinifera K(+) efflux antiporter 2, chloroplastic-like (LOC100244810), mRNA
comp25005_c0_seq1	gi|40036994|gb|AY422690.1|	81.18	1355	244	10	288	1633	64	1416	0	1079	1353	83.21	Nicotiana attenuata tissue-type shoot beta-tubulin (TUB) mRNA, complete cds
comp27699_c1_seq2	gi|224104804|ref|XM_002313535.1|	80.02	951	184	6	250	1197	1123	176	0	699	948	54.96	Populus trichocarpa predicted protein, mRNA
comp29852_c5_seq48	gi|225465507|ref|XM_002272129.1|	83.21	131	22	0	41	171	1004	874	2e-23	121	131	10.32	PREDICTED: Vitis vinifera probable CCR4-associated factor 1 homolog 7-like, transcript variant 1 (LOC100250028), mRNA
comp26237_c0_seq3	gi|359493851|ref|XM_002284877.2|	84.8	204	29	2	934	1136	396	194	2e-48	204	203	15.3	PREDICTED: Vitis vinifera 3-deoxy-manno-octulosonate cytidylyltransferase-like (LOC100248631), mRNA
comp27259_c0_seq3	gi|296933072|gb|HM036527.1|	87.23	658	78	6	721	1373	105	761	0	745	657	85.1	Arabidopsis thaliana glycoside hydrolase mRNA, partial cds
comp22702_c0_seq2	gi|460406669|ref|XM_004248736.1|	81.97	732	128	4	215	944	949	220	5e-173	617	730	62.88	PREDICTED: Solanum lycopersicum soluble inorganic pyrophosphatase 1, chloroplastic-like (LOC101264469), mRNA
comp21267_c0_seq1	gi|211591067|emb|AM920437.1|	99.8	501	1	0	88	588	3199124	3198624	0	920	501	0.01	Penicillium chrysogenum Wisconsin 54-1255 complete genome, contig Pc00c22
comp28589_c0_seq15	gi|255542031|ref|XM_002512034.1|	83.16	582	98	0	1010	1591	586	5	3e-147	532	582	50.92	Ricinus communis conserved hypothetical protein, mRNA
comp25659_c0_seq1	gi|460369301|ref|XM_004230454.1|	71.61	560	127	25	223	769	762	222	1e-24	124	541	55.43	PREDICTED: Solanum lycopersicum transmembrane emp24 domain-containing protein p24delta3-like (LOC101256528), mRNA
comp28755_c1_seq7	gi|227438882|gb|FJ887789.1|	87.19	1023	131	0	506	1528	462	1484	0	1164	1023	53.39	Avicennia marina chloroplast monodehydroascorbate reductase (MDAR) mRNA, complete cds; nuclear gene for chloroplast product
comp15089_c0_seq1	gi|146261319|gb|EF207457.1|	93.83	81	5	0	143	223	4304	4224	2e-24	122	81	0.32	Saxifraga stolonifera inverted repeat B, partial sequence; chloroplast
comp12805_c0_seq1	gi|460396637|ref|XM_004243830.1|	75.08	325	70	10	1	318	1135	1455	1e-29	141	321	22.06	PREDICTED: Solanum lycopersicum putative pentatricopeptide repeat-containing protein At3g49142-like (LOC101265658), mRNA
comp22846_c0_seq7	gi|460394139|ref|XM_004242615.1|	80.46	1136	215	6	466	1596	1449	316	0	861	1134	59.25	PREDICTED: Solanum lycopersicum preprotein translocase subunit SCY1, chloroplastic-like (LOC101263722), mRNA
comp26470_c0_seq5	gi|225462349|ref|XM_002265848.1|	80.42	950	182	4	640	1587	211	1158	0	721	948	35.84	PREDICTED: Vitis vinifera ABC transporter D family member 2, chloroplastic-like (LOC100258729), mRNA
comp18613_c0_seq1	gi|357462274|ref|XM_003601371.1|	76.11	720	162	9	384	1098	2614	1900	9e-98	368	715	24.84	Medicago truncatula Primary amine oxidase (MTR_3g080500) mRNA, complete cds
comp24923_c0_seq11	gi|255564608|ref|XM_002523253.1|	79.16	427	81	5	511	930	537	112	6e-74	289	426	54.62	Ricinus communis arginine/serine-rich splicing factor, putative, mRNA
comp18388_c0_seq1	gi|225312386|dbj|AK319927.1|	88.44	147	17	0	533	679	767	621	1e-40	178	147	9.63	Solanum lycopersicum cDNA, clone: LEFL1003BF07, HTC in leaf
comp22557_c0_seq2	gi|357507986|ref|XM_003624234.1|	73.68	851	196	26	690	1526	493	1329	7e-79	305	837	47.23	Medicago truncatula Cysteine protease ATG4 (MTR_7g081230) mRNA, complete cds
comp25533_c0_seq3	gi|224144325|ref|XM_002325226.1|	77.99	2226	454	35	178	2382	147	2357	0	1363	2211	59.29	Populus trichocarpa predicted protein, mRNA
comp29869_c0_seq3	gi|357119075|ref|XM_003561224.1|	80.6	201	37	2	484	683	1008	809	2e-33	154	200	15.48	PREDICTED: Brachypodium distachyon probable cytosolic iron-sulfur protein assembly protein-like (LOC100828154), mRNA
comp21850_c0_seq1	gi|187960374|gb|EU513351.1|	77.22	1883	406	20	125	1997	770	2639	0	1079	1870	67	Olea europaea lipoxygenase 1 (lox1) mRNA, complete cds
comp28494_c0_seq1	gi|356554707|ref|XM_003545637.1|	76.57	1195	274	5	543	1734	419	1610	0	651	1192	59.07	PREDICTED: Glycine max phospho-2-dehydro-3-deoxyheptonate aldolase 2, chloroplastic-like (LOC100789764), mRNA
comp27505_c0_seq2	gi|255551810|ref|XM_002516905.1|	81.36	220	39	2	1259	1477	591	373	2e-40	178	219	12.38	Ricinus communis lipoamide acyltransferase component of branched-chain alpha-keto acid dehydrogenase, putative, mRNA
comp28205_c0_seq5	gi|332656411|gb|CP002687.1|	78.4	213	39	5	398	606	2564164	2563955	6e-27	132	210	0	Arabidopsis thaliana chromosome 4, complete sequence
comp29006_c3_seq1	gi|224081195|ref|XM_002306294.1|	75.84	865	190	17	1170	2023	857	1	8e-114	422	857	62.92	Populus trichocarpa predicted protein, mRNA
comp10717_c0_seq1	gi|356567768|ref|XM_003552040.1|	74.86	3715	816	84	384	4048	3815	169	0	1578	3647	88.48	PREDICTED: Glycine max geminivirus Rep-interacting motor protein-like (LOC100818895), mRNA
comp26547_c0_seq1	gi|349717815|emb|FQ381018.1|	77.91	833	167	13	232	1054	934	109	1e-138	503	826	69.18	Vitis vinifera clone SS0ACG1YK13
comp29894_c0_seq2	gi|460393837|ref|XM_004242467.1|	79.17	6554	1299	54	426	6942	6769	245	0	4481	6525	93.33	PREDICTED: Solanum lycopersicum small nuclear ribonucleoprotein 200kDa (U5) (SNRNP200), mRNA
comp111235_c0_seq1	gi|349720460|emb|FQ381707.1|	79.63	1443	280	14	439	1872	413	1850	0	1024	1438	69.1	Vitis vinifera clone SS0ABG87YO17
comp22126_c0_seq1	gi|224121843|ref|XM_002330631.1|	81.84	523	95	0	51	573	322	844	9e-120	440	523	34.3	Populus trichocarpa predicted protein, mRNA
comp29976_c2_seq4	gi|460408357|ref|XM_004249564.1|	76.32	663	151	6	581	1240	420	1079	4e-92	350	660	32.13	PREDICTED: Solanum lycopersicum CBL-interacting protein kinase 14, transcript variant 2 (CIPK14), mRNA
comp91843_c0_seq1	gi|460410584|ref|XM_004250658.1|	77.72	1028	212	15	979	1996	1097	77	1e-171	614	1021	48.11	PREDICTED: Solanum lycopersicum uncharacterized LOC101263079 (LOC101263079), mRNA
comp27558_c0_seq1	gi|255550757|ref|XM_002516381.1|	76.58	1755	394	16	506	2256	2158	417	0	948	1742	63.3	Ricinus communis Protein YME1, putative, mRNA
comp22641_c0_seq2	gi|460389527|ref|XM_004240356.1|	77.89	1298	273	12	433	1725	207	1495	0	795	1289	75.16	PREDICTED: Solanum lycopersicum alternative NAD(P)H dehydrogenase 2, mitochondrial-like (LOC101266519), mRNA
comp21802_c0_seq1	gi|418731469|gb|JX839753.1|	82.78	1179	177	18	411	1580	1162	1	0	1029	1162	99.83	Solanum tuberosum clone StDT138 ADP, ATP carrier protein mRNA, complete cds
comp30145_c0_seq4	gi|147791049|emb|AM462494.2|	80.04	451	82	6	772	1218	35802	35356	7e-86	329	447	1.03	Vitis vinifera contig VV78X054501.10, whole genome shotgun sequence
comp23345_c0_seq1	gi|461496360|ref|NM_001247023.2|	79.63	913	175	8	262	1167	1114	206	0	645	909	70.03	Solanum lycopersicum protein tyrosine phosphatase (ptpkis1), mRNA
comp29957_c1_seq9	gi|359492949|ref|XM_002284805.2|	80.19	2039	398	6	522	2557	342	2377	0	1522	2036	71.66	PREDICTED: Vitis vinifera 1,4-alpha-glucan-branching enzyme-like (LOC100257371), mRNA
comp30148_c2_seq4	gi|356498443|ref|XM_003518014.1|	72.15	869	215	22	2	861	676	1526	4e-59	239	851	44.67	PREDICTED: Glycine max putative pentatricopeptide repeat-containing protein At3g13770, mitochondrial-like (LOC100797551), mRNA
comp24795_c0_seq1	gi|117606421|gb|AC182573.2|	85.82	529	74	1	126	653	93462	93990	1e-155	560	529	0.52	Mimulus guttatus clone MGBa-78L5, complete sequence
comp24870_c0_seq5	gi|145335167|ref|NM_100506.4|	76.96	573	126	6	731	1300	1058	489	5e-84	322	570	37.35	Arabidopsis thaliana uncharacterized protein (AT1G06240) mRNA, complete cds
comp1751_c0_seq1	gi|359480021|ref|XM_002272698.2|	77.94	476	100	5	75	547	145	618	3e-75	292	474	47.88	PREDICTED: Vitis vinifera NAC domain-containing protein 21/22-like (LOC100254997), mRNA
comp29101_c0_seq16	gi|460414980|ref|XM_004252791.1|	75.89	1261	272	17	753	1983	1768	3026	3e-172	616	1259	17.58	PREDICTED: Solanum lycopersicum uncharacterized LOC101266917 (LOC101266917), mRNA
comp22117_c0_seq5	gi|460388211|ref|XM_004239715.1|	80.47	1239	236	5	184	1419	626	1861	0	942	1236	55.23	PREDICTED: Solanum lycopersicum ankyrin repeat-containing protein At3g12360-like (LOC101255695), mRNA
comp24774_c0_seq1	gi|255539474|ref|XM_002510756.1|	84.8	579	88	0	706	1284	778	200	2e-162	582	579	60.82	Ricinus communis pre-mRNA cleavage factor im, 25kD subunit, putative, mRNA
comp17397_c1_seq1	gi|301131133|gb|GU136162.1|	81.18	680	124	3	68	745	1361	684	1e-150	544	678	38.63	Phyla dulcis geraniol synthase (GES) mRNA, complete cds
comp29921_c0_seq16	gi|359494608|ref|XM_002264712.2|	78.39	583	124	2	655	1236	645	1226	1e-100	377	582	39.84	PREDICTED: Vitis vinifera 3-mercaptopyruvate sulfurtransferase-like (LOC100261543), mRNA
comp21624_c0_seq2	gi|359475820|ref|XM_002285114.2|	82.43	404	71	0	121	524	1	404	1e-93	353	404	26.93	PREDICTED: Vitis vinifera uncharacterized LOC100266444 (LOC100266444), mRNA
comp29278_c0_seq3	gi|460409515|ref|XM_004250136.1|	75.88	311	56	17	324	626	1201	902	2e-29	141	300	22.19	PREDICTED: Solanum lycopersicum probable glycosyltransferase At5g11130-like (LOC101257920), mRNA
comp27146_c2_seq1	gi|6448479|emb|AJ250396.1|	80.64	1002	182	8	1583	2581	1126	134	0	765	993	85.46	Antirrhinum majus mRNA for cyclin D1 (cycD1 gene)
comp654379_c0_seq1	gi|6714523|dbj|AB029457.1|	92.31	234	18	0	1	234	1262	1029	4e-88	333	234	16.83	Salix gilgiana SgPG1 mRNA for polygalacturonase, complete cds
comp140675_c0_seq1	gi|389616168|gb|AC236232.2|	79.47	302	54	7	21	316	34394	34095	4e-50	207	300	0.64	Glycine max clone GM_WBc0198A12, complete sequence
comp28426_c1_seq2	gi|357479998|ref|XM_003610237.1|	83.05	407	67	2	272	677	258	663	5e-98	368	406	58.08	Medicago truncatula Translation initiation factor IF-3 (MTR_4g130530) mRNA, complete cds
comp20080_c0_seq2	gi|255546224|ref|XM_002514126.1|	77.94	1763	379	10	417	2174	2805	1048	0	1092	1758	59.67	Ricinus communis Mitochondrial-processing peptidase subunit beta, mitochondrial precursor, putative, mRNA
comp27815_c0_seq1	gi|255539129|ref|XM_002510584.1|	72.37	1607	405	33	369	1959	1706	123	7e-129	472	1584	92.74	Ricinus communis multicopper oxidase, putative, mRNA
comp29834_c0_seq5	gi|460413931|ref|XM_004252281.1|	83.44	2603	415	15	1040	3634	2801	207	0	2405	2595	79.43	PREDICTED: Solanum lycopersicum coatomer subunit beta'-2-like (LOC101264409), mRNA
comp14725_c0_seq1	gi|289721335|gb|GU574803.1|	81.7	1399	250	6	440	1835	223	1618	0	1160	1396	76.33	Withania somnifera squalene epoxidase mRNA, complete cds
comp28879_c0_seq5	gi|460393433|ref|XM_004242266.1|	79.54	2503	484	24	456	2940	3865	1373	0	1760	2493	60.3	PREDICTED: Solanum lycopersicum uncharacterized LOC101246936 (LOC101246936), mRNA
comp22743_c0_seq1	gi|460380204|ref|XM_004235800.1|	80.66	1877	353	10	156	2027	349	2220	0	1447	1872	76.75	PREDICTED: Solanum lycopersicum glycine--tRNA ligase 1, mitochondrial-like (LOC101268375), mRNA
comp26015_c0_seq2	gi|18395078|ref|NM_102065.1|	74.9	1020	242	13	302	1314	304	1316	2e-123	453	1013	51.4	Arabidopsis thaliana sulfate transporter 1.3 (SULTR1;3) mRNA, complete cdsgi|10716804|dbj|AB049624.1| Arabidopsis thaliana mRNA for sulfate tansporter Sultr1;3, complete cds
comp11283_c1_seq1	gi|357452404|ref|XM_003596431.1|	87.18	117	15	0	76	192	993	877	2e-27	134	117	11.5	Medicago truncatula Cotton fiber expressed protein (MTR_2g080980) mRNA, complete cds
comp22205_c0_seq1	gi|225456093|ref|XM_002281270.1|	76.69	665	149	6	776	1437	985	324	1e-96	364	662	38.74	PREDICTED: Vitis vinifera peroxisome biogenesis protein 3-2-like (LOC100243874), mRNA
comp24808_c1_seq2	gi|356516062|ref|XM_003526668.1|	80.41	822	155	3	590	1405	555	1376	5e-174	621	822	53.62	PREDICTED: Glycine max E3 ubiquitin-protein ligase SINAT3-like (LOC100779238), mRNA
comp30147_c0_seq25	gi|225464715|ref|XM_002263016.1|	81.1	1630	281	18	147	1766	450	2062	0	1279	1613	68.58	PREDICTED: Vitis vinifera uncharacterized LOC100253506 (LOC100253506), mRNA
comp24824_c0_seq13	gi|224134163|ref|XM_002321716.1|	76.78	969	204	19	966	1922	506	1465	2e-144	523	960	65.31	Populus trichocarpa predicted protein, mRNA
comp20737_c0_seq1	gi|225433587|ref|XM_002269636.1|	79.08	961	196	5	252	1209	104	1062	0	656	959	35.88	PREDICTED: Vitis vinifera probable methionyl-tRNA synthetase-like (LOC100257273), mRNA
comp24128_c1_seq1	gi|313586476|gb|HM363452.1|	87.47	391	49	0	387	777	391	1	6e-123	451	391	99.49	Hevea brasiliensis 40S ribosomal protein S15B (RPS15B) mRNA, complete cds
comp16329_c1_seq1	gi|42795282|gb|AY524011.1|	93.14	437	30	0	1	437	582	146	1e-180	641	437	67.75	Paulownia tomentosa deficiens (DEF) mRNA, DEFA paralog, partial cds
comp13010_c0_seq1	gi|388492125|gb|BT134334.1|	81.14	440	74	9	337	772	926	492	1e-90	344	435	30.92	Lotus japonicus clone JCVI-FLLj-21B7 unknown mRNA
comp27674_c0_seq3	gi|460212313|gb|GABL01050972.1|	77.22	461	99	5	591	1048	635	178	1e-66	265	458	60.74	TSA: Camelina sativa comp54745_c0_seq1 transcribed RNA sequence
comp25855_c0_seq2	gi|349718994|emb|FQ392519.1|	82.29	1067	189	0	340	1406	1203	137	0	924	1067	74.46	Vitis vinifera clone SS0AFA5YF08
comp26087_c1_seq1	gi|85700241|gb|DQ347962.1|	86.87	678	89	0	1	678	1114	1791	0	760	678	30.2	Picrorhiza kurrooa 3-hydroxy-3-methylglutaryl-CoA reductase mRNA, complete cds
comp23512_c0_seq2	gi|347949207|gb|JN616390.1|	78.68	333	60	3	1	322	968	1300	8e-51	211	333	14.15	Manihot esculenta isolate SC8 neutral/alkaline invertase (MNINV1) mRNA, complete cds
comp20725_c0_seq1	gi|356521342|ref|XM_003529268.1|	72.71	535	136	9	326	855	760	231	2e-38	171	530	54.58	PREDICTED: Glycine max stem-specific protein TSJT1-like, transcript variant 2 (LOC100776430), mRNA
comp27883_c0_seq22	gi|449501826|ref|XM_004161420.1|	76.76	568	128	4	390	955	869	304	1e-81	315	566	50.36	PREDICTED: Cucumis sativus UDP-glucose 4-epimerase GEPI48-like (LOC101205820), mRNA
comp21194_c0_seq1	gi|460381939|ref|XM_004236651.1|	81.88	1418	245	10	388	1797	1809	396	0	1184	1414	63.84	PREDICTED: Solanum lycopersicum 6-phosphofructokinase 5, chloroplastic-like (LOC101245938), mRNA
comp17244_c0_seq2	gi|242092433|ref|XM_002436662.1|	71.56	545	126	22	859	1387	982	451	2e-23	121	532	12.38	Sorghum bicolor hypothetical protein, mRNA
comp11129_c0_seq1	gi|460386914|ref|XM_004239091.1|	76.63	1057	225	20	201	1246	1210	165	8e-157	564	1046	76.29	PREDICTED: Solanum lycopersicum GDSL esterase/lipase At3g26430-like (LOC101245358), mRNA
comp29240_c0_seq2	gi|460411413|ref|XM_004251059.1|	79.77	1063	209	6	439	1498	1814	755	0	767	1060	50.96	PREDICTED: Solanum lycopersicum 4-coumarate--CoA ligase-like 7-like (LOC101249706), mRNA
comp22464_c1_seq2	gi|225437005|ref|XM_002272463.1|	77.21	1378	269	24	484	1847	661	2007	0	763	1347	67.12	PREDICTED: Vitis vinifera preprotein translocase subunit secY-like (LOC100256337), mRNA
comp49349_c0_seq1	gi|359476319|ref|XM_002282775.2|	76.19	273	63	2	405	676	230	501	3e-30	143	272	30.6	PREDICTED: Vitis vinifera uncharacterized LOC100261165 (LOC100261165), mRNA
comp22627_c0_seq2	gi|224143874|ref|XM_002325069.1|	77.16	1252	277	5	733	1977	413	1662	0	719	1250	62.03	Populus trichocarpa predicted protein, mRNA
comp29992_c1_seq34	gi|292744351|dbj|AK336747.1|	72.26	656	165	13	511	1162	1049	407	3e-43	187	643	50.43	Lotus japonicus cDNA, clone: LjFL1-023-BA06, HTC
comp28958_c0_seq2	gi|214028395|gb|EU879059.1|	95.17	145	7	0	22	166	477	333	3e-56	230	145	3.84	Salicornia brachiata salt overly sensitive 1 mRNA, complete cds
comp11750_c0_seq1	gi|359484439|ref|XM_003633061.1|	81.63	283	49	3	1	281	2049	2330	1e-56	231	282	8.26	PREDICTED: Vitis vinifera alpha-aminoadipic semialdehyde synthase-like (LOC100268037), mRNA
comp26511_c0_seq3	gi|225457752|ref|XM_002278048.1|	79.5	1268	248	11	242	1503	1370	109	0	891	1262	86.91	PREDICTED: Vitis vinifera transmembrane protein 184C-like (LOC100266072), mRNA
comp27484_c1_seq1	gi|460199993|gb|GABL01061379.1|	77.12	472	106	2	315	785	247	717	3e-69	272	471	57.58	TSA: Camelina sativa comp58257_c0_seq2 transcribed RNA sequence
comp26918_c1_seq1	gi|224142478|ref|XM_002324548.1|	75.18	697	157	14	204	892	746	58	8e-82	315	689	54.21	Populus trichocarpa predicted protein, mRNA
comp24667_c1_seq1	gi|460367241|ref|XM_004229436.1|	80.26	456	85	5	242	694	573	120	3e-89	339	454	56.61	PREDICTED: Solanum lycopersicum histidine-containing phosphotransfer protein 1-like, transcript variant 2 (LOC101244413), mRNA
comp30576_c0_seq1	gi|349712532|emb|FQ379557.1|	82.98	282	48	0	164	445	37	318	4e-64	255	282	42.86	Vitis vinifera clone SS0AEB10YB11
comp29766_c0_seq1	gi|340007640|gb|JN098455.1|	91.25	606	32	12	570	1167	358789	359381	0	806	593	0.11	Mimulus guttatus mitochondrion, complete genome
comp26443_c0_seq1	gi|224071849|ref|XM_002303547.1|	80.83	480	87	3	243	721	250	725	5e-99	372	476	46.76	Populus trichocarpa glutathione peroxidase (PtrcGpx3_2), mRNA
comp11263_c0_seq1	gi|225318240|dbj|AK323397.1|	79.28	922	187	4	304	1223	1059	140	4e-180	641	920	69.22	Solanum lycopersicum cDNA, clone: LEFL1055DD11, HTC in leaf
comp22466_c0_seq1	gi|449489332|ref|XM_004158233.1|	83.08	201	32	2	433	632	68	267	6e-42	182	200	42.74	PREDICTED: Cucumis sativus probable 26S proteasome complex subunit sem1-2-like, transcript variant 4 (LOC101231592), mRNA
comp26579_c1_seq1	gi|359493456|ref|XM_002278720.2|	78.29	1050	194	25	190	1216	93	1131	0	645	1039	62.1	PREDICTED: Vitis vinifera elongation factor 1-gamma-like (LOC100246571), mRNA
comp26095_c0_seq4	gi|449510875|ref|XM_004163747.1|	80	240	48	0	320	559	2754	2515	9e-41	178	240	7.87	PREDICTED: Cucumis sativus protein GIGANTEA-like (LOC101216952), mRNA
comp27396_c1_seq1	gi|359476072|ref|XM_002281868.2|	78.51	791	168	2	206	995	6537	5748	2e-142	518	790	11.98	PREDICTED: Vitis vinifera uncharacterized LOC100247424 (LOC100247424), mRNA
comp28064_c2_seq1	gi|53748444|emb|AJ843986.1|	86.38	367	50	0	146	512	610	244	2e-108	401	367	41.85	Plantago major partial mRNA for hypothetical protein
comp30118_c1_seq1	gi|262411012|gb|GU080320.1|	77.59	241	41	13	381	614	39694	39928	1e-27	134	235	0.31	Saccharum hybrid cultivar R570 clone BAC 249C12, partial sequence
comp34412_c0_seq1	gi|255575628|ref|XM_002528668.1|	76.33	921	210	8	376	1292	55	971	2e-133	486	917	92.35	Ricinus communis inosine-uridine preferring nucleoside hydrolase, putative, mRNA
comp25562_c0_seq5	gi|351721930|ref|NM_001250809.1|	76.68	253	51	7	273	520	631	382	2e-27	134	250	36.18	Glycine max uncharacterized LOC100500161 (LOC100500161), mRNAgi|255629493|gb|BT091014.1| Soybean clone JCVI-FLGm-6G9 unknown mRNA
comp11353_c0_seq1	gi|460391342|ref|XM_004241234.1|	77.69	641	129	13	409	1042	3243	2610	3e-101	379	634	17.89	PREDICTED: Solanum lycopersicum ABC transporter G family member 28-like (LOC101264937), mRNA
comp23697_c0_seq1	gi|255565231|ref|XM_002523562.1|	79.57	891	170	11	595	1479	559	1443	2e-175	627	885	55.35	Ricinus communis BRASSINOSTEROID INSENSITIVE 1-associated receptor kinase 1 precursor, putative, mRNA
comp29664_c0_seq2	gi|359488714|ref|XM_002274920.2|	75.18	995	243	3	794	1786	1862	870	3e-127	466	993	37.84	PREDICTED: Vitis vinifera potassium transporter 8-like (LOC100243919), mRNA
comp24639_c0_seq11	gi|460412413|ref|XM_004251548.1|	75.12	852	169	30	311	1148	289	1111	8e-95	359	823	30.07	PREDICTED: Solanum lycopersicum uncharacterized LOC101246217, transcript variant 2 (LOC101246217), mRNA
comp29934_c1_seq12	gi|390979746|gb|JQ943654.1|	84.76	315	45	3	2	313	381	695	3e-81	313	315	35.71	Hevea brasiliensis small GTPase mRNA, complete cds
comp9350_c0_seq1	gi|2196452|dbj|D89635.1|	73.58	685	165	12	622	1301	518	1191	1e-61	248	674	42.2	Nicotiana tabacum mRNA for B-type cyclin, complete cds
comp23517_c0_seq1	gi|460380188|ref|XM_004235792.1|	76.9	2753	568	51	48	2775	2992	283	0	1498	2710	80.7	PREDICTED: Solanum lycopersicum dual specificity protein phosphatase PHS1-like (LOC101265320), mRNA
comp22272_c0_seq5	gi|460395226|ref|XM_004243138.1|	83.71	350	53	4	269	616	1375	1028	6e-86	327	348	20.9	PREDICTED: Solanum lycopersicum nucleolysin TIAR-like (LOC101267622), mRNA
comp27699_c0_seq8	gi|603866|emb|X83524.1|	78.8	434	86	6	100	530	1314	1744	2e-73	287	431	19.84	N.tabacum mRNA for L-Glutamate:tRNA-Glu ligase
comp10891_c0_seq1	gi|460415416|ref|XM_004253007.1|	83.75	400	65	0	165	564	390	789	2e-101	379	400	35.94	PREDICTED: Solanum lycopersicum transcription initiation factor TFIID subunit 10-like (LOC101254982), mRNA
comp61775_c0_seq1	gi|255576728|ref|XM_002529206.1|	84.46	399	61	1	38	436	1	398	1e-105	392	398	68.62	Ricinus communis conserved hypothetical protein, mRNA
comp29253_c0_seq1	gi|460394285|ref|XM_004242687.1|	82.77	2275	379	12	278	2544	155	2424	0	2017	2270	83.43	PREDICTED: Solanum lycopersicum vacuolar-type H+-pyrophosphatase (vp1.1), mRNA
comp22124_c1_seq1	gi|402794485|ref|NM_001255403.2|	80.54	478	91	2	1	477	556	80	1e-97	366	477	32.56	Glycine max cytosolic glutamine synthetase beta2 (GS1beta2), mRNA
comp26857_c2_seq3	gi|460391354|ref|XM_004241240.1|	81.41	737	129	5	402	1136	1732	1002	4e-166	595	731	34.63	PREDICTED: Solanum lycopersicum uncharacterized LOC101266730 (LOC101266730), mRNA
comp361164_c0_seq1	gi|357466002|ref|XM_003603238.1|	72.61	774	192	20	8	771	2500	3263	1e-58	237	764	20.42	Medicago truncatula Pentatricopeptide repeat-containing protein (MTR_3g105900) mRNA, complete cds
comp24052_c0_seq5	gi|224112670|ref|XM_002316221.1|	81.87	579	103	2	76	653	784	207	9e-134	486	578	27.15	Populus trichocarpa folylpolyglutamate synthase (FPGS3), mRNA
comp28712_c0_seq1	gi|356500440|ref|XM_003518992.1|	74.62	863	203	13	716	1570	1038	184	3e-97	366	855	50.21	PREDICTED: Glycine max uncharacterized protein LOC100814807 (LOC100814807), mRNA
comp471260_c0_seq1	gi|122891887|gb|AC182559.2|	90	120	12	0	1	120	2280	2399	9e-35	156	120	0.11	Mimulus guttatus clone MGBa-22D19, complete sequence
comp27977_c0_seq3	gi|359472904|ref|XM_002283022.2|	81.99	272	47	2	111	381	1331	1061	8e-57	230	271	14.12	PREDICTED: Vitis vinifera phosphatidylserine synthase 2-like (LOC100261188), mRNA
comp25841_c1_seq1	gi|359481567|ref|XM_002277848.2|	73.29	483	106	14	254	723	1837	2309	4e-34	156	473	16.25	PREDICTED: Vitis vinifera uncharacterized LOC100248184 (LOC100248184), mRNA
comp24745_c0_seq1	gi|255545887|ref|XM_002513958.1|	76.52	1320	290	16	479	1791	1568	262	0	702	1307	79.65	Ricinus communis pyridoxamine 5-phosphate oxidase, putative, mRNA
comp21233_c0_seq1	gi|225312468|dbj|AK327008.1|	71.57	1393	357	29	80	1449	1630	254	5e-90	342	1377	72.55	Solanum lycopersicum cDNA, clone: LEFL2019A16, HTC in fruit
comp24709_c3_seq6	gi|326504901|dbj|AK375547.1|	74.48	337	78	8	13	345	420	752	3e-29	139	333	27.3	Hordeum vulgare subsp. vulgare mRNA for predicted protein, complete cds, clone: NIASHv3097I24
comp28170_c0_seq2	gi|255559552|ref|XM_002520750.1|	84.68	111	17	0	138	248	1725	1615	1e-20	111	111	6.4	Ricinus communis laccase, putative, mRNA
comp18912_c0_seq1	gi|359490898|ref|XM_002266696.2|	76.79	711	151	12	320	1021	369	1074	2e-103	387	706	52.34	PREDICTED: Vitis vinifera D-aminoacyl-tRNA deacylase-like (LOC100245778), mRNA
comp14331_c0_seq1	gi|359491973|ref|XM_002283249.2|	78.76	193	33	6	2736	2927	197	12	1e-23	122	186	6.72	PREDICTED: Vitis vinifera uncharacterized LOC100252311 (LOC100252311), mRNA
comp448676_c0_seq1	gi|255585543|ref|XM_002533416.1|	89.84	187	19	0	211	397	794	608	4e-60	241	187	23.35	Ricinus communis malate dehydrogenase, putative, mRNA
comp29921_c0_seq24	gi|359494608|ref|XM_002264712.2|	78.39	583	124	2	592	1173	645	1226	1e-100	377	582	39.84	PREDICTED: Vitis vinifera 3-mercaptopyruvate sulfurtransferase-like (LOC100261543), mRNA
comp28335_c0_seq5	gi|359472751|ref|XM_002276384.2|	79.9	1547	270	24	1966	3482	1913	3448	0	1096	1536	39.41	PREDICTED: Vitis vinifera uncharacterized LOC100255903 (LOC100255903), mRNA
comp21538_c0_seq1	gi|295881691|gb|GU181270.1|	81.79	357	61	3	855	1209	793	439	4e-76	296	355	20.52	Prunus persica ALCATRAZ/SPATULA-like protein mRNA, complete cds
comp415746_c0_seq1	gi|47176509|gb|AY618089.1|	82.97	229	38	1	2	230	462	235	8e-50	206	228	38.91	Sterkiella histriomuscorum clone UGC1O0004_G18_R genomic sequence
comp19064_c0_seq3	gi|225461400|ref|XM_002282154.1|	78.79	1424	272	24	196	1604	36	1444	0	929	1409	74.99	PREDICTED: Vitis vinifera MLO14 protein (MLO14), mRNA
comp28031_c0_seq6	gi|460387282|ref|XM_004239262.1|	75.14	1786	388	47	60	1810	2147	383	0	787	1765	71.23	PREDICTED: Solanum lycopersicum WD repeat-containing protein 26-like, transcript variant 1 (LOC101258261), mRNA
comp24837_c0_seq1	gi|33187352|gb|AY180132.1|	77.45	714	127	21	251	953	691	1	3e-106	396	691	99.86	Vitex cannabifolia phantastica transcription factor gene, partial cds
comp27025_c1_seq2	gi|460365242|ref|XM_004228465.1|	85.48	248	36	0	318	565	943	1190	5e-65	259	248	10.15	PREDICTED: Solanum lycopersicum zinc finger CCCH domain-containing protein 23-like (LOC101263345), mRNA
comp23344_c0_seq1	gi|359485390|ref|XM_002274604.2|	80.78	1259	238	4	840	2096	2149	893	0	981	1257	49.18	PREDICTED: Vitis vinifera putative DNA repair and recombination protein RAD26-like (LOC100259230), mRNA
comp29058_c0_seq1	gi|460380414|ref|XM_004235904.1|	76.71	1181	261	11	881	2057	2445	3615	0	645	1171	29.74	PREDICTED: Solanum lycopersicum topless-related protein 4-like (LOC101250003), mRNA
comp28690_c0_seq4	gi|359477478|ref|XM_002279683.2|	79.47	1432	278	9	748	2171	1424	1	0	1002	1424	57.58	PREDICTED: Vitis vinifera mitogen-activated protein kinase 16-like (LOC100246022), mRNA
comp15286_c1_seq1	gi|242041598|ref|XM_002468149.1|	82.84	268	43	2	19	286	126	390	8e-59	237	265	38.02	Sorghum bicolor hypothetical protein, mRNA
comp28469_c0_seq1	gi|21212125|gb|AY108850.1|	84.75	118	18	0	722	839	430	313	9e-23	119	118	13.95	Zea mays PCO064986 mRNA sequence
comp27546_c0_seq1	gi|460367720|ref|XM_004229671.1|	79.09	1014	206	6	284	1294	526	1536	0	693	1011	37.5	PREDICTED: Solanum lycopersicum transcription factor IIIB 90 kDa subunit-like (LOC101249300), mRNA
comp20985_c0_seq1	gi|89279379|gb|DQ412572.1|	80.47	1521	283	6	147	1654	142	1661	0	1151	1520	82.16	Lycopersicon esculentum zeta-carotene desaturase (ZDS) mRNA, complete cds
comp21278_c3_seq2	gi|224830217|gb|FJ754647.1|	88.17	93	11	0	805	897	307	215	8e-21	111	93	30.29	Agalinis acuta clone Agac.M11 microsatellite sequence
comp25925_c2_seq2	gi|460215751|gb|GABL01048153.1|	76.75	357	81	2	366	721	197	552	6e-47	198	356	51.08	TSA: Camelina sativa comp53612_c0_seq2 transcribed RNA sequence
comp26977_c0_seq6	gi|407899266|gb|CP003856.1|	97.32	299	8	0	1	299	270283	270581	7e-141	508	299	0.01	Acinetobacter baumannii TYTH-1, complete genome
comp28366_c0_seq2	gi|242041218|ref|XM_002467959.1|	79.02	205	43	0	698	902	1061	1265	2e-29	141	205	10.26	Sorghum bicolor hypothetical protein, mRNA
comp26475_c3_seq9	gi|356532170|ref|XM_003534599.1|	82.42	586	103	0	274	859	20	605	2e-141	512	586	76.8	PREDICTED: Glycine max TATA-box-binding protein-like (LOC100810845), mRNA
comp196365_c0_seq1	gi|255564275|ref|XM_002523089.1|	83.21	280	47	0	280	559	2269	1990	6e-65	257	280	9.21	Ricinus communis kinesin heavy chain, putative, mRNA
comp25581_c0_seq2	gi|225429573|ref|XM_002280032.1|	84.62	286	44	0	776	1061	458	743	6e-73	285	286	25.98	PREDICTED: Vitis vinifera uncharacterized LOC100257637, transcript variant 1 (LOC100257637), mRNA
comp629668_c0_seq1	gi|255948525|ref|XM_002564984.1|	97.97	246	5	0	1	246	1533	1288	2e-116	427	246	13.31	Penicillium chrysogenum Wisconsin 54-1255 hypothetical protein (Pc22g10220) mRNA, complete cds
comp47982_c0_seq1	gi|255583124|ref|XM_002532283.1|	86.8	250	27	4	323	569	319	73	6e-70	274	247	37.31	Ricinus communis conserved hypothetical protein, mRNA
comp91390_c0_seq1	gi|359476810|ref|XM_002265015.2|	82.59	201	35	0	43	243	1589	1789	2e-40	178	201	5.17	PREDICTED: Vitis vinifera uncharacterized LOC100245548 (LOC100245548), mRNA
comp25852_c2_seq1	gi|350539496|ref|NM_001247735.1|	83.51	461	74	2	237	696	163	622	1e-116	429	460	21.22	Solanum lycopersicum mitogen-activated protein kinase 12 (MAPK12), mRNAgi|335353079|gb|JF795447.1| Solanum lycopersicum mitogen-activated protein kinase 12 (MAPK12) mRNA, complete cds
comp28601_c1_seq2	gi|13959066|gb|AF363285.1|AF363285	87.37	190	24	0	70	259	1643	1454	1e-53	219	190	10.16	Avicennia marina mitochondrial processing peptidase mRNA, complete cds; nuclear gene for mitochondrial product
comp28183_c3_seq1	gi|449518762|ref|XM_004166357.1|	82.89	187	32	0	428	614	2341	2527	7e-38	169	187	6	PREDICTED: Cucumis sativus probable methyltransferase PMT26-like (LOC101220208), mRNA
comp26446_c0_seq8	gi|224063342|ref|XM_002301070.1|	77.01	274	59	4	664	935	437	166	2e-33	154	272	30.94	Populus trichocarpa predicted protein, mRNA
comp20921_c0_seq2	gi|386278583|gb|JQ680046.1|	100	515	0	0	1	515	8	522	0	952	515	98.66	Vernicia fordii 2S albumin (Alb) mRNA, complete cds
comp13771_c0_seq2	gi|224142220|ref|XM_002324421.1|	80.38	790	143	12	231	1014	217	1000	1e-164	590	784	64.63	Populus trichocarpa predicted protein, mRNA
comp136442_c0_seq1	gi|365747213|gb|CP002886.1|	99.53	212	1	0	1	212	239050	238839	2e-104	387	212	0	Enterobacter cloacae EcWSU1, complete genome
comp30138_c0_seq5	gi|359479014|ref|XM_002284516.2|	78.88	1127	220	12	337	1451	1343	223	0	747	1121	32.1	PREDICTED: Vitis vinifera calcium-transporting ATPase 4, endoplasmic reticulum-type-like (LOC100243325), mRNA
comp607450_c0_seq1	gi|343467263|gb|HQ131622.1|	94.87	78	4	0	1	78	78	1	8e-25	122	78	82.98	Fusarium subglutinans isolate MRC837 anonymous AFLP marker FUS-26 genomic sequencegi|343467264|gb|HQ131623.1| Fusarium subglutinans isolate MRC1077 anonymous AFLP marker FUS-26 genomic sequencegi|343467265|gb|HQ131624.1| Fusarium subglutinans isolate MRC756 anonymous AFLP marker FUS-26 genomic sequence
comp26364_c4_seq1	gi|460372452|ref|XM_004231997.1|	78.63	3238	650	26	325	3556	208	3409	0	2108	3202	58.42	PREDICTED: Solanum lycopersicum uncharacterized LOC101247774 (LOC101247774), mRNA
comp29726_c1_seq10	gi|449436807|ref|XM_004136136.1|	82.71	133	23	0	163	295	1265	1133	2e-23	119	133	8.27	PREDICTED: Cucumis sativus sodium/hydrogen exchanger 2-like (LOC101206431), mRNAgi|449491616|ref|XM_004158905.1| PREDICTED: Cucumis sativus sodium/hydrogen exchanger 2-like (LOC101206431), mRNA
comp19084_c0_seq1	gi|255565426|ref|XM_002523658.1|	79.8	599	117	4	383	979	675	79	2e-117	433	597	63.17	Ricinus communis conserved hypothetical protein, mRNA
comp10509_c0_seq2	gi|356552595|ref|XM_003544603.1|	77.76	562	102	12	481	1041	661	122	1e-84	324	540	56.9	PREDICTED: Glycine max serine/arginine-rich splicing factor 7-like (LOC100796961), mRNA
comp25459_c0_seq4	gi|255551622|ref|XM_002516811.1|	79.75	2850	527	42	2649	5469	4931	2103	0	2021	2829	26.61	Ricinus communis conserved hypothetical protein, mRNA
comp26893_c0_seq1	gi|116788976|gb|EF085774.1|	74.25	804	194	13	370	1165	398	1196	5e-85	326	799	49.84	Picea sitchensis clone WS02812_A20 unknown mRNA
comp29781_c1_seq1	gi|359477602|ref|XM_002284145.2|	79.19	1062	212	6	537	1592	246	1304	0	728	1059	59.86	PREDICTED: Vitis vinifera magnesium transporter MRS2-I-like, transcript variant 1 (LOC100244262), mRNA
comp29301_c4_seq1	gi|460399913|ref|XM_004245433.1|	81.24	842	156	2	8	848	1441	2281	0	678	841	32.58	PREDICTED: Solanum lycopersicum glutamine-dependent NAD(+) synthetase-like (LOC101245868), mRNA
comp23817_c0_seq1	gi|371767739|gb|JQ229984.1|	83.73	209	34	0	205	413	490	282	8e-47	198	209	24.3	Gymnadenia conopsea knotted-like 1 protein (KN1) mRNA, partial cds
comp15959_c1_seq1	gi|1684856|gb|U77940.1|PVU77940	83.65	312	51	0	1	312	340	651	5e-76	294	312	39.49	Phaseolus vulgaris polyubiquitin mRNA, partial cds
comp26298_c0_seq4	gi|460371977|ref|XM_004231763.1|	76.34	2198	450	61	215	2380	507	2666	0	1114	2160	56.09	PREDICTED: Solanum lycopersicum uncharacterized LOC101251529, transcript variant 2 (LOC101251529), mRNA
comp21957_c0_seq3	gi|359484249|ref|XM_002277368.2|	80.15	1214	237	4	668	1879	54	1265	0	904	1212	48.44	PREDICTED: Vitis vinifera polyphosphoinositide phosphatase-like (LOC100242326), mRNA
comp15627_c0_seq2	gi|255563745|ref|XM_002522828.1|	84	175	26	2	252	425	379	552	2e-37	167	174	22.83	Ricinus communis oxidoreductase, putative, mRNA
comp10585_c0_seq2	gi|118483399|gb|EF145443.1|	82.75	1177	199	4	194	1368	30	1204	0	1046	1175	75.56	Populus trichocarpa clone WS01124_M19 unknown mRNA
comp29166_c0_seq1	gi|255545201|ref|XM_002513616.1|	82.66	1436	241	5	321	1752	1643	212	0	1266	1432	86.95	Ricinus communis prolyl-tRNA synthetase, putative, mRNA
comp28504_c0_seq1	gi|460382938|ref|XM_004237145.1|	80.41	1256	220	23	376	1618	108	1350	0	933	1243	34.19	PREDICTED: Solanum lycopersicum cleavage and polyadenylation specificity factor subunit 3-II-like (LOC101259627), mRNA
comp28114_c0_seq3	gi|460382104|ref|XM_004236732.1|	82.98	1633	262	14	467	2091	2026	402	0	1461	1625	62.57	PREDICTED: Solanum lycopersicum serine/threonine-protein phosphatase 2A regulatory subunit B'' subunit alpha-like (LOC101245749), mRNA
comp29518_c3_seq6	gi|460386176|ref|XM_004238728.1|	77.83	609	127	8	921	1525	976	372	5e-98	370	605	32.34	PREDICTED: Solanum lycopersicum protein kinase 2B, chloroplastic-like (LOC101259436), mRNA
comp28518_c1_seq3	gi|357485312|ref|XM_003612896.1|	72.82	655	166	9	690	1338	608	1256	3e-51	213	649	25.7	Medicago truncatula Beta-D-xylosidase (MTR_5g030860) mRNA, complete cds
comp29790_c0_seq3	gi|460372617|ref|XM_004232077.1|	77.6	1223	235	29	1097	2305	1837	640	0	704	1198	40.99	PREDICTED: Solanum lycopersicum uncharacterized LOC101247975 (LOC101247975), mRNA
comp18989_c2_seq1	gi|255580759|ref|XM_002531155.1|	77.59	290	62	1	406	695	896	1182	3e-39	172	287	16.38	Ricinus communis Protein regulator of cytokinesis, putative, mRNA
comp23573_c0_seq1	gi|224068557|ref|XM_002302734.1|	83.06	679	106	4	403	1072	345	1023	3e-170	608	679	60.62	Populus trichocarpa predicted protein, mRNA
comp28583_c1_seq6	gi|255639890|gb|BT096009.1|	80.75	322	52	6	765	1078	597	278	4e-60	243	320	27.8	Soybean clone JCVI-FLGm-20A4 unknown mRNA
comp12209_c0_seq2	gi|255554944|ref|XM_002518464.1|	77.43	1462	282	34	375	1818	1013	2444	0	828	1432	36.19	Ricinus communis conserved hypothetical protein, mRNA
comp17710_c0_seq1	gi|460367714|ref|XM_004229668.1|	75.14	1098	251	16	477	1560	1551	462	4e-136	496	1090	49.68	PREDICTED: Solanum lycopersicum probable receptor-like protein kinase At5g47070-like (LOC101248422), mRNA
comp32340_c0_seq1	gi|3560473|gb|U81312.1|NTU81312	78.76	1017	206	8	294	1305	123	1134	0	673	1012	70.08	Nicotiana tabacum S-adenosyl-methionine-sterol-C-methyltransferase mRNA, complete cds
comp28017_c0_seq2	gi|2921208|gb|AF026148.1|AF026148	86.66	1327	175	2	403	1728	1511	186	0	1469	1326	72.03	Perilla frutescens beta-ketoacyl-ACP synthase I (KAS I) mRNA, complete cds
comp28929_c2_seq1	gi|356525703|ref|XM_003531415.1|	75.59	512	114	11	1427	1932	581	75	7e-60	243	507	29.44	PREDICTED: Glycine max GPI mannosyltransferase 1-like (LOC100786062), mRNA
comp26952_c1_seq2	gi|356502913|ref|XM_003520211.1|	83.33	330	51	4	880	1207	383	56	7e-78	302	328	27.29	PREDICTED: Glycine max uncharacterized protein LOC100784874 (LOC100784874), mRNA
comp28040_c1_seq4	gi|255567659|ref|XM_002524763.1|	81.36	1207	214	11	277	1476	148	1350	0	972	1203	89.11	Ricinus communis elongation factor tu, putative, mRNA
comp26349_c3_seq5	gi|356513212|ref|XM_003525260.1|	78.99	1009	208	4	329	1335	1095	89	0	686	1007	74.65	PREDICTED: Glycine max pollen-specific protein SF21-like (LOC100793778), mRNA
comp29675_c2_seq17	gi|460400785|ref|XM_004245865.1|	80.82	2424	441	17	372	2783	796	3207	0	1879	2412	53.56	PREDICTED: Solanum lycopersicum protein TOPLESS-like (LOC101248902), mRNA
comp28694_c0_seq1	gi|460409362|ref|XM_004250060.1|	76.13	775	171	12	1	768	284	1051	8e-106	394	768	61.29	PREDICTED: Solanum lycopersicum peroxidase 17-like (LOC101260194), mRNA
comp29671_c0_seq3	gi|225424371|ref|XM_002284959.1|	86.09	151	20	1	682	831	2025	1875	9e-36	161	151	5.47	PREDICTED: Vitis vinifera protein VAC14 homolog-like (LOC100243898), mRNA
comp15719_c0_seq1	gi|359488806|ref|XM_002272754.2|	77.43	514	104	11	414	919	6593	6084	3e-76	296	510	7.19	PREDICTED: Vitis vinifera nuclear pore membrane glycoprotein 210-like (LOC100257580), mRNA
comp20545_c0_seq1	gi|294461903|gb|BT123172.1|	78.41	227	48	1	521	746	405	179	3e-31	147	227	25.36	Picea sitchensis clone WS0467_J10 unknown mRNA
comp13506_c1_seq1	gi|224113072|ref|XM_002316346.1|	78.71	451	88	6	9	455	2232	2678	4e-76	294	447	14.91	Populus trichocarpa predicted protein, mRNA
comp45727_c0_seq1	gi|224923186|gb|AC235422.1|	76.96	929	198	15	1067	1987	89416	88496	4e-142	516	921	0.7	Glycine max strain Williams 82 clone GM_WBb0136M08, complete sequence
comp18657_c0_seq1	gi|356543547|ref|XM_003540174.1|	82.88	473	81	0	725	1197	452	924	3e-115	425	473	31.1	PREDICTED: Glycine max arogenate dehydratase/prephenate dehydratase 6, chloroplastic-like (LOC100797636), mRNA
comp28012_c0_seq1	gi|356556083|ref|XM_003546309.1|	80.74	1106	207	5	571	1673	710	1812	0	857	1103	48.83	PREDICTED: Glycine max probable histone-arginine methyltransferase 1.4-like (LOC100818828), mRNA
comp15306_c0_seq1	gi|224132277|ref|XM_002328193.1|	77.63	988	192	23	543	1514	53	1027	2e-159	573	975	72.71	Populus trichocarpa predicted protein, mRNA
comp17812_c0_seq2	gi|359472594|ref|XM_002281221.2|	77.17	4499	932	63	440	4865	7	4483	0	2531	4477	99.69	PREDICTED: Vitis vinifera nuclear pore complex protein Nup155-like (LOC100243944), mRNA
comp30068_c1_seq5	gi|359495989|ref|XM_003635080.1|	75.76	2046	442	43	2336	4357	1864	3879	0	981	2016	36.86	PREDICTED: Vitis vinifera uncharacterized LOC100255037 (LOC100255037), mRNA
comp29883_c3_seq6	gi|460390655|ref|XM_004240896.1|	80.44	1360	245	19	588	1936	1571	222	0	1018	1350	65.66	PREDICTED: Solanum lycopersicum putative ABC1 protein At2g40090-like (LOC101254496), mRNA
comp28518_c1_seq14	gi|357485312|ref|XM_003612896.1|	80.1	201	38	2	690	889	608	807	1e-31	148	200	7.92	Medicago truncatula Beta-D-xylosidase (MTR_5g030860) mRNA, complete cds
comp17591_c0_seq1	gi|357510762|ref|XM_003625622.1|	75.27	647	151	8	43	686	570	1210	2e-77	300	641	36.65	Medicago truncatula Protein kinase (MTR_7g101800) mRNA, complete cds
comp29042_c0_seq2	gi|211906479|gb|FJ415187.1|	78.71	1221	245	14	681	1892	1263	49	0	800	1215	70.07	Gossypium hirsutum clone Spotp11 catalase mRNA, complete cds
comp29634_c1_seq13	gi|449488659|ref|XM_004158086.1|	83.64	428	66	4	188	613	493	918	2e-107	399	426	31.98	PREDICTED: Cucumis sativus inositol 2-dehydrogenase 2-like (LOC101203116), mRNA
comp14534_c1_seq1	gi|449527899|ref|XM_004170898.1|	82.64	288	48	2	2	288	520	234	6e-64	254	287	15.18	PREDICTED: Cucumis sativus tubulin alpha-3 chain-like (LOC101204049), mRNA
comp23890_c0_seq9	gi|460412288|ref|XM_004251486.1|	83.09	272	44	2	174	444	390	660	2e-61	246	271	24.86	PREDICTED: Solanum lycopersicum methyltransferase-like protein 5-like (LOC101253662), mRNA
comp22882_c4_seq2	gi|356524023|ref|XM_003530585.1|	75.97	283	50	12	403	676	309	582	2e-26	130	274	19.68	PREDICTED: Glycine max uncharacterized protein LOC100792240 (LOC100792240), mRNA
comp32251_c0_seq1	gi|388495077|gb|BT135810.1|	76.01	963	212	19	244	1198	1147	196	8e-132	481	952	64.32	Lotus japonicus clone JCVI-FLLj-7D13 unknown mRNA
comp21754_c0_seq1	gi|409893135|gb|JX068529.1|	87.61	823	96	3	460	1279	1	820	0	950	820	100	Scutellaria baicalensis isolate pro3 hypothetical protein mRNA, partial cds
comp24803_c0_seq1	gi|154350257|gb|AC182570.2|	82.53	1076	166	16	292	1349	75136	74065	0	926	1072	0.8	Mimulus guttatus clone MGBa-64L10, complete sequence
comp30010_c1_seq1	gi|224124283|ref|XM_002329949.1|	76.26	1533	352	10	336	1862	2150	624	0	804	1527	63.07	Populus trichocarpa predicted protein, mRNA
comp29984_c0_seq3	gi|357445052|ref|XM_003592756.1|	77.08	1204	258	14	791	1985	704	1898	0	678	1195	58.93	Medicago truncatula Leukotriene-A4 hydrolase-like protein (MTR_1g116230) mRNA, complete cds
comp24363_c0_seq1	gi|460372031|ref|XM_004231790.1|	82.25	800	135	7	144	941	1844	1050	0	684	795	35.16	PREDICTED: Solanum lycopersicum uncharacterized LOC101259995 (LOC101259995), mRNA
comp10334_c0_seq1	gi|449518760|ref|XM_004166356.1|	78.19	376	82	0	332	707	680	305	1e-59	241	376	38.17	PREDICTED: Cucumis sativus ribonuclease UK114-like (LOC101215404), mRNA
comp26170_c0_seq1	gi|359476453|ref|XM_002271804.2|	80.18	333	64	2	4	335	857	526	6e-62	248	332	11.76	PREDICTED: Vitis vinifera ubiquitin carboxyl-terminal hydrolase 19-like (LOC100246913), mRNA
comp29677_c0_seq3	gi|460372424|ref|XM_004231983.1|	80.59	1159	219	6	537	1692	446	1601	0	889	1156	56.5	PREDICTED: Solanum lycopersicum probable phenylalanine--tRNA ligase alpha subunit-like (LOC101268820), mRNA
comp27658_c1_seq8	gi|225457104|ref|XM_002280213.1|	81.81	1424	258	1	459	1882	306	1728	0	1194	1423	62.91	PREDICTED: Vitis vinifera protease Do-like 9-like (LOC100253563), mRNA
comp27555_c0_seq3	gi|359479502|ref|XM_002274877.2|	82.11	805	144	0	418	1222	209	1013	0	689	805	63.49	PREDICTED: Vitis vinifera N-carbamoylputrescine amidase-like (LOC100260445), mRNA
comp27406_c0_seq1	gi|156713246|dbj|AP009068.1|	81.48	297	42	9	149	441	35935	35648	6e-57	231	288	0.36	Lotus japonicus genomic DNA, chromosome 2, clone: LjT29N11, TM0257b, complete sequence
comp29885_c1_seq24	gi|460377527|ref|XM_004234496.1|	80.12	1162	231	0	75	1236	1049	2210	0	867	1162	48.58	PREDICTED: Solanum lycopersicum uncharacterized LOC101248750 (LOC101248750), mRNA
comp127767_c0_seq1	gi|2958|emb|X15582.1|	90.36	394	35	1	35	428	1216	826	2e-142	514	391	22.29	Mucor racemosus RPG19 gene for ribosomal protein
comp24639_c0_seq18	gi|460412413|ref|XM_004251548.1|	75.21	932	188	30	253	1170	209	1111	7e-108	401	903	32.99	PREDICTED: Solanum lycopersicum uncharacterized LOC101246217, transcript variant 2 (LOC101246217), mRNA
comp30161_c0_seq2	gi|460365610|ref|XM_004228646.1|	76.63	368	76	7	580	939	539	174	1e-45	195	366	26.35	PREDICTED: Solanum lycopersicum peroxidase N-like, transcript variant 1 (LOC101268131), mRNA
comp22882_c3_seq1	gi|356567661|ref|XM_003551988.1|	78.87	724	135	16	75	789	804	1518	8e-130	473	715	45.75	PREDICTED: Glycine max uncharacterized protein LOC100788950 (LOC100788950), mRNA
comp22987_c0_seq1	gi|340549473|gb|JN107812.1|	94.16	1096	51	7	1	1083	116368	115273	0	1657	1096	0.21	Boea hygrometrica mitochondrion, complete genome
comp30506_c0_seq1	gi|364504043|gb|JN858174.1|	100	1319	0	0	15	1333	12645	13963	0	2436	1319	8.29	Locusta migratoria isolate Uzbekistan_Asia mitochondrion, complete genome
comp10730_c0_seq1	gi|225435849|ref|XM_002262848.1|	82.41	307	53	1	359	664	475	169	1e-67	267	307	41.49	PREDICTED: Vitis vinifera pre-mRNA branch site p14-like protein (LOC100258249), mRNA
comp21500_c0_seq2	gi|460396905|ref|XM_004243963.1|	76.05	760	168	12	282	1031	4803	5558	2e-102	383	756	12.86	PREDICTED: Solanum lycopersicum proteasome activator complex subunit 4-like (LOC101266536), mRNA
comp45039_c0_seq1	gi|405789881|gb|JX266177.1|	81.82	1034	188	0	170	1203	8	1041	0	876	1034	89.45	Olea europaea cultivar Dolce d'Andria putative mevalonate kinase (MVAK) mRNA, partial cds
comp15692_c1_seq1	gi|224081021|ref|XM_002306231.1|	76.33	697	144	19	1211	1895	983	1670	3e-93	353	688	39.34	Populus trichocarpa predicted protein, mRNA
comp30045_c0_seq7	gi|460404963|ref|XM_004247900.1|	75.59	426	102	2	382	806	2225	1801	5e-50	209	425	18.89	PREDICTED: Solanum lycopersicum uncharacterized LOC101268515 (LOC101268515), mRNA
comp29340_c4_seq4	gi|359477115|ref|XM_002278145.2|	83.73	1217	192	6	749	1962	1481	268	0	1146	1214	51.01	PREDICTED: Vitis vinifera ATP-citrate synthase beta chain protein 2-like (LOC100267071), mRNA
comp29987_c0_seq3	gi|224129593|ref|XM_002328719.1|	79.81	1942	371	17	353	2282	2	1934	0	1395	1933	57.41	Populus trichocarpa predicted protein, mRNA
comp20784_c0_seq3	gi|349714873|emb|FQ380373.1|	75.66	1097	229	27	398	1466	390	1476	4e-141	512	1087	62.26	Vitis vinifera clone SS0ACG66YL19
comp23198_c0_seq1	gi|242054248|ref|XM_002456225.1|	74.03	797	199	8	244	1036	1295	503	9e-83	318	793	50.38	Sorghum bicolor hypothetical protein, mRNA
comp28832_c9_seq10	gi|340007640|gb|JN098455.1|	96.98	795	24	0	4	798	286534	285740	0	1336	795	0.15	Mimulus guttatus mitochondrion, complete genome
comp26994_c0_seq11	gi|6594671|gb|AF118132.1|AF118132	88.11	185	22	0	262	446	1347	1163	1e-53	220	185	9.39	Spinacia oleracea chloroplast outer envelope hexokinase 1 (Hxk1) mRNA, nuclear gene encoding chloroplast protein, complete cds
comp20538_c1_seq1	gi|359477708|ref|XM_002280765.2|	78.21	312	64	4	1	310	674	365	1e-46	196	310	16.84	PREDICTED: Vitis vinifera uncharacterized LOC100242465 (LOC100242465), mRNA
comp17738_c1_seq1	gi|225735199|gb|FJ787386.1|	84.16	221	32	2	155	375	31	248	3e-51	211	218	50.82	Nicotiana repanda protein kinase-coding resistance protein (RGA35) gene, partial cds
comp29952_c0_seq1	gi|327242614|gb|JF412664.1|	73.24	1988	488	35	72	2034	1987	19	0	684	1969	59.34	Amphicarpaea edgeworthii phytochrome B (PhyB) mRNA, complete cds
comp831378_c0_seq1	gi|449433094|ref|XM_004134285.1|	79.69	192	33	3	13	198	172	363	3e-28	134	192	30.33	PREDICTED: Cucumis sativus pollen-specific protein SF3-like (LOC101213804), mRNAgi|449480368|ref|XM_004155826.1| PREDICTED: Cucumis sativus pollen-specific protein SF3-like (LOC101230693), mRNA
comp22961_c0_seq1	gi|122091400|emb|CT962506.16|	76.02	221	51	2	514	733	2718	2499	2e-21	113	220	0.26	M.truncatula DNA sequence from clone MTH2-51B22 on chromosome 3, complete sequence
comp21981_c0_seq1	gi|255579016|ref|XM_002530314.1|	80.04	561	104	8	401	957	208	764	3e-110	409	557	71.69	Ricinus communis DNA-3-methyladenine glycosylase, putative, mRNA
comp29120_c0_seq1	gi|355329949|dbj|AB671737.1|	79.76	1067	208	8	184	1246	21	1083	0	767	1063	97.61	Nicotiana tabacum CYP40 mRNA for cyclophilin 40, complete cds
comp22732_c0_seq2	gi|225435170|ref|XM_002281838.1|	76.11	1034	231	16	190	1216	1031	7	9e-146	527	1025	77.65	PREDICTED: Vitis vinifera DNA repair protein RAD51 homolog 2-like (LOC100250095), mRNA
comp28376_c0_seq4	gi|2182103|emb|X91909.1|	81.64	1231	226	0	129	1359	1378	148	0	1022	1231	61.12	S.tuberosum mRNA for CDP-diacylglycerol synthetase
comp27207_c0_seq2	gi|38639322|gb|AY450640.1|	78.15	1190	248	9	146	1329	1280	97	0	747	1184	76.04	Solanum tuberosum oxysterol-binding protein mRNA, complete cds
comp17179_c0_seq1	gi|356525089|ref|XM_003531112.1|	72.52	1827	446	47	209	2013	226	2018	7e-150	542	1793	56.12	PREDICTED: Glycine max KH domain-containing protein At4g18375-like (LOC100801062), mRNA
comp27623_c5_seq5	gi|359492678|ref|XM_002281432.2|	80.66	1122	213	4	1063	2182	826	1945	0	867	1120	51.05	PREDICTED: Vitis vinifera tRNA wybutosine-synthesizing protein 1 homolog-like (LOC100255870), mRNA
comp22508_c0_seq4	gi|460403391|ref|XM_004247127.1|	85.07	402	55	5	262	662	494	97	3e-109	405	398	55.05	PREDICTED: Solanum lycopersicum 40S ribosomal protein S24-2-like (LOC101258992), mRNA
comp20462_c0_seq2	gi|460391480|ref|XM_004241301.1|	85.83	247	33	2	165	410	3429	3184	3e-66	261	246	6.1	PREDICTED: Solanum lycopersicum serine/threonine-protein phosphatase BSL2-like (LOC101260541), mRNA
comp17222_c0_seq2	gi|356541379|ref|XM_003539107.1|	76.76	641	133	14	317	949	1103	471	1e-90	344	633	44.33	PREDICTED: Glycine max uncharacterized protein LOC100815033 (LOC100815033), mRNA
comp353159_c0_seq1	gi|290487081|gb|GQ997921.1|	100	64	0	0	470	533	542	605	3e-23	119	64	10.56	Ximenia americana voucher FLAS:W.S. Judd 8070 ribosomal protein S4 (rps4) gene, complete cds; chloroplast
comp29477_c0_seq6	gi|356521902|ref|XM_003529542.1|	74.63	745	164	24	461	1194	1102	372	6e-79	305	731	52.51	PREDICTED: Glycine max uncharacterized protein LOC100792566 (LOC100792566), mRNA
comp19786_c0_seq2	gi|460411267|ref|XM_004250987.1|	81.27	1799	324	11	331	2121	2011	218	0	1443	1794	69.21	PREDICTED: Solanum lycopersicum peptidylprolyl isomerase domain and WD repeat-containing protein 1-like (LOC101253156), mRNA
comp15632_c0_seq1	gi|224091812|ref|XM_002309321.1|	70.65	913	225	37	273	1162	172	1064	1e-35	161	893	77.52	Populus trichocarpa predicted protein, mRNA
comp16507_c0_seq1	gi|224062257|ref|XM_002300769.1|	80.52	734	141	2	233	965	134	866	3e-156	562	733	64.52	Populus trichocarpa predicted protein, mRNA
comp29172_c0_seq1	gi|293333799|ref|NM_001177052.1|	73.49	479	105	15	413	880	1698	1231	1e-35	161	468	21.92	Zea mays putative MATE efflux family protein (LOC100384534), mRNAgi|238005831|gb|BT083598.1| Zea mays full-length cDNA clone ZM_BFb0017L07 mRNA, complete cds
comp25433_c0_seq4	gi|449459281|ref|XM_004147327.1|	74.3	755	180	14	1014	1761	861	1608	2e-79	307	748	43.04	PREDICTED: Cucumis sativus probable pectinesterase/pectinesterase inhibitor 51-like (LOC101221165), mRNA
comp20689_c1_seq3	gi|449444438|ref|XM_004139934.1|	81.95	1047	183	6	227	1270	116	1159	0	881	1044	52.91	PREDICTED: Cucumis sativus histone deacetylase 19-like (LOC101214717), mRNA
comp438473_c0_seq1	gi|255940789|ref|XM_002561118.1|	99.2	249	2	0	1	249	249	1	4e-123	449	249	51.55	Penicillium chrysogenum Wisconsin 54-1255 hypothetical protein (Pc16g08430) mRNA, complete cds
comp29934_c1_seq2	gi|116047952|gb|DQ875140.1|	76.63	1459	302	35	10	1450	1284	2721	0	769	1438	41.43	Nicotiana benthamiana myosin VIII-B mRNA, complete cds
comp27972_c1_seq7	gi|460371389|ref|XM_004231474.1|	77.8	464	95	7	4	463	1422	963	3e-71	279	460	10.45	PREDICTED: Solanum lycopersicum myosin-J heavy chain-like (LOC101253239), mRNA
comp10392_c0_seq1	gi|388521796|gb|BT149166.1|	76.58	666	142	14	215	873	86	744	2e-93	353	659	60.18	Medicago truncatula clone JCVI-FLMt-13F7 unknown mRNA
comp29554_c1_seq1	gi|460384072|ref|XM_004237691.1|	77.16	486	99	10	867	1346	1148	669	7e-69	272	480	22.92	PREDICTED: Solanum lycopersicum uncharacterized LOC101263604, transcript variant 2 (LOC101263604), mRNA
comp28132_c1_seq2	gi|196475619|gb|EU916945.1|	79.33	208	43	0	1012	1219	1250	1043	4e-31	147	208	13.37	Corylus avellana clone K79-28-11 microsatellite sequences
comp29404_c2_seq21	gi|110456202|gb|DQ673255.1|	95.44	4297	116	42	3204	7461	109183	113438	0	6776	4256	2.58	Jasminum nudiflorum chloroplast, complete genome
comp29863_c0_seq7	gi|255586011|ref|XM_002533629.1|	76.63	1438	305	24	367	1783	1661	234	0	765	1428	79.2	Ricinus communis ATP binding protein, putative, mRNA
comp18536_c0_seq2	gi|6478217|gb|AF109921.1|AF109921	83.28	329	55	0	63	391	75	403	6e-79	303	329	31.94	Sesamum indicum caleosin mRNA, complete cds
comp29474_c1_seq6	gi|460381058|ref|XM_004236222.1|	76.27	649	144	6	978	1624	1108	1748	3e-88	337	641	20.78	PREDICTED: Solanum lycopersicum probable serine/threonine-protein kinase WNK2-like (LOC101244945), mRNA
comp26605_c1_seq1	gi|388508887|gb|BT142716.1|	78.13	503	106	4	547	1047	470	970	2e-82	316	501	43.34	Lotus japonicus clone JCVI-FLLj-14L15 unknown mRNA
comp9532_c0_seq2	gi|460378005|ref|XM_004234727.1|	83.01	565	90	6	1227	1788	1292	1853	3e-139	507	562	18.83	PREDICTED: Solanum lycopersicum uncharacterized LOC101251361 (LOC101251361), mRNA
comp27615_c5_seq1	gi|359494644|ref|XM_002263142.2|	78.86	2469	490	27	1752	4207	3032	583	0	1639	2450	78.4	PREDICTED: Vitis vinifera ATP-dependent zinc metalloprotease FTSH 12, chloroplastic-like (LOC100244978), mRNA
comp25285_c0_seq2	gi|359472997|ref|XM_002281355.2|	76.07	1350	301	22	396	1736	1399	63	0	684	1337	92.02	PREDICTED: Vitis vinifera uncharacterized LOC100249082, transcript variant 2 (LOC100249082), mRNA
comp26488_c3_seq13	gi|225426378|ref|XM_002271824.1|	76.14	1878	409	31	301	2160	2340	484	0	950	1857	68.83	PREDICTED: Vitis vinifera probable LRR receptor-like serine/threonine-protein kinase At1g63430, transcript variant 2 (LOC100258246), mRNA
comp22991_c0_seq1	gi|359476172|ref|XM_002285442.2|	79.18	1287	247	15	1	1278	421	1695	0	872	1275	74.3	PREDICTED: Vitis vinifera cysteinyl-tRNA synthetase-like (LOC100245851), mRNA
comp21434_c2_seq2	gi|460413631|ref|XM_004252142.1|	80.18	328	63	2	16	342	605	279	4e-61	244	327	15.69	PREDICTED: Solanum lycopersicum nucleobase-ascorbate transporter 6-like (LOC101258041), mRNA
comp28399_c0_seq1	gi|115483996|ref|NM_001072192.1|	72.17	1430	379	13	562	1983	1733	315	1e-112	418	1419	62.13	Oryza sativa Japonica Group Os11g0131900 (Os11g0131900) mRNA, complete cds
comp30054_c0_seq26	gi|460381947|ref|XM_004236655.1|	72.41	540	124	19	606	1131	1444	916	8e-32	148	529	31.66	PREDICTED: Solanum lycopersicum mediator of RNA polymerase II transcription subunit 4-like, transcript variant 2 (LOC101246818), mRNA
comp29671_c1_seq12	gi|449531238|ref|XM_004172547.1|	72.56	634	159	9	594	1220	1615	990	6e-45	193	626	28.69	PREDICTED: Cucumis sativus probable leucine-rich repeat receptor-like serine/threonine-protein kinase At3g14840-like (LOC101221555), mRNA
comp29340_c4_seq18	gi|359477115|ref|XM_002278145.2|	83.51	1565	250	8	201	1761	2096	536	0	1454	1561	65.59	PREDICTED: Vitis vinifera ATP-citrate synthase beta chain protein 2-like (LOC100267071), mRNA
comp14971_c0_seq1	gi|460376839|ref|XM_004234156.1|	76.9	775	161	13	303	1071	931	169	1e-114	424	763	61.83	PREDICTED: Solanum lycopersicum reticulon-like protein B2-like (LOC101260015), mRNA
comp22601_c0_seq1	gi|225445177|ref|XM_002280700.1|	76.47	1441	302	31	178	1596	24	1449	0	749	1426	97.6	PREDICTED: Vitis vinifera NADPH:adrenodoxin oxidoreductase, mitochondrial-like (LOC100252665), mRNA
comp24310_c0_seq1	gi|460403432|ref|XM_004247147.1|	74.62	1119	267	14	212	1320	1598	487	1e-130	477	1112	61.23	PREDICTED: Solanum lycopersicum uncharacterized LOC101264972 (LOC101264972), mRNA
comp28874_c0_seq8	gi|359482116|ref|XM_003632666.1|	80.03	771	137	10	259	1016	767	1	4e-154	555	767	65.28	PREDICTED: Vitis vinifera PHD finger protein ING2-like (LOC100854793), mRNA
comp15155_c0_seq1	gi|255578020|ref|XM_002529835.1|	85.69	566	81	0	232	797	4	569	6e-167	597	566	46.47	Ricinus communis Charged multivesicular body protein 2b-B, putative, mRNA
comp23919_c0_seq26	gi|122891887|gb|AC182559.2|	87.72	285	32	1	1516	1797	73592	73876	4e-86	329	285	0.26	Mimulus guttatus clone MGBa-22D19, complete sequence
comp25709_c0_seq1	gi|225442897|ref|XM_002263943.1|	75.15	1372	322	15	735	2095	757	2120	2e-175	627	1364	63.24	PREDICTED: Vitis vinifera protein FAR1-RELATED SEQUENCE 6-like (LOC100242199), mRNA
comp23937_c0_seq1	gi|388507855|gb|BT142200.1|	78.08	479	95	8	226	701	651	180	7e-76	294	472	55.86	Lotus japonicus clone JCVI-FLLj-12C13 unknown mRNA
comp27967_c1_seq5	gi|224079242|ref|XM_002305770.1|	75.1	526	131	0	64	589	1631	1106	4e-61	246	526	28.16	Populus trichocarpa predicted protein, mRNA
comp28880_c0_seq4	gi|255582426|ref|XM_002531955.1|	84.95	279	42	0	818	1096	1254	976	3e-72	283	279	14.11	Ricinus communis threonyl-tRNA synthetase, putative, mRNA
comp16238_c0_seq2	gi|224115207|ref|XM_002332152.1|	83.27	1034	164	7	276	1303	92	1122	0	942	1031	88.8	Populus trichocarpa predicted protein, mRNA
comp29526_c0_seq1	gi|255543380|ref|XM_002512707.1|	80.93	430	72	5	987	1407	743	315	1e-86	331	429	27.61	Ricinus communis conserved hypothetical protein, mRNA
comp30028_c0_seq2	gi|460391522|ref|XM_004241322.1|	78.12	3556	708	61	374	3895	3816	297	0	2193	3520	86.06	PREDICTED: Solanum lycopersicum SMC3 (LOC100125911), mRNA
comp27804_c3_seq3	gi|225312647|dbj|AK319990.1|	79.59	725	130	14	323	1035	143	861	2e-138	503	719	27.93	Solanum lycopersicum cDNA, clone: LEFL1003DH10, HTC in leaf
comp25020_c0_seq2	gi|349723830|emb|FQ388064.1|	83.23	507	79	5	135	638	66	569	8e-126	460	504	63.88	Vitis vinifera clone SS0AEB24YG04
comp19379_c2_seq1	gi|359473035|ref|XR_139751.1|	73.62	3734	920	59	6532	10231	4873	1171	0	1378	3703	25.56	PREDICTED: Vitis vinifera sacsin-like (LOC100245596), miscRNA
comp9656_c0_seq1	gi|225441867|ref|XM_002284196.1|	78.37	1077	208	20	71	1133	1117	52	0	675	1066	78.27	PREDICTED: Vitis vinifera mitochondrial GTPase 1-like, transcript variant 2 (LOC100255622), mRNA
comp28117_c0_seq6	gi|359475851|ref|XM_002285349.2|	82.28	1191	195	13	243	1428	311	1490	0	1016	1180	68.05	PREDICTED: Vitis vinifera aspartate aminotransferase, chloroplastic-like (LOC100242364), mRNA
comp28387_c0_seq7	gi|359489205|ref|XM_002271286.2|	80.61	923	162	17	122	1034	35	950	0	697	916	79.58	PREDICTED: Vitis vinifera leucine carboxyl methyltransferase 2-like (LOC100251361), mRNA
comp24477_c2_seq1	gi|242383432|emb|FP097628.1|	76.84	354	74	8	876	1225	778	429	4e-45	193	350	26.82	Phyllostachys edulis cDNA clone: bphylf039o22, full insert sequence
comp25781_c0_seq5	gi|224109329|ref|XM_002315125.1|	79.77	351	62	8	401	746	385	39	2e-61	246	347	50.29	Populus trichocarpa predicted protein, mRNA
comp28556_c1_seq6	gi|460400618|ref|XM_004245783.1|	79.52	1094	206	17	1907	2991	1860	2944	0	763	1085	34.41	PREDICTED: Solanum lycopersicum DNA repair endonuclease UVH1-like (LOC101249845), mRNA
comp19669_c0_seq1	gi|449442378|ref|XM_004138911.1|	78.65	623	132	1	29	651	246	867	2e-111	412	622	53.76	PREDICTED: Cucumis sativus 60S ribosomal protein L13a-4-like (LOC101213988), mRNA
comp21500_c1_seq2	gi|359494232|ref|XM_003634694.1|	76.34	4443	956	76	155	4554	1	4391	0	2294	4391	78.68	PREDICTED: Vitis vinifera proteasome activator complex subunit 4-like (LOC100263530), mRNA
comp29454_c0_seq9	gi|60459559|gb|AY883091.2|	74.59	1594	380	23	537	2122	451	2027	0	676	1577	71.49	Gossypium hirsutum CNGC2 mRNA, complete cds
comp26067_c0_seq1	gi|460379601|ref|XM_004235502.1|	79.79	1524	296	8	265	1782	1742	225	0	1098	1518	75.3	PREDICTED: Solanum lycopersicum aldehyde dehydrogenase family 7 member B4-like (LOC101252968), mRNA
[truncated: 11,125 more rows]

## Sheet: NR_anno
#qseqid	sseqid	pident	length	mismatch	gapopen	qstart	qend	sstart	send	evalue	bitscore	db_hit_len	pct_hit_len_aligned	hit_descr
[truncated: 28,648 more rows]

[truncated: 2 more sheets: TAIR_anno, pfam_anno]
