# Supplementary material for: RNA-Seq Based De Novo Transcriptome Assembly and Gene Discovery of Cistanche deserticola Fleshy Stem
Source: PLoS One. 2015 May 4;10(5):e0125722. doi: 10.1371/journal.pone.0125722 (PMC4418726; doi:10.1371/journal.pone.0125722)
Supplement: S3 Dataset — (XLSX) [file pone.0125722.s005.xlsx]

## Sheet: BP
#GO_ontology	GO Term	GO No.	Number of expressed transcripts in Term
Biological process	biopolymer metabolic process	GO:0043283	9927
Biological process	cellular macromolecule metabolic process	GO:0044260	9371
Biological process	cellular biosynthetic process	GO:0044249	7043
Biological process	nucleobase, nucleoside, nucleotide and nucleic acid metabolic process	GO:0006139	6380
Biological process	protein metabolic process	GO:0019538	5703
Biological process	macromolecule biosynthetic process	GO:0009059	5031
Biological process	regulation of cellular process	GO:0050794	4841
Biological process	gene expression	GO:0010467	4678
Biological process	transport	GO:0006810	3512
Biological process	regulation of metabolic process	GO:0019222	3325
Biological process	regulation of macromolecule metabolic process	GO:0060255	3048
Biological process	regulation of macromolecule metabolic process	GO:0060255	3048
Biological process	regulation of cellular metabolic process	GO:0031323	3038
Biological process	carbohydrate metabolic process	GO:0005975	2942
Biological process	regulation of primary metabolic process	GO:0080090	2901
Biological process	regulation of primary metabolic process	GO:0080090	2901
Biological process	metabolic process	GO:0008152	2670
Biological process	regulation of biosynthetic process	GO:0009889	2641
Biological process	cellular catabolic process	GO:0044248	2591
Biological process	regulation of nitrogen compound metabolic process	GO:0051171	2499
Biological process	phosphorus metabolic process	GO:0006793	2242
Biological process	cellular carbohydrate metabolic process	GO:0044262	2054
Biological process	signal transduction	GO:0007165	1986
Biological process	system development	GO:0048731	1956
Biological process	cellular ketone metabolic process	GO:0042180	1928
Biological process	organic acid metabolic process	GO:0006082	1916
Biological process	organ development	GO:0048513	1902
Biological process	macromolecule catabolic process	GO:0009057	1891
Biological process	heterocycle metabolic process	GO:0046483	1600
Biological process	post-embryonic development	GO:0009791	1600
Biological process	reproductive developmental process	GO:0003006	1577
Biological process	reproductive structure development	GO:0048608	1564
Biological process	oxidation reduction	GO:0055114	1521
Biological process	establishment of localization in cell	GO:0051649	1513
Biological process	lipid metabolic process	GO:0006629	1509
Biological process	cellular response to stress	GO:0033554	1450
Biological process	protein localization	GO:0008104	1449
Biological process	anatomical structure morphogenesis	GO:0009653	1419
Biological process	negative regulation of biological process	GO:0048519	1388
Biological process	intracellular transport	GO:0046907	1374
Biological process	establishment of protein localization	GO:0045184	1365
Biological process	cellular lipid metabolic process	GO:0044255	1362
Biological process	protein transport	GO:0015031	1362
Biological process	cellular amino acid and derivative metabolic process	GO:0006519	1347
Biological process	defense response	GO:0006952	1313
Biological process	response to hormone stimulus	GO:0009725	1252
Biological process	cell differentiation	GO:0030154	1199
Biological process	biological_process	GO:0008150	1161
Biological process	chromosome organization	GO:0051276	1139
Biological process	tissue development	GO:0009888	1118
Biological process	response to other organism	GO:0051707	1093
Biological process	amine metabolic process	GO:0009308	1082
Biological process	positive regulation of biological process	GO:0048518	1048
Biological process	response to radiation	GO:0009314	1001
Biological process	cellular macromolecule localization	GO:0070727	993
Biological process	lipid biosynthetic process	GO:0008610	948
Biological process	one-carbon metabolic process	GO:0006730	945
Biological process	negative regulation of cellular process	GO:0048523	929
Biological process	flower development	GO:0009908	920
Biological process	carbohydrate biosynthetic process	GO:0016051	901
Biological process	positive regulation of cellular process	GO:0048522	900
Biological process	regulation of developmental process	GO:0050793	889
Biological process	vesicle-mediated transport	GO:0016192	883
Biological process	transmembrane transport	GO:0055085	845
Biological process	ion transport	GO:0006811	838
Biological process	cellular aromatic compound metabolic process	GO:0006725	834
Biological process	response to temperature stimulus	GO:0009266	812
Biological process	cell cycle process	GO:0022402	808
Biological process	cellular response to hormone stimulus	GO:0032870	801
Biological process	organ morphogenesis	GO:0009887	798
Biological process	negative regulation of metabolic process	GO:0009892	791
Biological process	negative regulation of macromolecule metabolic process	GO:0010605	770
Biological process	negative regulation of macromolecule metabolic process	GO:0010605	770
Biological process	monosaccharide metabolic process	GO:0005996	767
Biological process	cellular nitrogen compound metabolic process	GO:0034641	763
Biological process	cellular macromolecular complex subunit organization	GO:0034621	761
Biological process	macromolecular complex assembly	GO:0065003	760
Biological process	cell development	GO:0048468	756
Biological process	cellular macromolecular complex assembly	GO:0034622	692
Biological process	cytoskeleton organization	GO:0007010	689
Biological process	response to osmotic stress	GO:0006970	679
Biological process	innate immune response	GO:0045087	678
Biological process	regulation of cell size	GO:0008361	677
Biological process	cofactor metabolic process	GO:0051186	665
Biological process	response to DNA damage stimulus	GO:0006974	663
Biological process	positive regulation of metabolic process	GO:0009893	650
Biological process	positive regulation of cellular metabolic process	GO:0031325	647
Biological process	embryonic development	GO:0009790	643
Biological process	regulation of catalytic activity	GO:0050790	635
Biological process	response to organic substance	GO:0010033	626
Biological process	carbohydrate catabolic process	GO:0016052	622
Biological process	response to inorganic substance	GO:0010035	599
Biological process	positive regulation of macromolecule metabolic process	GO:0010604	595
Biological process	positive regulation of macromolecule metabolic process	GO:0010604	595
Biological process	positive regulation of biosynthetic process	GO:0009891	574
Biological process	multicellular organismal development	GO:0007275	571
Biological process	homeostatic process	GO:0042592	563
Biological process	regulation of response to stimulus	GO:0048583	548
Biological process	generation of precursor metabolites and energy	GO:0006091	531
Biological process	negative regulation of cellular metabolic process	GO:0031324	530
Biological process	response to cold	GO:0009409	525
Biological process	regulation of multicellular organismal process	GO:0051239	524
Biological process	cell cycle phase	GO:0022403	512
Biological process	shoot morphogenesis	GO:0010016	512
Biological process	protein complex assembly	GO:0006461	508
Biological process	cell cycle	GO:0007049	504
Biological process	embryonic development ending in seed dormancy	GO:0009793	499
Biological process	mitotic cell cycle	GO:0000278	499
Biological process	positive regulation of nitrogen compound metabolic process	GO:0051173	497
Biological process	cellular component morphogenesis	GO:0032989	495
Biological process	sulfur metabolic process	GO:0006790	487
Biological process	tissue morphogenesis	GO:0048729	476
Biological process	phyllome development	GO:0048827	471
Biological process	alcohol catabolic process	GO:0046164	458
Biological process	phospholipid metabolic process	GO:0006644	453
Biological process	response to bacterium	GO:0009617	449
Biological process	root morphogenesis	GO:0010015	443
Biological process	pattern specification process	GO:0007389	438
Biological process	cell division	GO:0051301	436
Biological process	Golgi vesicle transport	GO:0048193	429
Biological process	cell morphogenesis	GO:0000902	428
Biological process	response to oxidative stress	GO:0006979	428
Biological process	ribosome biogenesis	GO:0042254	428
Biological process	negative regulation of biosynthetic process	GO:0009890	420
Biological process	programmed cell death	GO:0012501	417
Biological process	response to stress	GO:0006950	412
Biological process	gametophyte development	GO:0048229	411
Biological process	gene silencing by RNA	GO:0031047	406
Biological process	unidimensional cell growth	GO:0009826	402
Biological process	response to fungus	GO:0009620	401
Biological process	floral whorl development	GO:0048438	400
Biological process	vegetative to reproductive phase transition	GO:0010228	384
Biological process	regulation of response to stress	GO:0080134	370
Biological process	regulation of response to stress	GO:0080134	370
Biological process	response to water	GO:0009415	366
Biological process	response to water deprivation	GO:0009414	365
Biological process	negative regulation of developmental process	GO:0051093	355
Biological process	phenylpropanoid metabolic process	GO:0009698	350
Biological process	regulation of cellular component organization	GO:0051128	342
Biological process	regulation of hormone levels	GO:0010817	337
Biological process	anatomical structure formation involved in morphogenesis	GO:0048646	336
Biological process	anatomical structure arrangement	GO:0048532	335
Biological process	cell wall organization	GO:0007047	334
Biological process	meristem structural organization	GO:0009933	332
Biological process	defense response, incompatible interaction	GO:0009814	330
Biological process	regulation of cell communication	GO:0010646	324
Biological process	regulation of cell communication	GO:0010646	324
Biological process	actin cytoskeleton organization	GO:0030036	321
Biological process	lipid catabolic process	GO:0016042	320
Biological process	response to jasmonic acid stimulus	GO:0009753	319
Biological process	meiotic cell cycle	GO:0051321	314
Biological process	cell maturation	GO:0048469	310
Biological process	nucleobase, nucleoside, nucleotide and nucleic acid transport	GO:0015931	310
Biological process	negative regulation of response to stimulus	GO:0048585	308
Biological process	response to protein stimulus	GO:0051789	304
Biological process	response to extracellular stimulus	GO:0009991	303
Biological process	developmental cell growth	GO:0048588	301
Biological process	microtubule cytoskeleton organization	GO:0000226	298
Biological process	regulation of immune system process	GO:0002682	297
Biological process	vitamin metabolic process	GO:0006766	293
Biological process	positive regulation of molecular function	GO:0044093	290
Biological process	regulation of immune response	GO:0050776	287
Biological process	regulation of cell death	GO:0010941	286
Biological process	cytokinesis	GO:0000910	284
Biological process	organelle fission	GO:0048285	283
Biological process	regulation of cell death	GO:0010941	283
Biological process	regulation of growth	GO:0040008	277
Biological process	response to salicylic acid stimulus	GO:0009751	274
Biological process	regulation of cell cycle	GO:0051726	273
Biological process	reproductive process in a multicellular organism	GO:0048609	272
Biological process	response to heat	GO:0009408	272
Biological process	seed germination	GO:0009845	271
Biological process	regionalization	GO:0003002	269
Biological process	regulation of meristem development	GO:0048509	267
Biological process	photomorphogenesis	GO:0009640	264
Biological process	regulation of organelle organization	GO:0033043	264
Biological process	cytokinesis during cell cycle	GO:0033205	263
Biological process	response to wounding	GO:0009611	261
Biological process	oxygen and reactive oxygen species metabolic process	GO:0006800	252
Biological process	regulation of cellular response to stress	GO:0080135	248
Biological process	immune effector process	GO:0002252	244
Biological process	response to starvation	GO:0042594	242
Biological process	alcohol biosynthetic process	GO:0046165	241
Biological process	chromatin silencing	GO:0006342	235
Biological process	organic acid transport	GO:0015849	233
Biological process	cellular response to extracellular stimulus	GO:0031668	229
Biological process	pollination	GO:0009856	229
Biological process	meristem growth	GO:0035266	221
Biological process	posttranscriptional gene silencing	GO:0016441	221
Biological process	regulation of developmental growth	GO:0048638	221
Biological process	cellular aldehyde metabolic process	GO:0006081	217
Biological process	seed maturation	GO:0010431	216
Biological process	terpenoid metabolic process	GO:0006721	216
Biological process	plastid organization	GO:0009657	214
Biological process	response to virus	GO:0009615	214
Biological process	regulation of developmental growth	GO:0048638	213
Biological process	salicylic acid mediated signaling pathway	GO:0009863	211
Biological process	regulation of meristem growth	GO:0010075	210
Biological process	cell wall macromolecule metabolic process	GO:0044036	209
Biological process	axis specification	GO:0009798	208
Biological process	regulation of cell proliferation	GO:0042127	193
Biological process	amine transport	GO:0015837	191
Biological process	gamete generation	GO:0007276	189
Biological process	meristem initiation	GO:0010014	188
Biological process	negative regulation of defense response	GO:0031348	187
Biological process	cell proliferation	GO:0008283	186
Biological process	seed dormancy	GO:0010162	186
Biological process	cell growth	GO:0016049	185
Biological process	cellular metabolic compound salvage	GO:0043094	185
Biological process	jasmonic acid mediated signaling pathway	GO:0009867	185
Biological process	pigment biosynthetic process	GO:0046148	185
Biological process	regulation of post-embryonic development	GO:0048580	185
Biological process	regulation of post-embryonic development	GO:0048580	185
Biological process	amino acid transport	GO:0006865	184
Biological process	post-embryonic morphogenesis	GO:0009886	184
Biological process	RNA localization	GO:0006403	181
Biological process	tube development	GO:0035295	181
Biological process	establishment of RNA localization	GO:0051236	180
Biological process	pollen tube development	GO:0048868	180
Biological process	RNA transport	GO:0050658	180
Biological process	response to dsRNA	GO:0043331	178
Biological process	carbohydrate mediated signaling	GO:0009756	176
Biological process	biosynthetic process	GO:0009058	174
Biological process	defense response to virus	GO:0051607	173
Biological process	dsRNA fragmentation	GO:0031050	170
Biological process	negative regulation of cell death	GO:0060548	170
Biological process	negative regulation of molecular function	GO:0044092	170
Biological process	ovule development	GO:0048481	170
Biological process	response to toxin	GO:0009636	170
Biological process	response to misfolded protein	GO:0051788	165
Biological process	sister chromatid cohesion	GO:0007062	165
Biological process	tropism	GO:0009606	164
Biological process	organ formation	GO:0048645	163
Biological process	determination of symmetry	GO:0009799	158
Biological process	negative regulation of cell death	GO:0060548	156
Biological process	negative regulation of programmed cell death	GO:0043069	156
Biological process	ion transmembrane transport	GO:0034220	155
Biological process	post-embryonic root development	GO:0048528	155
Biological process	regulation of cell proliferation	GO:0042127	155
Biological process	symbiosis, encompassing mutualism through parasitism	GO:0044403	154
Biological process	cell adhesion	GO:0007155	153
Biological process	photosynthesis	GO:0015979	153
Biological process	peroxisome organization	GO:0007031	151
Biological process	plant-type cell wall biogenesis	GO:0009832	151
Biological process	hormone biosynthetic process	GO:0042446	150
Biological process	hydrogen transport	GO:0006818	146
Biological process	response to gravity	GO:0009629	146
Biological process	carbohydrate transport	GO:0008643	145
Biological process	endocytosis	GO:0006897	145
Biological process	gravitropism	GO:0009630	145
Biological process	membrane invagination	GO:0010324	145
Biological process	sterol metabolic process	GO:0016125	143
Biological process	organ senescence	GO:0010260	141
Biological process	senescence	GO:0010149	141
Biological process	cellular hormone metabolic process	GO:0034754	140
Biological process	stomatal complex development	GO:0010374	140
Biological process	alkaloid metabolic process	GO:0009820	139
Biological process	response to unfolded protein	GO:0006986	139
Biological process	chlorophyll metabolic process	GO:0015994	138
Biological process	reciprocal meiotic recombination	GO:0007131	138
Biological process	toxin metabolic process	GO:0009404	137
Biological process	mitochondrion organization	GO:0007005	135
Biological process	regulation of localization	GO:0032879	135
Biological process	Golgi organization	GO:0007030	134
Biological process	interaction with host	GO:0051701	133
Biological process	organelle localization	GO:0051640	133
Biological process	photoperiodism, flowering	GO:0048573	133
Biological process	cell redox homeostasis	GO:0045454	131
Biological process	chromatin assembly	GO:0031497	131
Biological process	negative regulation of cell communication	GO:0010648	131
Biological process	negative regulation of cell communication	GO:0010648	131
Biological process	female gamete generation	GO:0007292	126
Biological process	lipid transport	GO:0006869	126
Biological process	secretion	GO:0046903	126
Biological process	cell wall macromolecule biosynthetic process	GO:0044038	123
Biological process	regulation of transport	GO:0051049	123
Biological process	secretion by cell	GO:0032940	123
Biological process	cell-cell signaling	GO:0007267	122
Biological process	lipid localization	GO:0010876	121
Biological process	regulation of cell differentiation	GO:0045595	119
Biological process	multidimensional cell growth	GO:0009825	118
Biological process	cellular metabolic process	GO:0044237	117
Biological process	hormone transport	GO:0009914	117
Biological process	regulation of transport	GO:0051049	117
Biological process	circadian rhythm	GO:0007623	116
Biological process	positive regulation of cellular component organization	GO:0051130	116
Biological process	regulation of anatomical structure morphogenesis	GO:0022603	116
Biological process	modification of morphology or physiology of other organism during symbiotic interaction	GO:0051817	114
Biological process	DNA endoreduplication	GO:0042023	113
Biological process	glycosinolate metabolic process	GO:0019757	113
Biological process	positive regulation of response to stimulus	GO:0048584	113
Biological process	cellular chemical homeostasis	GO:0055082	111
Biological process	negative regulation of post-embryonic development	GO:0048581	111
Biological process	regulation of cell cycle process	GO:0010564	111
Biological process	macromolecular complex disassembly	GO:0032984	110
Biological process	nucleosome organization	GO:0034728	110
Biological process	pigment accumulation	GO:0043476	110
Biological process	regulation of secondary metabolic process	GO:0043455	109
Biological process	regulation of abscisic acid mediated signaling	GO:0009787	108
Biological process	cellular macromolecular complex disassembly	GO:0034623	107
Biological process	fluid transport	GO:0042044	107
Biological process	pigment accumulation in response to UV light	GO:0043478	107
Biological process	pigment accumulation in tissues	GO:0043480	107
Biological process	pigment accumulation in tissues in response to UV light	GO:0043479	107
Biological process	positive regulation of developmental process	GO:0051094	107
Biological process	translational initiation	GO:0006413	106
Biological process	specification of axis polarity	GO:0065001	105
Biological process	meiotic chromosome segregation	GO:0045132	104
Biological process	stomatal complex morphogenesis	GO:0010103	103
Biological process	positive regulation of organelle organization	GO:0010638	100
Biological process	tetrapyrrole biosynthetic process	GO:0033014	100
Biological process	response to drug	GO:0042493	99
Biological process	developmental growth	GO:0048589	98
Biological process	positive regulation of cell proliferation	GO:0008284	98
Biological process	meristem maintenance	GO:0010073	96
Biological process	embryo sac egg cell differentiation	GO:0009560	95
Biological process	glycerol ether metabolic process	GO:0006662	93
Biological process	viral reproduction	GO:0016032	93
Biological process	anthocyanin metabolic process	GO:0046283	92
Biological process	plastid membrane organization	GO:0009668	92
Biological process	nucleus organization	GO:0006997	91
Biological process	regulation of cellular component biogenesis	GO:0044087	91
Biological process	regulation of circadian rhythm	GO:0042752	91
Biological process	negative regulation of cell differentiation	GO:0045596	90
Biological process	neurological system process	GO:0050877	90
Biological process	anther development	GO:0048653	88
Biological process	microtubule-based movement	GO:0007018	88
Biological process	transposition	GO:0032196	86
Biological process	polyol metabolic process	GO:0019751	85
Biological process	actin polymerization or depolymerization	GO:0008154	84
Biological process	endosome transport	GO:0016197	83
Biological process	exocytosis	GO:0006887	81
Biological process	drug transport	GO:0015893	80
Biological process	establishment of organelle localization	GO:0051656	79
Biological process	multidrug transport	GO:0006855	79
Biological process	regulation of actin filament-based process	GO:0032970	79
Biological process	regulation of actin filament-based process	GO:0032970	79
Biological process	cell fate commitment	GO:0045165	78
Biological process	response to molecule of bacterial origin	GO:0002237	78
Biological process	polysaccharide localization	GO:0033037	74
Biological process	vegetative phase change	GO:0010050	74
Biological process	regulation of cell division	GO:0051302	73
Biological process	chromosome organization involved in meiosis	GO:0070192	72
Biological process	regulation of catabolic process	GO:0009894	72
Biological process	regulation of cellular component size	GO:0032535	72
Biological process	regulation of protein complex assembly	GO:0043254	72
Biological process	auxin metabolic process	GO:0009850	71
Biological process	cellular alkene metabolic process	GO:0043449	71
Biological process	locomotory behavior	GO:0007626	69
Biological process	meiotic DNA double-strand break formation	GO:0042138	69
Biological process	negative regulation of cellular component organization	GO:0051129	69
Biological process	red or far red light signaling pathway	GO:0010017	69
Biological process	regulation of seed germination	GO:0010029	69
Biological process	electron transport chain	GO:0022900	68
Biological process	maintenance of meristem identity	GO:0010074	68
Biological process	vacuole organization	GO:0007033	68
Biological process	negative regulation of organelle organization	GO:0010639	67
Biological process	regulation of growth	GO:0040008	67
Biological process	peptide transport	GO:0015833	66
Biological process	respiratory burst during defense response	GO:0002679	66
Biological process	detection of external stimulus	GO:0009581	65
Biological process	embryonic pattern specification	GO:0009880	65
Biological process	gene silencing	GO:0016458	64
Biological process	response to xenobiotic stimulus	GO:0009410	64
Biological process	G2/M transition of mitotic cell cycle	GO:0000086	62
Biological process	regulation of cell morphogenesis	GO:0022604	62
Biological process	ribonucleoprotein complex assembly	GO:0022618	62
Biological process	cell death	GO:0008219	61
Biological process	cell motion	GO:0006928	61
Biological process	growth	GO:0040007	59
Biological process	negative regulation of abscisic acid mediated signaling	GO:0009788	59
Biological process	pigment catabolic process	GO:0046149	59
Biological process	positive regulation of post-embryonic development	GO:0048582	59
Biological process	viral reproductive process	GO:0022415	59
Biological process	cell fate specification	GO:0001708	58
Biological process	response to nematode	GO:0009624	58
Biological process	detection of abiotic stimulus	GO:0009582	57
Biological process	detection of biotic stimulus	GO:0009595	57
Biological process	cellular component assembly involved in morphogenesis	GO:0010927	56
Biological process	male gamete generation	GO:0048232	56
Biological process	negative regulation of cell proliferation	GO:0008285	56
Biological process	taxis	GO:0042330	56
Biological process	nitrogen compound metabolic process	GO:0006807	55
Biological process	regulation of protein complex disassembly	GO:0043244	55
Biological process	cell motility	GO:0048870	54
Biological process	plant-type spore development	GO:0048236	54
Biological process	positive regulation of immune system process	GO:0002684	54
Biological process	regulation of cell shape	GO:0008360	54
Biological process	positive regulation of cell communication	GO:0010647	53
Biological process	chemotaxis	GO:0006935	52
Biological process	immune system process	GO:0002376	52
Biological process	detection of stimulus involved in sensory perception	GO:0050906	51
Biological process	positive regulation of cell communication	GO:0010647	51
Biological process	response to mechanical stimulus	GO:0009612	51
Biological process	positive regulation of defense response	GO:0031349	50
Biological process	positive regulation of immune response	GO:0050778	50
Biological process	regulation of multi-organism process	GO:0043900	50
Biological process	vesicle organization	GO:0016050	50
Biological process	cell communication	GO:0007154	49
Biological process	ethanolamine and derivative metabolic process	GO:0042439	49
Biological process	lateral root formation	GO:0010311	49
Biological process	response to symbiont	GO:0009608	49
Biological process	establishment of plastid localization	GO:0051667	48
Biological process	regulation of circadian rhythm	GO:0042752	48
Biological process	regulation of cell growth	GO:0001558	47
Biological process	transposition, RNA-mediated	GO:0032197	47
Biological process	actin filament-based movement	GO:0030048	46
Biological process	negative regulation of protein complex assembly	GO:0031333	46
Biological process	pollen germination	GO:0009846	46
Biological process	response to insect	GO:0009625	46
Biological process	rhythmic process	GO:0048511	46
Biological process	viral infectious cycle	GO:0019058	46
Biological process	sorocarp development	GO:0030587	45
Biological process	spindle assembly	GO:0051225	45
Biological process	seed coat development	GO:0010214	44
Biological process	abscission	GO:0009838	43
Biological process	cell part morphogenesis	GO:0032990	43
Biological process	chromosome segregation	GO:0007059	43
Biological process	DNA mediated transformation	GO:0009294	43
Biological process	embryonic development ending in birth or egg hatching	GO:0009792	43
Biological process	regulation of homeostatic process	GO:0032844	43
Biological process	heme metabolic process	GO:0042168	42
Biological process	microtubule-based process	GO:0007017	42
Biological process	prenol metabolic process	GO:0016090	42
Biological process	regulation of transmembrane transport	GO:0034762	42
Biological process	regulation of stomatal movement	GO:0010119	41
Biological process	cell migration	GO:0016477	40
Biological process	neuron projection development	GO:0031175	40
Biological process	organelle fusion	GO:0048284	40
Biological process	pollen wall assembly	GO:0010208	40
Biological process	regulation of cellular localization	GO:0060341	39
Biological process	regulation of cellular localization	GO:0060341	39
Biological process	maintenance of location	GO:0051235	38
Biological process	negative regulation of protein complex disassembly	GO:0043242	38
Biological process	activation of innate immune response	GO:0002218	37
Biological process	cell wall biogenesis	GO:0042546	37
Biological process	regulation of development, heterochronic	GO:0040034	37
Biological process	regulation of telomere maintenance	GO:0032204	37
Biological process	positive regulation of abscisic acid mediated signaling	GO:0009789	35
Biological process	regulation of ethylene mediated signaling pathway	GO:0010104	35
Biological process	secondary metabolic process	GO:0019748	35
Biological process	stomatal movement	GO:0010118	35
Biological process	mucilage metabolic process	GO:0010191	34
Biological process	peptide metabolic process	GO:0006518	34
Biological process	xenobiotic transport	GO:0042908	34
Biological process	cuticle development	GO:0042335	33
Biological process	nitrate metabolic process	GO:0042126	33
Biological process	positive regulation of growth	GO:0045927	33
Biological process	positive regulation of multicellular organismal process	GO:0051240	33
Biological process	regulation of translational fidelity	GO:0006450	33
Biological process	sister chromatid segregation	GO:0000819	33
Biological process	maintenance of location in cell	GO:0051651	32
Biological process	positive regulation of transport	GO:0051050	32
Biological process	cell plate formation	GO:0000919	31
Biological process	membrane budding	GO:0006900	31
Biological process	negative regulation of ethylene mediated signaling pathway	GO:0010105	31
Biological process	negative regulation of multicellular organismal process	GO:0051241	31
Biological process	response to stimulus	GO:0050896	30
Biological process	fertilization	GO:0009566	29
Biological process	regulation of protein stability	GO:0031647	29
Biological process	regulation of translational initiation	GO:0006446	29
Biological process	floral organ abscission	GO:0010227	28
Biological process	inflorescence development	GO:0010229	28
Biological process	maintenance of protein location	GO:0045185	28
Biological process	regulation of microtubule-based process	GO:0032886	28
Biological process	regulation of microtubule-based process	GO:0032886	28
Biological process	reproduction	GO:0000003	28
Biological process	response to ozone	GO:0010193	28
Biological process	asymmetric cell division	GO:0008356	27
Biological process	cell projection morphogenesis	GO:0048858	27
Biological process	maintenance of protein location in cell	GO:0032507	27
Biological process	phospholipid translocation	GO:0045332	27
Biological process	positive regulation of cell death	GO:0010942	27
Biological process	release of virus from host	GO:0019076	27
Biological process	reproductive cellular process	GO:0048610	27
Biological process	response to oxygen levels	GO:0070482	27
Biological process	viral assembly, maturation, egress, and release	GO:0019067	27
Biological process	cell wall macromolecule catabolic process	GO:0016998	26
Biological process	mucilage extrusion from seed coat	GO:0080001	26
Biological process	organic alcohol transport	GO:0015850	26
Biological process	vesicle docking	GO:0048278	26
Biological process	blastocyst development	GO:0001824	25
Biological process	detection of chemical stimulus	GO:0009593	25
Biological process	pollen maturation	GO:0010152	25
Biological process	positive regulation of cell death	GO:0010942	25
Biological process	regulation of multi-organism process	GO:0043900	25
Biological process	regulation of response to biotic stimulus	GO:0002831	25
Biological process	regulation of response to biotic stimulus	GO:0002831	25
Biological process	response to hypoxia	GO:0001666	25
Biological process	establishment of vesicle localization	GO:0051650	24
Biological process	meiotic mismatch repair	GO:0000710	24
Biological process	positive regulation of circadian rhythm	GO:0042753	24
Biological process	response to biotic stimulus	GO:0009607	24
Biological process	root cap development	GO:0048829	24
Biological process	negative regulation of photomorphogenesis	GO:0010100	23
Biological process	positive regulation of cell cycle	GO:0045787	23
Biological process	regulation of photomorphogenesis	GO:0010099	23
Biological process	regulation of vesicle-mediated transport	GO:0060627	23
Biological process	cellularization	GO:0007349	22
Biological process	negative regulation of catabolic process	GO:0009895	22
Biological process	negative regulation of immune system process	GO:0002683	22
Biological process	positive regulation of cell growth	GO:0030307	22
Biological process	protein secretion	GO:0009306	22
Biological process	vesicle targeting	GO:0006903	22
Biological process	vesicle targeting, to, from or within Golgi	GO:0048199	22
Biological process	negative regulation of cell cycle	GO:0045786	21
Biological process	negative regulation of growth	GO:0045926	21
Biological process	pollen-pistil interaction	GO:0009875	21
Biological process	regulation of cell division	GO:0051302	21
Biological process	regulation of protein localization	GO:0032880	21
Biological process	regulation of shoot development	GO:0048831	21
Biological process	regulation of systemic acquired resistance	GO:0010112	21
Biological process	spliceosomal snRNP biogenesis	GO:0000387	21
Biological process	stomatal lineage progression	GO:0010440	21
Biological process	aging	GO:0007568	20
Biological process	establishment of tissue polarity	GO:0007164	20
Biological process	formation of translation preinitiation complex	GO:0001731	20
Biological process	hemopoietic or lymphoid organ development	GO:0048534	20
Biological process	intercellular transport	GO:0010496	20
Biological process	localization within membrane	GO:0051668	20
Biological process	multicellular organism reproduction	GO:0032504	20
Biological process	negative regulation of immune response	GO:0050777	20
Biological process	plasmodesmata-mediated intercellular transport	GO:0010497	20
Biological process	protein insertion into membrane	GO:0051205	20
Biological process	regulation of organ growth	GO:0046620	20
Biological process	response to nutrient	GO:0007584	20
Biological process	cellularization of the embryo sac	GO:0009558	19
Biological process	chromosome condensation	GO:0030261	19
Biological process	entrainment of circadian clock	GO:0009649	19
Biological process	negative regulation of cell cycle process	GO:0010948	19
Biological process	negative regulation of cell cycle process	GO:0010948	19
Biological process	negative regulation of seed germination	GO:0010187	19
Biological process	regulation of embryonic development	GO:0045995	19
Biological process	regulation of establishment of protein localization	GO:0070201	19
Biological process	regulation of transporter activity	GO:0032409	19
Biological process	sporulation resulting in formation of a cellular spore	GO:0030435	19
Biological process	carbon utilization by fixation of carbon dioxide	GO:0015977	18
Biological process	chiasma formation	GO:0051026	18
Biological process	dehiscence	GO:0009900	18
Biological process	double fertilization forming a zygote and endosperm	GO:0009567	18
Biological process	microtubule organizing center organization	GO:0031023	18
Biological process	syncytium formation	GO:0006949	18
Biological process	hydrotropism	GO:0010274	17
Biological process	maintenance of seed dormancy	GO:0010231	17
Biological process	mitotic chromosome condensation	GO:0007076	17
Biological process	negative regulation of multi-organism process	GO:0043901	17
Biological process	negative regulation of response to biotic stimulus	GO:0002832	17
Biological process	negative regulation of transport	GO:0051051	17
Biological process	positive regulation of catabolic process	GO:0009896	17
Biological process	positive regulation of seed germination	GO:0010030	17
Biological process	recognition of pollen	GO:0048544	17
Biological process	cell aging	GO:0007569	16
Biological process	microtubule severing	GO:0051013	16
Biological process	negative regulation of systemic acquired resistance	GO:0010113	16
Biological process	response to molecule of fungal origin	GO:0002238	16
Biological process	ribosomal small subunit biogenesis	GO:0042274	16
Biological process	shoot formation	GO:0010346	16
Biological process	carbohydrate transmembrane transport	GO:0034219	15
Biological process	cell wall modification during abscission	GO:0009830	15
Biological process	drug metabolic process	GO:0017144	15
Biological process	establishment of cell polarity	GO:0030010	15
Biological process	germ cell development	GO:0007281	15
Biological process	cell fate determination	GO:0001709	14
Biological process	extracellular matrix organization	GO:0030198	14
Biological process	megagametogenesis	GO:0009561	14
Biological process	response to oomycetes	GO:0002239	14
Biological process	ribosomal large subunit biogenesis	GO:0042273	14
Biological process	tapetal layer development	GO:0048658	14
Biological process	viral genome replication	GO:0019079	14
Biological process	actin filament bundle formation	GO:0051017	13
Biological process	blastocyst formation	GO:0001825	13
Biological process	cofactor transport	GO:0051181	13
Biological process	immune response	GO:0006955	13
Biological process	microgametogenesis	GO:0055046	13
Biological process	mitotic spindle organization	GO:0007052	13
Biological process	negative regulation of organ growth	GO:0046621	13
Biological process	positive regulation of cell differentiation	GO:0045597	13
Biological process	regulation of epidermis development	GO:0045682	13
Biological process	regulation of system process	GO:0044057	13
Biological process	regulation of system process	GO:0044057	13
Biological process	transposition, DNA-mediated	GO:0006313	13
Biological process	virus-host interaction	GO:0019048	13
Biological process	cell-cell adhesion	GO:0016337	12
Biological process	cerebellar cortex development	GO:0021695	12
Biological process	cerebellum development	GO:0021549	12
Biological process	chromosome separation	GO:0051304	12
Biological process	dendrite development	GO:0016358	12
Biological process	embryonic morphogenesis	GO:0048598	12
Biological process	endomembrane organization	GO:0010256	12
Biological process	hindbrain development	GO:0030902	12
Biological process	homologous chromosome segregation	GO:0045143	12
Biological process	intracellular protein transmembrane transport	GO:0065002	12
Biological process	metencephalon development	GO:0022037	12
Biological process	mitotic metaphase/anaphase transition	GO:0007091	12
Biological process	phloem transport	GO:0010233	12
Biological process	regulation of embryonic development	GO:0045995	12
Biological process	single fertilization	GO:0007338	12
Biological process	suspensor development	GO:0010098	12
Biological process	tapetal layer formation	GO:0048656	12
Biological process	tapetal layer morphogenesis	GO:0048655	12
Biological process	vascular transport	GO:0010232	12
Biological process	xenobiotic metabolic process	GO:0006805	12
Biological process	cell plate formation involved in plant-type cell wall biogenesis	GO:0009920	11
Biological process	cell-substrate adhesion	GO:0031589	11
Biological process	centrosome cycle	GO:0007098	11
Biological process	circulatory system process	GO:0003013	11
Biological process	cytokinesis, site selection	GO:0007105	11
Biological process	formation of actomyosin apparatus involved in cytokinesis	GO:0000912	11
Biological process	killing of cells of another organism	GO:0031640	11
Biological process	learning or memory	GO:0007611	11
Biological process	movement in host environment	GO:0052126	11
Biological process	positive regulation of cell division	GO:0051781	11
Biological process	positive regulation of protein complex disassembly	GO:0043243	11
Biological process	preprophase band formation	GO:0000913	11
Biological process	regulation of cell motion	GO:0051270	11
Biological process	secondary growth	GO:0080117	11
Biological process	sex differentiation	GO:0007548	11
Biological process	viral replication complex formation and maintenance	GO:0046786	11
Biological process	adult behavior	GO:0030534	10
Biological process	adult locomotory behavior	GO:0008344	10
Biological process	cerebellar Purkinje cell layer development	GO:0021680	10
Biological process	embryo sac central cell differentiation	GO:0009559	10
Biological process	endoplasmic reticulum organization	GO:0007029	10
Biological process	membrane fusion	GO:0006944	10
Biological process	plasma membrane organization	GO:0007009	10
Biological process	positive regulation of intracellular transport	GO:0032388	10
Biological process	positive regulation of ion transport	GO:0043270	10
Biological process	positive regulation of protein transport	GO:0051222	10
Biological process	regulation of carbon utilization	GO:0043609	10
Biological process	regulation of cell projection organization	GO:0031344	10
Biological process	seed morphogenesis	GO:0048317	10
Biological process	bone development	GO:0060348	9
Biological process	cell cycle arrest	GO:0007050	9
Biological process	circadian regulation of gene expression	GO:0032922	9
Biological process	multicellular organismal aging	GO:0010259	9
Biological process	negative regulation of ion transport	GO:0043271	9
Biological process	nitric oxide metabolic process	GO:0046209	9
Biological process	receptor metabolic process	GO:0043112	9
Biological process	regulation of endocytosis	GO:0030100	9
Biological process	regulation of gibberellic acid mediated signaling	GO:0009937	9
Biological process	regulation of long-day photoperiodism, flowering	GO:0048586	9
Biological process	regulation of short-day photoperiodism, flowering	GO:0048587	9
Biological process	response to pH	GO:0009268	9
Biological process	stem cell maintenance	GO:0019827	9
Biological process	actin filament severing	GO:0051014	8
Biological process	angiogenesis	GO:0001525	8
Biological process	antigen processing and presentation of peptide antigen	GO:0048002	8
Biological process	barrier septum formation	GO:0000917	8
Biological process	culmination during sorocarp development	GO:0031154	8
Biological process	development of primary sexual characteristics	GO:0045137	8
Biological process	female sex differentiation	GO:0046660	8
Biological process	fibroblast proliferation	GO:0048144	8
Biological process	floral meristem determinacy	GO:0010582	8
Biological process	formation of anatomical boundary	GO:0048859	8
Biological process	indole phytoalexin metabolic process	GO:0046217	8
Biological process	leukocyte activation	GO:0045321	8
Biological process	lymphocyte activation	GO:0046649	8
Biological process	meristem determinacy	GO:0010022	8
Biological process	negative regulation of cell growth	GO:0030308	8
Biological process	organ growth	GO:0035265	8
Biological process	ovarian follicle development	GO:0001541	8
Biological process	ovulation cycle	GO:0042698	8
Biological process	ovulation cycle process	GO:0022602	8
Biological process	phytoalexin metabolic process	GO:0052314	8
Biological process	regulation of binding	GO:0051098	8
Biological process	regulation of blood pressure	GO:0008217	8
Biological process	regulation of cell migration	GO:0030334	8
Biological process	regulation of cytokine production	GO:0001817	8
Biological process	regulation of cytokine production	GO:0001817	8
Biological process	regulation of developmental process	GO:0050793	8
Biological process	regulation of locomotion	GO:0040012	8
Biological process	regulation of viral reproduction	GO:0050792	8
Biological process	response to antibiotic	GO:0046677	8
Biological process	thigmotropism	GO:0009652	8
Biological process	type I interferon production	GO:0032606	8
Biological process	vesicle fusion	GO:0006906	8
Biological process	aggregation involved in sorocarp development	GO:0031152	7
Biological process	attachment of spindle microtubules to chromosome	GO:0051313	7
Biological process	autophagic vacuole formation	GO:0000045	7
Biological process	capsule organization	GO:0045230	7
Biological process	embryonic organ development	GO:0048568	7
Biological process	forebrain development	GO:0030900	7
Biological process	G1/S transition of mitotic cell cycle	GO:0000082	7
Biological process	immune response-activating signal transduction	GO:0002757	7
Biological process	monohydric alcohol metabolic process	GO:0034308	7
Biological process	movement in other organism during symbiotic interaction	GO:0051814	7
Biological process	muscle system process	GO:0003012	7
Biological process	negative regulation of cell motion	GO:0051271	7
Biological process	negative regulation of neurological system process	GO:0031645	7
Biological process	nitrogen utilization	GO:0019740	7
Biological process	ovule morphogenesis	GO:0048482	7
Biological process	positive regulation of embryonic development	GO:0040019	7
Biological process	positive regulation of endocytosis	GO:0045807	7
Biological process	regulation of cell adhesion	GO:0030155	7
Biological process	seed growth	GO:0080112	7
Biological process	ureide metabolic process	GO:0010135	7
Biological process	axon ensheathment	GO:0008366	6
Biological process	cerebellar cortex formation	GO:0021697	6
Biological process	cerebellar cortex morphogenesis	GO:0021696	6
Biological process	cerebellar Purkinje cell layer formation	GO:0021694	6
Biological process	cerebellar Purkinje cell layer morphogenesis	GO:0021692	6
Biological process	cerebellum morphogenesis	GO:0021587	6
Biological process	developmental process	GO:0032502	6
Biological process	epidermal cell division	GO:0010481	6
Biological process	feeding behavior	GO:0007631	6
Biological process	hair cycle	GO:0042633	6
Biological process	hindbrain morphogenesis	GO:0021575	6
Biological process	hormone secretion	GO:0046879	6
Biological process	nucleologenesis	GO:0017126	6
Biological process	positive regulation of cellular component biogenesis	GO:0044089	6
Biological process	positive regulation of cytokine production	GO:0001819	6
Biological process	positive regulation of meiosis	GO:0045836	6
Biological process	positive regulation of vacuole biogenesis	GO:0044090	6
Biological process	production of molecular mediator of immune response	GO:0002440	6
Biological process	regulation of immune effector process	GO:0002697	6
Biological process	regulation of nervous system development	GO:0051960	6
Biological process	regulation of response to external stimulus	GO:0032101	6
Biological process	regulation of response to external stimulus	GO:0032101	6
Biological process	regulation of vacuole biogenesis	GO:0044088	6
Biological process	sequestering of metal ion	GO:0051238	6
Biological process	skotomorphogenesis	GO:0009647	6
Biological process	somatic diversification of immune receptors	GO:0002200	6
Biological process	somatic diversification of immunoglobulins	GO:0016445	6
Biological process	synapse organization	GO:0050808	6
Biological process	amide transport	GO:0042886	5
Biological process	behavioral interaction between organisms	GO:0051705	5
Biological process	cell projection assembly	GO:0030031	5
Biological process	cell-cell junction organization	GO:0045216	5
Biological process	circumnutation	GO:0010031	5
Biological process	establishment of ribosome localization	GO:0033753	5
Biological process	flavone metabolic process	GO:0051552	5
Biological process	gas transport	GO:0015669	5
Biological process	inflorescence morphogenesis	GO:0048281	5
Biological process	instar larval or pupal development	GO:0002165	5
Biological process	locomotion	GO:0040011	5
Biological process	metamorphosis	GO:0007552	5
Biological process	molting cycle, protein-based cuticle	GO:0018988	5
Biological process	multicellular organismal catabolic process	GO:0044243	5
Biological process	multicellular organismal macromolecule metabolic process	GO:0044259	5
Biological process	negative regulation of carbohydrate metabolic process	GO:0045912	5
Biological process	nitrile metabolic process	GO:0050898	5
Biological process	nuclear envelope organization	GO:0006998	5
Biological process	pollen tube reception	GO:0010483	5
Biological process	positive regulation of cell projection organization	GO:0031346	5
Biological process	positive regulation of DNA repair	GO:0045739	5
Biological process	positive regulation of gibberellic acid mediated signaling	GO:0009939	5
Biological process	positive regulation of long-day photoperiodism, flowering	GO:0048578	5
Biological process	positive regulation of vasodilation	GO:0045909	5
Biological process	regulation of cell activation	GO:0050865	5
Biological process	regulation of cell activation	GO:0050865	5
Biological process	regulation of cell projection assembly	GO:0060491	5
Biological process	regulation of leukocyte activation	GO:0002694	5
Biological process	regulation of myeloid cell differentiation	GO:0045637	5
Biological process	regulation of tube size	GO:0035150	5
Biological process	reproductive process in single-celled organism	GO:0022413	5
Biological process	sexual reproduction	GO:0019953	5
Biological process	specification of organ number	GO:0048832	5

## Sheet: CC
#GO_ontology	GO Term	GO No.	Number of expressed transcripts in Term
Cellular component	intracellular	GO:0005622	13541
Cellular component	intracellular part	GO:0044424	13471
Cellular component	intracellular organelle	GO:0043229	11766
Cellular component	intracellular membrane-bounded organelle	GO:0043231	11083
Cellular component	cytoplasm	GO:0005737	10020
Cellular component	cytoplasmic part	GO:0044444	8271
Cellular component	membrane	GO:0016020	6738
Cellular component	intracellular organelle part	GO:0044446	5915
Cellular component	membrane part	GO:0044425	5079
Cellular component	intrinsic to membrane	GO:0031224	4073
Cellular component	plasma membrane	GO:0005886	2919
Cellular component	organelle membrane	GO:0031090	2827
Cellular component	intracellular non-membrane-bounded organelle	GO:0043232	2093
Cellular component	nuclear part	GO:0044428	1673
Cellular component	intracellular organelle lumen	GO:0070013	1427
Cellular component	organelle lumen	GO:0043233	1427
Cellular component	endomembrane system	GO:0012505	1306
Cellular component	organelle envelope	GO:0031967	1114
Cellular component	plastid part	GO:0044435	1066
Cellular component	plasma membrane part	GO:0044459	1035
Cellular component	ribonucleoprotein complex	GO:0030529	1017
Cellular component	Golgi apparatus part	GO:0044431	769
Cellular component	plasmodesma	GO:0009506	760
Cellular component	vacuolar part	GO:0044437	701
Cellular component	vacuolar membrane	GO:0005774	698
Cellular component	extracellular region	GO:0005576	644
Cellular component	mitochondrial part	GO:0044429	606
Cellular component	nuclear envelope-endoplasmic reticulum network	GO:0042175	593
Cellular component	endoplasmic reticulum part	GO:0044432	587
Cellular component	endoplasmic reticulum membrane	GO:0005789	586
Cellular component	Golgi membrane	GO:0000139	562
Cellular component	ribosome	GO:0005840	541
Cellular component	plastid envelope	GO:0009526	530
Cellular component	external encapsulating structure	GO:0030312	516
Cellular component	cell wall	GO:0005618	512
Cellular component	cytoskeletal part	GO:0044430	483
Cellular component	mitochondrial envelope	GO:0005740	473
Cellular component	organelle inner membrane	GO:0019866	444
Cellular component	mitochondrial membrane	GO:0031966	441
Cellular component	cellular_component	GO:0005575	380
Cellular component	chromosomal part	GO:0044427	363
Cellular component	thylakoid	GO:0009579	303
Cellular component	organelle subcompartment	GO:0031984	294
Cellular component	apoplast	GO:0048046	272
Cellular component	membrane-bounded vesicle	GO:0031988	257
Cellular component	ribosomal subunit	GO:0033279	250
Cellular component	plastid membrane	GO:0042170	241
Cellular component	endosomal part	GO:0044440	238
Cellular component	endosome membrane	GO:0010008	238
Cellular component	cytoplasmic vesicle	GO:0031410	230
Cellular component	ubiquitin ligase complex	GO:0000151	226
Cellular component	spliceosome	GO:0005681	220
Cellular component	thylakoid part	GO:0044436	216
Cellular component	photosynthetic membrane	GO:0034357	209
Cellular component	thylakoid membrane	GO:0042651	209
Cellular component	respiratory chain	GO:0070469	161
Cellular component	outer membrane	GO:0019867	146
Cellular component	mitochondrial membrane part	GO:0044455	145
Cellular component	organelle outer membrane	GO:0031968	145
Cellular component	cytoplasmic vesicle part	GO:0044433	142
Cellular component	nuclear envelope	GO:0005635	137
Cellular component	vesicle membrane	GO:0012506	137
Cellular component	microtubule associated complex	GO:0005875	109
Cellular component	intrinsic to organelle membrane	GO:0031300	106
Cellular component	coated membrane	GO:0048475	102
Cellular component	membrane coat	GO:0030117	102
Cellular component	nucleosome	GO:0000786	97
Cellular component	proteasome complex	GO:0000502	94
Cellular component	nuclear membrane	GO:0031965	90
Cellular component	protein complex	GO:0043234	86
Cellular component	Srb-mediator complex	GO:0016592	80
Cellular component	transcription factor complex	GO:0005667	77
Cellular component	cytoplasmic mRNA processing body	GO:0000932	71
Cellular component	chromatin remodeling complex	GO:0016585	65
Cellular component	DNA-directed RNA polymerase II, holoenzyme	GO:0016591	65
Cellular component	microbody part	GO:0044438	65
Cellular component	proton-transporting two-sector ATPase complex	GO:0016469	63
Cellular component	extracellular space	GO:0005615	59
Cellular component	microbody membrane	GO:0031903	59
Cellular component	RNA polymerase complex	GO:0030880	56
Cellular component	NADH dehydrogenase complex	GO:0030964	55
Cellular component	pore complex	GO:0046930	55
Cellular component	organelle envelope lumen	GO:0031970	52
Cellular component	extrinsic to membrane	GO:0019898	49
Cellular component	mitochondrial intermembrane space	GO:0005758	48
Cellular component	myosin complex	GO:0016459	45
Cellular component	small nuclear ribonucleoprotein complex	GO:0030532	45
Cellular component	proteasome core complex	GO:0005839	42
Cellular component	kinetochore	GO:0000776	39
Cellular component	nuclear pore	GO:0005643	38
Cellular component	cell projection	GO:0042995	37
Cellular component	extracellular organelle	GO:0043230	35
Cellular component	1,3-beta-glucan synthase complex	GO:0000148	34
Cellular component	extracellular membrane-bounded organelle	GO:0065010	34
Cellular component	exocyst	GO:0000145	33
Cellular component	exosome (RNase complex)	GO:0000178	31
Cellular component	AP-type membrane coat adaptor complex	GO:0030119	30
Cellular component	histone acetyltransferase complex	GO:0000123	30
Cellular component	preribosome	GO:0030684	30
Cellular component	proton-transporting two-sector ATPase complex, proton-transporting domain	GO:0033177	30
Cellular component	mismatch repair complex	GO:0032300	29
Cellular component	proton-transporting ATP synthase complex	GO:0045259	29
Cellular component	proton-transporting two-sector ATPase complex, catalytic domain	GO:0033178	29
Cellular component	cell surface	GO:0009986	27
Cellular component	protein serine/threonine phosphatase complex	GO:0008287	26
Cellular component	protein phosphatase type 2A complex	GO:0000159	25
Cellular component	6-phosphofructokinase complex	GO:0005945	24
Cellular component	methyltransferase complex	GO:0034708	24
Cellular component	nucleoid	GO:0009295	24
Cellular component	MCM complex	GO:0042555	23
Cellular component	respiratory chain complex III	GO:0045275	23
Cellular component	small nucleolar ribonucleoprotein complex	GO:0005732	23
Cellular component	extracellular matrix	GO:0031012	22
Cellular component	Arp2/3 protein complex	GO:0005885	21
Cellular component	proteasome core complex, alpha-subunit complex	GO:0019773	21
Cellular component	apical part of cell	GO:0045177	20
Cellular component	carboxy-terminal domain protein kinase complex	GO:0032806	20
Cellular component	eukaryotic 43S preinitiation complex	GO:0016282	20
Cellular component	mRNA cleavage factor complex	GO:0005849	20
Cellular component	SSL2-core TFIIH complex	GO:0000441	20
Cellular component	eukaryotic 48S preinitiation complex	GO:0033290	19
Cellular component	eukaryotic translation initiation factor 3 complex	GO:0005852	19
Cellular component	postsynaptic membrane	GO:0045211	19
Cellular component	signalosome	GO:0008180	19
Cellular component	ESCRT III complex	GO:0000815	18
Cellular component	neuron projection	GO:0043005	18
Cellular component	retromer complex	GO:0030904	18
Cellular component	pre-autophagosomal structure membrane	GO:0034045	17
Cellular component	synapse	GO:0045202	17
Cellular component	Elongator holoenzyme complex	GO:0033588	16
Cellular component	heterotrimeric G-protein complex	GO:0005834	16
Cellular component	proteinaceous extracellular matrix	GO:0005578	16
Cellular component	signal recognition particle	GO:0048500	16
Cellular component	stress granule	GO:0010494	16
Cellular component	apical plasma membrane	GO:0016324	15
Cellular component	proton-transporting ATP synthase complex, catalytic core F(1)	GO:0045261	15
Cellular component	PcG protein complex	GO:0031519	14
Cellular component	ESCRT II complex	GO:0000814	13
Cellular component	proton-transporting ATP synthase complex, coupling factor F(o)	GO:0045263	13
Cellular component	site of polarized growth	GO:0030427	13
Cellular component	cell division site	GO:0032153	12
Cellular component	prefoldin complex	GO:0016272	12
Cellular component	replisome	GO:0030894	12
Cellular component	SCAR complex	GO:0031209	12
Cellular component	transcription elongation factor complex	GO:0008023	12
Cellular component	ER-Golgi intermediate compartment membrane	GO:0033116	11
Cellular component	extrinsic to internal side of plasma membrane	GO:0031234	11
Cellular component	Golgi transport complex	GO:0017119	11
Cellular component	oxoglutarate dehydrogenase complex	GO:0045252	11
Cellular component	periplasmic space	GO:0042597	11
Cellular component	phosphopyruvate hydratase complex	GO:0000015	11
Cellular component	photosystem	GO:0009521	11
Cellular component	polysome	GO:0005844	11
Cellular component	protein farnesyltransferase complex	GO:0005965	11
Cellular component	SMN-Sm protein complex	GO:0034719	11
Cellular component	cell tip	GO:0051286	10
Cellular component	endopeptidase Clp complex	GO:0009368	10
Cellular component	eukaryotic translation elongation factor 1 complex	GO:0005853	10
Cellular component	ion channel complex	GO:0034702	10
Cellular component	mitochondrial inner membrane presequence translocase complex	GO:0005744	10
Cellular component	signal peptidase complex	GO:0005787	10
Cellular component	GARP complex	GO:0000938	9
Cellular component	nucleotide-excision repair complex	GO:0000109	9
Cellular component	pyruvate dehydrogenase complex	GO:0045254	9
Cellular component	Rab-protein geranylgeranyltransferase complex	GO:0005968	9
Cellular component	Smc5-Smc6 complex	GO:0030915	9
Cellular component	tubulin complex	GO:0045298	9
Cellular component	BLOC complex	GO:0031082	8
Cellular component	CAAX-protein geranylgeranyltransferase complex	GO:0005953	8
Cellular component	cell projection part	GO:0044463	8
Cellular component	DNA polymerase complex	GO:0042575	8
Cellular component	eukaryotic translation initiation factor 2B complex	GO:0005851	8
Cellular component	monolayer-surrounded lipid storage body	GO:0012511	8
Cellular component	pICln-Sm protein complex	GO:0034715	8
Cellular component	condensin complex	GO:0000796	7
Cellular component	DNA helicase complex	GO:0033202	7
Cellular component	external encapsulating structure part	GO:0044462	7
Cellular component	extrinsic to organelle membrane	GO:0031312	7
Cellular component	GPI-anchor transamidase complex	GO:0042765	7
Cellular component	isoamylase complex	GO:0043033	7
Cellular component	Ku70:Ku80 complex	GO:0043564	7
Cellular component	origin recognition complex	GO:0000808	7
Cellular component	annulate lamellae	GO:0005642	6
Cellular component	citrate lyase complex	GO:0009346	6
Cellular component	DNA topoisomerase complex (ATP-hydrolyzing)	GO:0009330	6
Cellular component	F-actin capping protein complex	GO:0008290	6
Cellular component	gamma-tubulin complex	GO:0000930	6
Cellular component	glycerol-3-phosphate dehydrogenase complex	GO:0009331	6
Cellular component	molybdopterin synthase complex	GO:0019008	6
Cellular component	Mre11 complex	GO:0030870	6
Cellular component	oligosaccharyltransferase complex	GO:0008250	6
Cellular component	viral capsid	GO:0019028	6
Cellular component	cell soma	GO:0043025	5
Cellular component	cohesin complex	GO:0008278	5
Cellular component	ESCRT I complex	GO:0000813	5
Cellular component	external side of plasma membrane	GO:0009897	5
Cellular component	mitochondrial outer membrane translocase complex	GO:0005742	5
Cellular component	mitotic checkpoint complex	GO:0033597	5
Cellular component	protein acetyltransferase complex	GO:0031248	5
Cellular component	receptor complex	GO:0043235	5
Cellular component	transcriptional repressor complex	GO:0017053	5
Cellular component	TRAPP complex	GO:0030008	5

## Sheet: MF
#GO_ontology	GO Term	GO No.	Number of expressed transcripts in Term
Molecular Function	cation binding	GO:0043169	4394
Molecular Function	purine nucleotide binding	GO:0017076	4105
Molecular Function	nucleotide binding	GO:0000166	4065
Molecular Function	ribonucleotide binding	GO:0032553	3915
Molecular Function	purine nucleoside binding	GO:0001883	3680
Molecular Function	transferase activity	GO:0016740	3430
Molecular Function	hydrolase activity	GO:0016787	3052
Molecular Function	protein binding	GO:0005515	2422
Molecular Function	transferase activity, transferring phosphorus-containing groups	GO:0016772	2256
Molecular Function	DNA binding	GO:0003677	2233
Molecular Function	nucleic acid binding	GO:0003676	1719
Molecular Function	RNA binding	GO:0003723	1686
Molecular Function	catalytic activity	GO:0003824	1498
Molecular Function	hydrolase activity, acting on acid anhydrides	GO:0016817	1407
Molecular Function	oxidoreductase activity	GO:0016491	1334
Molecular Function	hydrolase activity, acting on ester bonds	GO:0016788	1186
Molecular Function	peptidase activity	GO:0008233	877
Molecular Function	transcription factor activity	GO:0003700	854
Molecular Function	molecular_function	GO:0003674	827
Molecular Function	protein dimerization activity	GO:0046983	799
Molecular Function	substrate-specific transmembrane transporter activity	GO:0022891	762
Molecular Function	ligase activity	GO:0016874	719
Molecular Function	transferase activity, transferring glycosyl groups	GO:0016757	595
Molecular Function	active transmembrane transporter activity	GO:0022804	546
Molecular Function	transferase activity, transferring one-carbon groups	GO:0016741	509
Molecular Function	coenzyme binding	GO:0050662	459
Molecular Function	ligase activity, forming carbon-nitrogen bonds	GO:0016879	457
Molecular Function	structural constituent of ribosome	GO:0003735	432
Molecular Function	identical protein binding	GO:0042802	431
Molecular Function	hydrolase activity, acting on glycosyl bonds	GO:0016798	393
Molecular Function	transferase activity, transferring acyl groups	GO:0016746	383
Molecular Function	cytoskeletal protein binding	GO:0008092	321
Molecular Function	lyase activity	GO:0016829	317
Molecular Function	chromatin binding	GO:0003682	313
Molecular Function	isomerase activity	GO:0016853	297
Molecular Function	transporter activity	GO:0005215	280
Molecular Function	oxidoreductase activity, acting on CH-OH group of donors	GO:0016614	274
Molecular Function	enzyme binding	GO:0019899	268
Molecular Function	oxidoreductase activity, acting on paired donors, with incorporation or reduction of molecular oxygen	GO:0016705	249
Molecular Function	GTPase regulator activity	GO:0030695	226
Molecular Function	heme binding	GO:0020037	202
Molecular Function	iron-sulfur cluster binding	GO:0051536	201
Molecular Function	hydrolase activity, acting on acid anhydrides, catalyzing transmembrane movement of substances	GO:0016820	196
Molecular Function	serine hydrolase activity	GO:0017171	184
Molecular Function	hydrolase activity, acting on carbon-nitrogen (but not peptide) bonds	GO:0016810	183
Molecular Function	calmodulin binding	GO:0005516	173
Molecular Function	carbon-oxygen lyase activity	GO:0016835	172
Molecular Function	ligase activity, forming carbon-oxygen bonds	GO:0016875	167
Molecular Function	translation factor activity, nucleic acid binding	GO:0008135	164
Molecular Function	monooxygenase activity	GO:0004497	157
Molecular Function	lipid binding	GO:0008289	149
Molecular Function	receptor activity	GO:0004872	148
Molecular Function	transferase activity, transferring alkyl or aryl (other than methyl) groups	GO:0016765	138
Molecular Function	oxidoreductase activity, acting on sulfur group of donors	GO:0016667	136
Molecular Function	oxidoreductase activity, acting on NADH or NADPH	GO:0016651	127
Molecular Function	carbohydrate binding	GO:0030246	125
Molecular Function	carbon-carbon lyase activity	GO:0016830	120
Molecular Function	steroid binding	GO:0005496	119
Molecular Function	GTPase activator activity	GO:0005096	117
Molecular Function	protein transporter activity	GO:0008565	109
Molecular Function	phospholipid binding	GO:0005543	107
Molecular Function	pyridoxal phosphate binding	GO:0030170	107
Molecular Function	receptor signaling protein activity	GO:0005057	107
Molecular Function	vitamin B6 binding	GO:0070279	107
Molecular Function	receptor binding	GO:0005102	106
Molecular Function	electron carrier activity	GO:0009055	105
Molecular Function	passive transmembrane transporter activity	GO:0022803	105
Molecular Function	unfolded protein binding	GO:0051082	104
Molecular Function	dioxygenase activity	GO:0051213	100
Molecular Function	oxidoreductase activity, acting on the aldehyde or oxo group of donors	GO:0016903	100
Molecular Function	NAD or NADH binding	GO:0051287	98
Molecular Function	translation initiation factor activity	GO:0003743	97
Molecular Function	oxidoreductase activity, acting on the CH-CH group of donors	GO:0016627	92
Molecular Function	histone binding	GO:0042393	74
Molecular Function	oxidoreductase activity, acting on peroxide as acceptor	GO:0016684	73
Molecular Function	intramolecular transferase activity	GO:0016866	72
Molecular Function	cis-trans isomerase activity	GO:0016859	71
Molecular Function	transmembrane transporter activity	GO:0022857	71
Molecular Function	peroxidase activity	GO:0004601	69
Molecular Function	signal transducer activity	GO:0004871	68
Molecular Function	intramolecular oxidoreductase activity	GO:0016860	67
Molecular Function	sugar binding	GO:0005529	66
Molecular Function	NADP or NADPH binding	GO:0050661	64
Molecular Function	protein self-association	GO:0043621	61
Molecular Function	FMN binding	GO:0010181	60
Molecular Function	racemase and epimerase activity	GO:0016854	59
Molecular Function	transferase activity, transferring nitrogenous groups	GO:0016769	58
Molecular Function	structural molecule activity	GO:0005198	56
Molecular Function	transcription factor binding	GO:0008134	54
Molecular Function	polysaccharide binding	GO:0030247	49
Molecular Function	amino acid binding	GO:0016597	48
Molecular Function	ligase activity, forming carbon-sulfur bonds	GO:0016877	48
Molecular Function	lipid transporter activity	GO:0005319	48
Molecular Function	small conjugating protein binding	GO:0032182	47
Molecular Function	nutrient reservoir activity	GO:0045735	46
Molecular Function	protein complex binding	GO:0032403	44
Molecular Function	heat shock protein binding	GO:0031072	43
Molecular Function	protein domain specific binding	GO:0019904	42
Molecular Function	SNAP receptor activity	GO:0005484	42
Molecular Function	translation elongation factor activity	GO:0003746	42
Molecular Function	oxidoreductase activity, acting on diphenols and related substances as donors	GO:0016679	41
Molecular Function	structural constituent of cytoskeleton	GO:0005200	39
Molecular Function	oxidoreductase activity, acting on the CH-NH group of donors	GO:0016645	38
Molecular Function	enzyme inhibitor activity	GO:0004857	37
Molecular Function	oxidoreductase activity, acting on single donors with incorporation of molecular oxygen	GO:0016701	37
Molecular Function	protein phosphatase regulator activity	GO:0019888	35
Molecular Function	drug transporter activity	GO:0015238	34
Molecular Function	multidrug transporter activity	GO:0015239	34
Molecular Function	xenobiotic-transporting ATPase activity	GO:0008559	34
Molecular Function	monocarboxylic acid binding	GO:0033293	33
Molecular Function	two-component response regulator activity	GO:0000156	33
Molecular Function	chaperone binding	GO:0051087	31
Molecular Function	clathrin binding	GO:0030276	31
Molecular Function	protein transmembrane transporter activity	GO:0008320	31
Molecular Function	L-ascorbic acid binding	GO:0031418	30
Molecular Function	oxidoreductase activity, acting on the CH-NH2 group of donors	GO:0016638	30
Molecular Function	peptide transporter activity	GO:0015197	29
Molecular Function	two-component sensor activity	GO:0000155	29
Molecular Function	transferase activity, transferring sulfur-containing groups	GO:0016782	28
Molecular Function	protein kinase regulator activity	GO:0019887	27
Molecular Function	cofactor binding	GO:0048037	26
Molecular Function	carbon-nitrogen lyase activity	GO:0016840	25
Molecular Function	transferase activity, transferring aldehyde or ketonic groups	GO:0016744	25
Molecular Function	carbon-sulfur lyase activity	GO:0016846	24
Molecular Function	deacetylase activity	GO:0019213	24
Molecular Function	macrolide binding	GO:0005527	24
Molecular Function	heme-copper terminal oxidase activity	GO:0015002	23
Molecular Function	oxidoreductase activity, acting on heme group of donors	GO:0016675	23
Molecular Function	oxidoreductase activity, acting on CH or CH2 groups	GO:0016725	22
Molecular Function	quinone binding	GO:0048038	22
Molecular Function	efflux transmembrane transporter activity	GO:0015562	21
Molecular Function	protein C-terminus binding	GO:0008022	21
Molecular Function	transcription coactivator activity	GO:0003713	21
Molecular Function	auxin binding	GO:0010011	20
Molecular Function	cyclic nucleotide binding	GO:0030551	20
Molecular Function	DNA topoisomerase activity	GO:0003916	20
Molecular Function	signal sequence binding	GO:0005048	20
Molecular Function	translation termination factor activity	GO:0008079	20
Molecular Function	fatty acid binding	GO:0005504	19
Molecular Function	inositol hexakisphosphate binding	GO:0000822	17
Molecular Function	antioxidant activity	GO:0016209	16
Molecular Function	methyl-CpG binding	GO:0008327	16
Molecular Function	peptidase inhibitor activity	GO:0030414	16
Molecular Function	ribonucleoside binding	GO:0032549	16
Molecular Function	ribosome binding	GO:0043022	15
Molecular Function	transcription cofactor activity	GO:0003712	15
Molecular Function	histone demethylase activity	GO:0032452	14
Molecular Function	p53 binding	GO:0002039	14
Molecular Function	ligase activity, forming phosphoric ester bonds	GO:0016886	13
Molecular Function	oxidoreductase activity, acting on iron-sulfur proteins as donors	GO:0016730	13
Molecular Function	peptide binding	GO:0042277	13
Molecular Function	thiamin pyrophosphate binding	GO:0030976	13
Molecular Function	deaminase activity	GO:0019239	12
Molecular Function	enzyme activator activity	GO:0008047	12
Molecular Function	hydrolase activity, acting on ether bonds	GO:0016801	12
Molecular Function	isoamylase activity	GO:0019156	12
Molecular Function	kinase inhibitor activity	GO:0019210	12
Molecular Function	ligase activity, forming carbon-carbon bonds	GO:0016885	12
Molecular Function	peroxiredoxin activity	GO:0051920	12
Molecular Function	enzyme regulator activity	GO:0030234	11
Molecular Function	glutathione peroxidase activity	GO:0004602	11
Molecular Function	molecular adaptor activity	GO:0060090	11
Molecular Function	oxidoreductase activity, acting on superoxide radicals as acceptor	GO:0016721	11
Molecular Function	water transporter activity	GO:0005372	11
Molecular Function	abscisic acid binding	GO:0010427	10
Molecular Function	glutathione dehydrogenase (ascorbate) activity	GO:0045174	10
Molecular Function	isoprenoid binding	GO:0019840	10
Molecular Function	adenosine deaminase activity	GO:0004000	9
Molecular Function	ATPase regulator activity	GO:0060590	9
Molecular Function	chlorophyll catabolite transporter activity	GO:0010290	9
Molecular Function	intramolecular lyase activity	GO:0016872	9
Molecular Function	peptide receptor activity	GO:0001653	9
Molecular Function	ribonucleoprotein binding	GO:0043021	9
Molecular Function	small protein activating enzyme activity	GO:0008641	9
Molecular Function	steroid dehydrogenase activity	GO:0016229	9
Molecular Function	transposase activity	GO:0004803	9
Molecular Function	ferrochelatase activity	GO:0004325	8
Molecular Function	kinase activator activity	GO:0019209	8
Molecular Function	TATA-binding protein binding	GO:0017025	8
Molecular Function	AMP deaminase activity	GO:0003876	7
Molecular Function	catalase activity	GO:0004096	7
Molecular Function	nucleoside binding	GO:0001882	7
Molecular Function	oxidoreductase activity, acting on other nitrogenous compounds as donors	GO:0016661	7
Molecular Function	SUMO activating enzyme activity	GO:0019948	7
Molecular Function	transcription corepressor activity	GO:0003714	7
Molecular Function	GPI-anchor transamidase activity	GO:0003923	6
Molecular Function	heme transporter activity	GO:0015232	6
Molecular Function	hydrolase activity, acting on acid carbon-carbon bonds	GO:0016822	6
Molecular Function	phospholipid-hydroperoxide glutathione peroxidase activity	GO:0047066	6
Molecular Function	protein N-terminus binding	GO:0047485	6
Molecular Function	structural constituent of muscle	GO:0008307	6
Molecular Function	APG8 activating enzyme activity	GO:0019779	5
Molecular Function	cell adhesion molecule binding	GO:0050839	5
Molecular Function	diaminohydroxyphosphoribosylaminopyrimidine deaminase activity	GO:0008835	5
Molecular Function	drug binding	GO:0008144	5
Molecular Function	fatty acid alpha-hydroxylase activity	GO:0080132	5
Molecular Function	GTP-dependent protein binding	GO:0030742	5
Molecular Function	L-ascorbate peroxidase activity	GO:0016688	5
Molecular Function	methyl-CpNpG binding	GO:0010428	5
Molecular Function	methyl-CpNpN binding	GO:0010429	5
Molecular Function	oxidoreductase activity, oxidizing metal ions	GO:0016722	5
Molecular Function	protein anchor	GO:0043495	5
Molecular Function	signal recognition particle binding	GO:0005047	5
Molecular Function	UDP-L-rhamnose synthase activity	GO:0010280	5
Molecular Function	uptake transmembrane transporter activity	GO:0015563	5
