# Supplementary material for: RNA-Seq Based De Novo Transcriptome Assembly and Gene Discovery of Cistanche deserticola Fleshy Stem
Source: PLoS One. 2015 May 4;10(5):e0125722. doi: 10.1371/journal.pone.0125722 (PMC4418726; doi:10.1371/journal.pone.0125722)
Supplement: S4 Dataset — (XLSX) [file pone.0125722.s006.xlsx]

## Sheet: kegg
#ko No.	Pathway_description	Number of expressed transcripts in this pathway
ko01230	Biosynthesis of amino acids	164
ko01200	Carbon metabolism	161
ko00230	Purine metabolism	116
ko04141	Protein processing in endoplasmic reticulum	108
ko03013	RNA transport	100
ko04120	Ubiquitin mediated proteolysis	97
ko00500	Starch and sucrose metabolism	90
ko00240	Pyrimidine metabolism	84
ko03018	RNA degradation	80
ko05169	Epstein-Barr virus infection	79
ko04110	Cell cycle	79
ko05016	Huntington's disease	77
ko00520	Amino sugar and nucleotide sugar metabolism	76
ko05010	Alzheimer's disease	74
ko05203	Viral carcinogenesis	72
ko00190	Oxidative phosphorylation	72
ko00010	Glycolysis / Gluconeogenesis	71
ko04114	Oocyte meiosis	70
ko03040	Spliceosome	68
ko00564	Glycerophospholipid metabolism	67
ko05012	Parkinson's disease	65
ko00620	Pyruvate metabolism	63
ko03015	mRNA surveillance pathway	62
ko04111	Cell cycle - yeast	62
ko04910	Insulin signaling pathway	62
ko04626	Plant-pathogen interaction	60
ko00970	Aminoacyl-tRNA biosynthesis	60
ko04068	FoxO signaling pathway	58
ko04932	Non-alcoholic fatty liver disease (NAFLD)	57
ko04151	PI3K-Akt signaling pathway	56
ko04146	Peroxisome	55
ko00270	Cysteine and methionine metabolism	54
ko04810	Regulation of actin cytoskeleton	54
ko05166	HTLV-I infection	54
ko05152	Tuberculosis	52
ko00330	Arginine and proline metabolism	51
ko04144	Endocytosis	51
ko05168	Herpes simplex infection	51
ko01212	Fatty acid metabolism	50
ko03008	Ribosome biogenesis in eukaryotes	50
ko04722	Neurotrophin signaling pathway	48
ko00900	Terpenoid backbone biosynthesis	48
ko04666	Fc gamma R-mediated phagocytosis	47
ko05164	Influenza A	46
ko04113	Meiosis - yeast	46
ko04024	cAMP signaling pathway	45
ko00710	Carbon fixation in photosynthetic organisms	45
ko00940	Phenylpropanoid biosynthesis	45
ko04022	cGMP - PKG signaling pathway	45
ko04066	HIF-1 signaling pathway	44
ko00562	Inositol phosphate metabolism	43
ko00260	Glycine, serine and threonine metabolism	43
ko00020	Citrate cycle (TCA cycle)	43
ko04075	Plant hormone signal transduction	43
ko05200	Pathways in cancer	43
ko04921	Oxytocin signaling pathway	43
ko04070	Phosphatidylinositol signaling system	42
ko04310	Wnt signaling pathway	42
ko00510	N-Glycan biosynthesis	41
ko04014	Ras signaling pathway	41
ko00561	Glycerolipid metabolism	41
ko00480	Glutathione metabolism	39
ko05034	Alcoholism	38
ko00680	Methane metabolism	38
ko00360	Phenylalanine metabolism	37
ko00280	Valine, leucine and isoleucine degradation	37
ko04152	AMPK signaling pathway	37
ko04914	Progesterone-mediated oocyte maturation	37
ko05145	Toxoplasmosis	37
ko00630	Glyoxylate and dicarboxylate metabolism	37
ko05205	Proteoglycans in cancer	36
ko04919	Thyroid hormone signaling pathway	35
ko03050	Proteasome	35
ko04720	Long-term potentiation	35
ko00051	Fructose and mannose metabolism	35
ko01210	2-Oxocarboxylic acid metabolism	35
ko05133	Pertussis	34
ko04150	mTOR signaling pathway	34
ko00400	Phenylalanine, tyrosine and tryptophan biosynthesis	34
ko03460	Fanconi anemia pathway	34
ko05206	MicroRNAs in cancer	33
ko04010	MAPK signaling pathway	33
ko04510	Focal adhesion	33
ko04360	Axon guidance	33
ko00052	Galactose metabolism	31
ko03410	Base excision repair	31
ko00061	Fatty acid biosynthesis	31
ko00250	Alanine, aspartate and glutamate metabolism	31
ko04620	Toll-like receptor signaling pathway	30
ko00350	Tyrosine metabolism	30
ko05161	Hepatitis B	30
ko00030	Pentose phosphate pathway	30
ko03020	RNA polymerase	30
ko00071	Fatty acid degradation	30
ko03420	Nucleotide excision repair	30
ko00410	beta-Alanine metabolism	30
ko04115	p53 signaling pathway	29
ko05162	Measles	29
ko04520	Adherens junction	28
ko04370	VEGF signaling pathway	28
ko03060	Protein export	28
ko04662	B cell receptor signaling pathway	28
ko04380	Osteoclast differentiation	28
ko03030	DNA replication	28
ko05211	Renal cell carcinoma	27
ko04350	TGF-beta signaling pathway	27
ko04145	Phagosome	27
ko05142	Chagas disease (American trypanosomiasis)	27
ko04650	Natural killer cell mediated cytotoxicity	27
ko04261	Adrenergic signaling in cardiomyocytes	27
ko04142	Lysosome	27
ko04270	Vascular smooth muscle contraction	26
ko05215	Prostate cancer	26
ko04912	GnRH signaling pathway	26
ko00513	Various types of N-glycan biosynthesis	26
ko04020	Calcium signaling pathway	26
ko04724	Glutamatergic synapse	26
ko04015	Rap1 signaling pathway	26
ko00720	Carbon fixation pathways in prokaryotes	25
ko05160	Hepatitis C	25
ko05214	Glioma	25
ko04916	Melanogenesis	24
ko05210	Colorectal cancer	24
ko00053	Ascorbate and aldarate metabolism	24
ko00640	Propanoate metabolism	24
ko05212	Pancreatic cancer	23
ko00040	Pentose and glucuronate interconversions	23
ko04062	Chemokine signaling pathway	23
ko00310	Lysine degradation	23
ko05131	Shigellosis	23
ko04623	Cytosolic DNA-sensing pathway	23
ko04660	T cell receptor signaling pathway	23
ko05132	Salmonella infection	23
ko04664	Fc epsilon RI signaling pathway	22
ko03440	Homologous recombination	22
ko00770	Pantothenate and CoA biosynthesis	22
ko00860	Porphyrin and chlorophyll metabolism	21
ko05220	Chronic myeloid leukemia	21
ko05014	Amyotrophic lateral sclerosis (ALS)	21
ko00920	Sulfur metabolism	21
ko04915	Estrogen signaling pathway	21
ko04930	Type II diabetes mellitus	21
ko05140	Leishmaniasis	21
ko00600	Sphingolipid metabolism	20
ko05202	Transcriptional misregulation in cancers	20
ko05218	Melanoma	20
ko04390	Hippo signaling pathway	20
ko00780	Biotin metabolism	20
ko00906	Carotenoid biosynthesis	20
ko05213	Endometrial cancer	20
ko00982	Drug metabolism - cytochrome P450	19
ko00130	Ubiquinone and other terpenoid-quinone biosynthesis	19
ko00565	Ether lipid metabolism	19
ko04012	ErbB signaling pathway	19
ko04140	Regulation of autophagy	19
ko00980	Metabolism of xenobiotics by cytochrome P450	19
ko04064	NF-kappa B signaling pathway	19
ko04730	Long-term depression	19
ko05223	Non-small cell lung cancer	19
ko04917	Prolactin signaling pathway	18
ko05020	Prion diseases	18
ko04668	TNF signaling pathway	18
ko05221	Acute myeloid leukemia	18
ko04713	Circadian entrainment	18
ko04611	Platelet activation	18
ko00100	Steroid biosynthesis	18
ko00563	Glycosylphosphatidylinositol(GPI)-anchor biosynthesis	18
ko04210	Apoptosis	18
ko04550	Signaling pathways regulating pluripotency of stem cells	17
ko04728	Dopaminergic synapse	17
ko04721	Synaptic vesicle cycle	17
ko05219	Bladder cancer	17
ko01040	Biosynthesis of unsaturated fatty acids	17
ko00592	alpha-Linolenic acid metabolism	17
ko03320	PPAR signaling pathway	17
ko05031	Amphetamine addiction	17
ko04530	Tight junction	16
ko04920	Adipocytokine signaling pathway	16
ko00670	One carbon pool by folate	16
ko05204	Chemical carcinogenesis	16
ko00910	Nitrogen metabolism	16
ko04726	Serotonergic synapse	16
ko00460	Cyanoamino acid metabolism	16
ko00450	Selenocompound metabolism	16
ko04725	Cholinergic synapse	16
ko04723	Retrograde endocannabinoid signaling	15
ko04320	Dorso-ventral axis formation	15
ko04013	MAPK signaling pathway - fly	15
ko05216	Thyroid cancer	15
ko04540	Gap junction	15
ko05100	Bacterial invasion of epithelial cells	15
ko00340	Histidine metabolism	15
ko03450	Non-homologous end-joining	14
ko04391	Hippo signaling pathway -fly	14
ko05134	Legionellosis	14
ko00760	Nicotinate and nicotinamide metabolism	14
ko00511	Other glycan degradation	14
ko04960	Aldosterone-regulated sodium reabsorption	13
ko00960	Tropane, piperidine and pyridine alkaloid biosynthesis	13
ko04260	Cardiac muscle contraction	13
ko00380	Tryptophan metabolism	13
ko00983	Drug metabolism - other enzymes	13
ko04710	Circadian rhythm	13
ko05416	Viral myocarditis	13
ko00950	Isoquinoline alkaloid biosynthesis	13
ko04112	Cell cycle - Caulobacter	12
ko04330	Notch signaling pathway	12
ko04712	Circadian rhythm - plant	12
ko04612	Antigen processing and presentation	12
ko05222	Small cell lung cancer	12
ko00650	Butanoate metabolism	12
ko04621	NOD-like receptor signaling pathway	12
ko02020	Two-component system	11
ko00290	Valine, leucine and isoleucine biosynthesis	11
ko05110	Vibrio cholerae infection	11
ko04727	GABAergic synapse	11
ko04750	Inflammatory mediator regulation of TRP channels	11
ko05120	Epithelial cell signaling in Helicobacter pylori infection	11
ko00590	Arachidonic acid metabolism	11
ko02010	ABC transporters	11
ko00790	Folate biosynthesis	10
ko05130	Pathogenic Escherichia coli infection	10
ko03430	Mismatch repair	10
ko03022	Basal transcription factors	10
ko00300	Lysine biosynthesis	10
ko00625	Chloroalkane and chloroalkene degradation	10
ko00062	Fatty acid elongation	10
ko04972	Pancreatic secretion	10
ko00531	Glycosaminoglycan degradation	10
ko00073	Cutin, suberine and wax biosynthesis	9
ko00740	Riboflavin metabolism	9
ko00830	Retinol metabolism	9
ko04122	Sulfur relay system	9
ko00945	Stilbenoid, diarylheptanoid and gingerol biosynthesis	8
ko05410	Hypertrophic cardiomyopathy (HCM)	8
ko04130	SNARE interactions in vesicular transport	8
ko00941	Flavonoid biosynthesis	8
ko00521	Streptomycin biosynthesis	8
ko01220	Degradation of aromatic compounds	8
ko00750	Vitamin B6 metabolism	8
ko04630	Jak-STAT signaling pathway	7
ko03070	Bacterial secretion system	7
ko00904	Diterpenoid biosynthesis	7
ko04976	Bile secretion	7
ko00626	Naphthalene degradation	7
ko00730	Thiamine metabolism	7
ko00430	Taurine and hypotaurine metabolism	7
ko00908	Zeatin biosynthesis	7
ko04670	Leukocyte transendothelial migration	6
ko00909	Sesquiterpenoid and triterpenoid biosynthesis	6
ko04340	Hedgehog signaling pathway	6
ko04962	Vasopressin-regulated water reabsorption	6
ko04978	Mineral absorption	6
ko04744	Phototransduction	6
ko04918	Thyroid hormone synthesis	6
ko05323	Rheumatoid arthritis	6
ko04970	Salivary secretion	5
ko04745	Phototransduction - fly	5
ko00785	Lipoic acid metabolism	5
ko00603	Glycosphingolipid biosynthesis - globo series	5
ko00905	Brassinosteroid biosynthesis	5
ko04740	Olfactory transduction	5
ko00540	Lipopolysaccharide biosynthesis	5
ko04971	Gastric acid secretion	5
ko00195	Photosynthesis	5
ko00440	Phosphonate and phosphinate metabolism	5
ko03010	Ribosome	5
ko04011	MAPK signaling pathway - yeast	5
ko00591	Linoleic acid metabolism	5
ko05146	Amoebiasis	5
ko00660	C5-Branched dibasic acid metabolism	5
ko04966	Collecting duct acid secretion	5
ko00903	Limonene and pinene degradation	5
ko00604	Glycosphingolipid biosynthesis - ganglio series	5
ko04622	RIG-I-like receptor signaling pathway	5
