# Supplementary material for: RNA-Seq Based De Novo Transcriptome Assembly and Gene Discovery of Cistanche deserticola Fleshy Stem
Source: PLoS One. 2015 May 4;10(5):e0125722. doi: 10.1371/journal.pone.0125722 (PMC4418726; doi:10.1371/journal.pone.0125722)
Supplement: S5 Dataset — (XLSX) [file pone.0125722.s007.xlsx]

## Sheet: Sheet1
Significantly changed pathways between stem tissue of Cistanche deserticola and callus tissue of rice(p-value≤0.05,by Fisher's exact test)
	Cis_stem	Rice_callus	p-value
ko00195	8	36	5.56961e-05	Photosynthesis
ko00940	48	80	0.0201157	Phenylpropanoid biosynthesis
ko00010	73	111	0.0299397	Glycolysis / Gluconeogenesis
ko04973	4	14	0.0335084	Carbohydrate digestion and absorption
ko00360	37	62	0.0423629	Phenylalanine metabolism
ko00480	40	65	0.0489529	Glutathione metabolism
Significantly changed pathways between stem tissue of Cistanche deserticola and leaf tissue of rice(p-value≤0.05,by Fisher's exact test)
	Cis_stem	Rice_leaf	p-value
ko00195	5	44	4.33004e-07	Photosynthesis
ko04110	79	59	0.00772764	Cell cycle
ko00940	45	77	0.0186003	Phenylpropanoid biosynthesis
ko00480	39	66	0.0186942	Glutathione metabolism
ko00592	17	34	0.0245222	alpha-Linolenic acid metabolism
ko00010	71	105	0.027762	Glycolysis / Gluconeogenesis
ko00360	37	59	0.0396077	Phenylalanine metabolism
ko00460	16	31	0.0405454	Cyanoamino acid metabolism
ko00904	7	18	0.043597	Diterpenoid biosynthesis
ko00860	21	37	0.0487172	Porphyrin and chlorophyll metabolism
